# Supplementary material for: Exploring the celecoxib–cervical cancer relationship using in vitro, network pharmacology, and Mendelian randomization approaches
Source: Front Med (Lausanne). 2026 May 19;13:1777235. doi: 10.3389/fmed.2026.1777235 (PMC13226506; doi:10.3389/fmed.2026.1777235)
Supplement: Supplementary file 1 [file Table_1.XLSX]

## Sheet: Table2 SNP infomation
SNP	Outcome	CHR	POS	EA/OA	EAF	β*	SE	P	F-statistic	MAF
PTGS2
rs12563152	Cervical cancer	1	186941496	G/T	0.09459	0.1093	0.0554	0.04849	51.8488	0.0945883
rs140070970	Cervical cancer	1	186520432	T/C	0.0507	0.0875	0.1071	0.4138	64.0831	0.0506982
rs7339969	Cervical cancer	1	186381770	A/G	0.34171	0.0517	0.035	0.1392	26.0732	0.34171
rs4648308	Cervical cancer	1	186640617	T/C	0.1122	0.0468	0.058	0.4197	141.201	0.112195
rs75537706	Cervical cancer	1	186380505	G/A	0.06266	0.0468	0.0967	0.6287	80.7803	0.0626557
rs74482962	Cervical cancer	1	186866661	A/G	0.1074	0.0386	0.0779	0.6201	61.1693	0.107395
rs3131551	Cervical cancer	1	186347108	C/T	0.6635	0.0333	0.0351	0.3423	22.7014	0.336503
rs12757858	Cervical cancer	1	186774893	C/T	0.23844	0.0251	0.038	0.5081	68.703	0.238445
rs12088010	Cervical cancer	1	186858498	C/T	0.10909	0.0175	0.0499	0.7262	27.7686	0.109091
rs17591814	Cervical cancer	1	186846598	T/C	0.32635	0.01	0.0428	0.8155	50.542	0.32635
rs6683416	Cervical cancer	1	186913827	C/A	0.73608	0.006	0.0359	0.8672	130.677	0.263925
rs7514491	Cervical cancer	1	186599018	C/T	0.86174	-0.0106	0.0552	0.8481	22.1625	0.138262
rs7535176	Cervical cancer	1	186776185	C/T	0.66364	-0.011	0.0361	0.7595	42.225	0.336357
rs10798066	Cervical cancer	1	186853860	C/A	0.19077	-0.0212	0.0389	0.5857	23.7714	0.19077
rs12143166	Cervical cancer	1	186859489	G/A	0.37567	-0.0302	0.0346	0.3816	150.922	0.37567
rs4648268	Cervical cancer	1	186647138	T/C	0.10081	-0.0617	0.078	0.4287	129.099	0.100814
rs11577826	Cervical cancer	1	186858506	T/C	0.29979	-0.0618	0.043	0.1508	83.0492	0.299785
NEU1
rs805297	Cervical cancer	6	31622606	A/C	0.31986	0.0753	0.0346	0.02981	37.249	0.319862
rs652888	Cervical cancer	6	31851234	G/A	0.20288	0.022	0.046	0.6326	41.2522	0.202882
rs367364	Cervical cancer	6	32019946	T/C	0.13114	0.0072	0.0582	0.9019	68.4197	0.131135
rs17200816	Cervical cancer	6	31566840	T/C	0.10146	-0.0068	0.0704	0.9232	20.9736	0.101463
rs542418	Cervical cancer	6	31836442	G/A	0.37544	-0.0154	0.0342	0.6517	54.0927	0.37544
rs7769158	Cervical cancer	6	31799494	T/G	0.07085	-0.0337	0.0766	0.6602	20.5327	0.0708536
rs2471960	Cervical cancer	6	31580539	A/G	0.34074	-0.0411	0.0506	0.4165	26.2053	0.340737
rs1270942	Cervical cancer	6	31918860	G/A	0.12034	-0.0427	0.0707	0.5457	69.5023	0.120337
rs9267531	Cervical cancer	6	31636742	G/A	0.12126	-0.0441	0.0704	0.5307	63.296	0.121258
rs521977	Cervical cancer	6	31836827	G/T	0.74223	-0.0481	0.0437	0.272	27.3956	0.257773
rs3130490	Cervical cancer	6	31739120	T/G	0.12107	-0.0514	0.0705	0.4661	76.4791	0.121073
rs3135041	Cervical cancer	6	31555657	G/A	0.28784	-0.0579	0.0409	0.1567	30.8358	0.287837
rs3130486	Cervical cancer	6	31722780	T/C	0.31248	-0.0807	0.0358	0.02427	39.5026	0.312476
