# Supplementary material for: Exploring the celecoxib–cervical cancer relationship using in vitro, network pharmacology, and Mendelian randomization approaches
Source: Front Med (Lausanne). 2026 May 19;13:1777235. doi: 10.3389/fmed.2026.1777235 (PMC13226506; doi:10.3389/fmed.2026.1777235)
Supplement: Supplementary file 2 [file Table_2.XLSX]

## Sheet: Table2 SNP infomation
SNP	Outcome	CHR	POS	EA/OA	EAF	β*	SE	P	F-statistic	MAF
NEU1
rs3135041	Activated & resting CD4 regulatory T cell %CD4 regulatory T cell	6	31555657	G/A	0.2365	0.06779	0.03264	0.03791	30.8358	0.2365
rs592229	Activated & resting CD4 regulatory T cell %CD4 regulatory T cell	6	31930441	T/G	0.8451	0.00087	0.03814	0.9819	32.8762	0.1549
rs521977	Activated & resting CD4 regulatory T cell %CD4 regulatory T cell	6	31836827	G/T	0.9353	-0.00602	0.0553	0.9134	27.3956	0.0647
rs9267531	Activated & resting CD4 regulatory T cell %CD4 regulatory T cell	6	31636742	G/A	0.0199	-0.00712	0.102	0.9443	63.296	0.0199
rs542418	Activated & resting CD4 regulatory T cell %CD4 regulatory T cell	6	31836442	G/A	0.0851	-0.00995	0.0478	0.8351	54.0927	0.0851
rs3130490	Activated & resting CD4 regulatory T cell %CD4 regulatory T cell	6	31739120	T/G	0.0196	-0.01651	0.1027	0.8723	76.4791	0.0196
rs805297	Activated & resting CD4 regulatory T cell %CD4 regulatory T cell	6	31622606	A/C	0.3003	-0.02009	0.03086	0.5151	37.249	0.3003
rs367364	Activated & resting CD4 regulatory T cell %CD4 regulatory T cell	6	32019946	T/C	0.047	-0.03531	0.06538	0.5892	68.4197	0.047
rs1270942	Activated & resting CD4 regulatory T cell %CD4 regulatory T cell	6	31918860	G/A	0.0183	-0.03645	0.106	0.7309	69.5023	0.0183
rs3130486	Activated & resting CD4 regulatory T cell %CD4 regulatory T cell	6	31722780	T/C	0.2547	-0.04683	0.03385	0.1665	39.5026	0.2547
rs2471960	Activated & resting CD4 regulatory T cell %CD4 regulatory T cell	6	31580539	A/G	0.2592	-0.04894	0.03348	0.1439	26.2053	0.2592
rs7769158	Activated & resting CD4 regulatory T cell %CD4 regulatory T cell	6	31799494	T/G	0.0633	-0.0801	0.05482	0.1441	20.5327	0.0633
rs17200816	Activated & resting CD4 regulatory T cell %CD4 regulatory T cell	6	31566840	T/C	0.0596	-0.09861	0.05305	0.06313	20.9736	0.0596
rs3130490	Activated & resting CD4 regulatory T cell %CD4+ T cell	6	31739120	T/G	0.0196	0.07648	0.102	0.4535	76.4791	0.0196
rs9267531	Activated & resting CD4 regulatory T cell %CD4+ T cell	6	31636742	G/A	0.0199	0.07352	0.1013	0.4681	63.296	0.0199
rs1270942	Activated & resting CD4 regulatory T cell %CD4+ T cell	6	31918860	G/A	0.0183	0.0674	0.1053	0.5223	69.5023	0.0183
rs542418	Activated & resting CD4 regulatory T cell %CD4+ T cell	6	31836442	G/A	0.0851	0.03698	0.04821	0.4431	54.0927	0.0851
rs3135041	Activated & resting CD4 regulatory T cell %CD4+ T cell	6	31555657	G/A	0.2365	0.02673	0.03282	0.4153	30.8358	0.2365
rs367364	Activated & resting CD4 regulatory T cell %CD4+ T cell	6	32019946	T/C	0.047	0.01697	0.06549	0.7956	68.4197	0.047
rs805297	Activated & resting CD4 regulatory T cell %CD4+ T cell	6	31622606	A/C	0.3003	-0.0064	0.03078	0.8353	37.249	0.3003
rs592229	Activated & resting CD4 regulatory T cell %CD4+ T cell	6	31930441	T/G	0.8451	-0.02782	0.03832	0.4679	32.8762	0.1549
rs3130486	Activated & resting CD4 regulatory T cell %CD4+ T cell	6	31722780	T/C	0.2547	-0.04402	0.03369	0.1914	39.5026	0.2547
rs521977	Activated & resting CD4 regulatory T cell %CD4+ T cell	6	31836827	G/T	0.9353	-0.06315	0.05561	0.2562	27.3956	0.0647
rs2471960	Activated & resting CD4 regulatory T cell %CD4+ T cell	6	31580539	A/G	0.2592	-0.06773	0.03328	0.04192	26.2053	0.2592
rs7769158	Activated & resting CD4 regulatory T cell %CD4+ T cell	6	31799494	T/G	0.0633	-0.08727	0.05524	0.1143	20.5327	0.0633
rs17200816	Activated & resting CD4 regulatory T cell %CD4+ T cell	6	31566840	T/C	0.0596	-0.09612	0.054	0.07516	20.9736	0.0596
rs3130490	Activated & resting CD4 regulatory T cell Absolute Count	6	31739120	T/G	0.0198	0.09045	0.1053	0.3903	76.4791	0.0198
rs9267531	Activated & resting CD4 regulatory T cell Absolute Count	6	31636742	G/A	0.0201	0.0851	0.1046	0.4158	63.296	0.0201
rs3135041	Activated & resting CD4 regulatory T cell Absolute Count	6	31555657	G/A	0.236	0.0649	0.03363	0.05375	30.8358	0.236
rs1270942	Activated & resting CD4 regulatory T cell Absolute Count	6	31918860	G/A	0.0185	0.04304	0.1087	0.692	69.5023	0.0185
rs592229	Activated & resting CD4 regulatory T cell Absolute Count	6	31930441	T/G	0.8454	0.00428	0.03927	0.9131	32.8762	0.1546
rs805297	Activated & resting CD4 regulatory T cell Absolute Count	6	31622606	A/C	0.3004	-0.0229	0.03172	0.4703	37.249	0.3004
rs542418	Activated & resting CD4 regulatory T cell Absolute Count	6	31836442	G/A	0.0855	-0.0292	0.04911	0.5522	54.0927	0.0855
rs367364	Activated & resting CD4 regulatory T cell Absolute Count	6	32019946	T/C	0.0473	-0.05486	0.06716	0.414	68.4197	0.0473
rs2471960	Activated & resting CD4 regulatory T cell Absolute Count	6	31580539	A/G	0.2602	-0.05724	0.03443	0.0965	26.2053	0.2602
rs7769158	Activated & resting CD4 regulatory T cell Absolute Count	6	31799494	T/G	0.063	-0.05727	0.05644	0.3104	20.5327	0.063
rs521977	Activated & resting CD4 regulatory T cell Absolute Count	6	31836827	G/T	0.9352	-0.06444	0.05685	0.2571	27.3956	0.0648
rs17200816	Activated & secreting CD4 regulatory T cell %CD4 regulatory T cell	6	31566840	T/C	0.0596	0.04078	0.04989	0.4138	20.9736	0.0596
rs7769158	Activated & secreting CD4 regulatory T cell %CD4 regulatory T cell	6	31799494	T/G	0.0633	0.03432	0.05178	0.5075	20.5327	0.0633
rs2471960	Activated & secreting CD4 regulatory T cell %CD4 regulatory T cell	6	31580539	A/G	0.2592	0.03364	0.03183	0.2905	26.2053	0.2592
rs1270942	Activated & secreting CD4 regulatory T cell %CD4 regulatory T cell	6	31918860	G/A	0.0183	0.03353	0.1008	0.7395	69.5023	0.0183
rs592229	Activated & secreting CD4 regulatory T cell %CD4 regulatory T cell	6	31930441	T/G	0.8451	0.02171	0.03607	0.5473	32.8762	0.1549
rs805297	Activated & secreting CD4 regulatory T cell %CD4 regulatory T cell	6	31622606	A/C	0.3003	0.0194	0.0293	0.5079	37.249	0.3003
rs9267531	Activated & secreting CD4 regulatory T cell %CD4 regulatory T cell	6	31636742	G/A	0.0199	0.00898	0.09702	0.9262	63.296	0.0199
rs3130486	Activated & secreting CD4 regulatory T cell %CD4 regulatory T cell	6	31722780	T/C	0.2547	0.00739	0.03216	0.8182	39.5026	0.2547
rs521977	Activated & secreting CD4 regulatory T cell %CD4 regulatory T cell	6	31836827	G/T	0.9353	0.00628	0.0523	0.9045	27.3956	0.0647
rs3130490	Activated & secreting CD4 regulatory T cell %CD4 regulatory T cell	6	31739120	T/G	0.0196	0.00609	0.09769	0.9503	76.4791	0.0196
rs367364	Activated & secreting CD4 regulatory T cell %CD4 regulatory T cell	6	32019946	T/C	0.047	0.00194	0.06195	0.975	68.4197	0.047
rs542418	Activated & secreting CD4 regulatory T cell %CD4 regulatory T cell	6	31836442	G/A	0.0851	-0.01185	0.04514	0.7929	54.0927	0.0851
rs652888	Activated & secreting CD4 regulatory T cell %CD4 regulatory T cell	6	31851234	G/A	0.294	-0.06099	0.03487	0.08038	41.2522	0.294
rs3135041	Activated & secreting CD4 regulatory T cell %CD4 regulatory T cell	6	31555657	G/A	0.2365	-0.07138	0.03087	0.02082	30.8358	0.2365
rs1270942	Activated & secreting CD4 regulatory T cell %CD4+ T cell	6	31918860	G/A	0.0183	0.1674	0.1117	0.1341	69.5023	0.0183
rs3130490	Activated & secreting CD4 regulatory T cell %CD4+ T cell	6	31739120	T/G	0.0196	0.1509	0.1082	0.1633	76.4791	0.0196
rs9267531	Activated & secreting CD4 regulatory T cell %CD4+ T cell	6	31636742	G/A	0.0199	0.1437	0.1075	0.1815	63.296	0.0199
rs367364	Activated & secreting CD4 regulatory T cell %CD4+ T cell	6	32019946	T/C	0.047	0.07027	0.06865	0.3061	68.4197	0.047
rs652888	Activated & secreting CD4 regulatory T cell %CD4+ T cell	6	31851234	G/A	0.294	0.0611	0.03865	0.114	41.2522	0.294
rs542418	Activated & secreting CD4 regulatory T cell %CD4+ T cell	6	31836442	G/A	0.0851	0.04821	0.05002	0.3352	54.0927	0.0851
rs805297	Activated & secreting CD4 regulatory T cell %CD4+ T cell	6	31622606	A/C	0.3003	0.01714	0.03247	0.5976	37.249	0.3003
rs7769158	Activated & secreting CD4 regulatory T cell %CD4+ T cell	6	31799494	T/G	0.0633	-0.00201	0.05739	0.9721	20.5327	0.0633
rs3130486	Activated & secreting CD4 regulatory T cell %CD4+ T cell	6	31722780	T/C	0.2547	-0.00724	0.03564	0.839	39.5026	0.2547
rs2471960	Activated & secreting CD4 regulatory T cell %CD4+ T cell	6	31580539	A/G	0.2592	-0.02779	0.03528	0.4309	26.2053	0.2592
rs17200816	Activated & secreting CD4 regulatory T cell %CD4+ T cell	6	31566840	T/C	0.0596	-0.03027	0.05529	0.5841	20.9736	0.0596
rs592229	Activated & secreting CD4 regulatory T cell %CD4+ T cell	6	31930441	T/G	0.8451	-0.0419	0.03998	0.2947	32.8762	0.1549
rs3135041	Activated & secreting CD4 regulatory T cell %CD4+ T cell	6	31555657	G/A	0.2365	-0.05221	0.03423	0.1273	30.8358	0.2365
rs521977	Activated & secreting CD4 regulatory T cell %CD4+ T cell	6	31836827	G/T	0.9353	-0.09283	0.05794	0.1092	27.3956	0.0647
rs3130490	Activated & secreting CD4 regulatory T cell Absolute Count	6	31739120	T/G	0.0198	0.1368	0.1102	0.2146	76.4791	0.0198
rs9267531	Activated & secreting CD4 regulatory T cell Absolute Count	6	31636742	G/A	0.0201	0.1252	0.1095	0.253	63.296	0.0201
rs1270942	Activated & secreting CD4 regulatory T cell Absolute Count	6	31918860	G/A	0.0185	0.09305	0.1138	0.4136	69.5023	0.0185
rs652888	Activated & secreting CD4 regulatory T cell Absolute Count	6	31851234	G/A	0.2934	0.07915	0.03931	0.04415	41.2522	0.2934
rs3135041	Activated & secreting CD4 regulatory T cell Absolute Count	6	31555657	G/A	0.236	0.0262	0.03524	0.4572	30.8358	0.236
rs592229	Activated & secreting CD4 regulatory T cell Absolute Count	6	31930441	T/G	0.8454	0.01542	0.04112	0.7077	32.8762	0.1546
rs805297	Activated & secreting CD4 regulatory T cell Absolute Count	6	31622606	A/C	0.3004	-0.00509	0.03322	0.8783	37.249	0.3004
rs7769158	Activated & secreting CD4 regulatory T cell Absolute Count	6	31799494	T/G	0.063	-0.01328	0.05912	0.8223	20.5327	0.063
rs2471960	Activated & secreting CD4 regulatory T cell Absolute Count	6	31580539	A/G	0.2602	-0.03367	0.03606	0.3506	26.2053	0.2602
rs367364	Activated & secreting CD4 regulatory T cell Absolute Count	6	32019946	T/C	0.0473	-0.03789	0.07034	0.5901	68.4197	0.0473
rs542418	Activated & secreting CD4 regulatory T cell Absolute Count	6	31836442	G/A	0.0855	-0.04035	0.05143	0.4327	54.0927	0.0855
rs3130486	Activated & secreting CD4 regulatory T cell Absolute Count	6	31722780	T/C	0.2558	-0.05522	0.03644	0.1298	39.5026	0.2558
rs521977	Activated & secreting CD4 regulatory T cell Absolute Count	6	31836827	G/T	0.9352	-0.06608	0.05954	0.2671	27.3956	0.0648
rs17200816	Activated & secreting CD4 regulatory T cell Absolute Count	6	31566840	T/C	0.0599	-0.1383	0.05708	0.01548	20.9736	0.0599
rs652888	Activated CD4 regulatory T cell %CD4 regulatory T cell	6	31851234	G/A	0.294	0.05982	0.03334	0.07285	41.2522	0.294
rs9267531	Activated CD4 regulatory T cell %CD4 regulatory T cell	6	31636742	G/A	0.0199	0.04813	0.09603	0.6163	63.296	0.0199
rs3130490	Activated CD4 regulatory T cell %CD4 regulatory T cell	6	31739120	T/G	0.0196	0.02933	0.09671	0.7617	76.4791	0.0196
rs1270942	Activated CD4 regulatory T cell %CD4 regulatory T cell	6	31918860	G/A	0.0183	0.0211	0.09989	0.8327	69.5023	0.0183
rs521977	Activated CD4 regulatory T cell %CD4 regulatory T cell	6	31836827	G/T	0.9353	0.01655	0.05363	0.7576	27.3956	0.0647
rs592229	Activated CD4 regulatory T cell %CD4 regulatory T cell	6	31930441	T/G	0.8451	0.01328	0.03681	0.7183	32.8762	0.1549
rs367364	Activated CD4 regulatory T cell %CD4 regulatory T cell	6	32019946	T/C	0.047	0.0084	0.06274	0.8936	68.4197	0.047
rs805297	Activated CD4 regulatory T cell %CD4 regulatory T cell	6	31622606	A/C	0.3003	0.00437	0.02926	0.8813	37.249	0.3003
rs3135041	Activated CD4 regulatory T cell %CD4 regulatory T cell	6	31555657	G/A	0.2365	-0.00577	0.03155	0.8549	30.8358	0.2365
rs7769158	Activated CD4 regulatory T cell %CD4 regulatory T cell	6	31799494	T/G	0.0633	-0.02076	0.05332	0.697	20.5327	0.0633
rs542418	Activated CD4 regulatory T cell %CD4 regulatory T cell	6	31836442	G/A	0.0851	-0.02415	0.04665	0.6047	54.0927	0.0851
rs2471960	Activated CD4 regulatory T cell %CD4 regulatory T cell	6	31580539	A/G	0.2592	-0.03245	0.0315	0.303	26.2053	0.2592
rs3130486	Activated CD4 regulatory T cell %CD4 regulatory T cell	6	31722780	T/C	0.2547	-0.05019	0.0319	0.1157	39.5026	0.2547
rs17200816	Activated CD4 regulatory T cell %CD4 regulatory T cell	6	31566840	T/C	0.0596	-0.1236	0.05294	0.01963	20.9736	0.0596
rs9267531	Activated CD4 regulatory T cell %CD4+ T cell	6	31636742	G/A	0.0199	0.1119	0.1025	0.2754	63.296	0.0199
rs3130490	Activated CD4 regulatory T cell %CD4+ T cell	6	31739120	T/G	0.0196	0.1054	0.1033	0.3073	76.4791	0.0196
rs1270942	Activated CD4 regulatory T cell %CD4+ T cell	6	31918860	G/A	0.0183	0.1043	0.1066	0.3281	69.5023	0.0183
rs652888	Activated CD4 regulatory T cell %CD4+ T cell	6	31851234	G/A	0.294	0.09811	0.03638	0.00704	41.2522	0.294
rs367364	Activated CD4 regulatory T cell %CD4+ T cell	6	32019946	T/C	0.047	0.03962	0.06629	0.5501	68.4197	0.047
rs805297	Activated CD4 regulatory T cell %CD4+ T cell	6	31622606	A/C	0.3003	0.01097	0.03116	0.7248	37.249	0.3003
rs542418	Activated CD4 regulatory T cell %CD4+ T cell	6	31836442	G/A	0.0851	0.00786	0.04881	0.872	54.0927	0.0851
rs592229	Activated CD4 regulatory T cell %CD4+ T cell	6	31930441	T/G	0.8451	-0.0156	0.03879	0.6876	32.8762	0.1549
rs3135041	Activated CD4 regulatory T cell %CD4+ T cell	6	31555657	G/A	0.2365	-0.02253	0.03322	0.4977	30.8358	0.2365
rs7769158	Activated CD4 regulatory T cell %CD4+ T cell	6	31799494	T/G	0.0633	-0.04279	0.05594	0.4444	20.5327	0.0633
rs2471960	Activated CD4 regulatory T cell %CD4+ T cell	6	31580539	A/G	0.2592	-0.05197	0.0337	0.1231	26.2053	0.2592
rs521977	Activated CD4 regulatory T cell %CD4+ T cell	6	31836827	G/T	0.9353	-0.05234	0.0563	0.3526	27.3956	0.0647
rs3130486	Activated CD4 regulatory T cell %CD4+ T cell	6	31722780	T/C	0.2547	-0.05239	0.0341	0.1246	39.5026	0.2547
rs17200816	Activated CD4 regulatory T cell %CD4+ T cell	6	31566840	T/C	0.0596	-0.1182	0.05465	0.03069	20.9736	0.0596
rs9267531	Activated CD4 regulatory T cell Absolute Count	6	31636742	G/A	0.0201	0.1207	0.1027	0.24	63.296	0.0201
rs3130490	Activated CD4 regulatory T cell Absolute Count	6	31739120	T/G	0.0198	0.1154	0.1034	0.2647	76.4791	0.0198
rs1270942	Activated CD4 regulatory T cell Absolute Count	6	31918860	G/A	0.0185	0.06875	0.1068	0.5198	69.5023	0.0185
rs3135041	Activated CD4 regulatory T cell Absolute Count	6	31555657	G/A	0.236	0.02873	0.03361	0.3926	30.8358	0.236
rs592229	Activated CD4 regulatory T cell Absolute Count	6	31930441	T/G	0.8454	0.02487	0.03919	0.5257	32.8762	0.1546
rs805297	Activated CD4 regulatory T cell Absolute Count	6	31622606	A/C	0.3004	-0.0056	0.03133	0.858	37.249	0.3004
rs367364	Activated CD4 regulatory T cell Absolute Count	6	32019946	T/C	0.0473	-0.04036	0.06675	0.5455	68.4197	0.0473
rs7769158	Activated CD4 regulatory T cell Absolute Count	6	31799494	T/G	0.063	-0.0444	0.05662	0.4329	20.5327	0.063
rs521977	Activated CD4 regulatory T cell Absolute Count	6	31836827	G/T	0.9352	-0.04656	0.05687	0.413	27.3956	0.0648
rs542418	Activated CD4 regulatory T cell Absolute Count	6	31836442	G/A	0.0855	-0.05159	0.04932	0.2957	54.0927	0.0855
rs2471960	Activated CD4 regulatory T cell Absolute Count	6	31580539	A/G	0.2602	-0.05509	0.03384	0.1036	26.2053	0.2602
rs3130490	B cell %CD3- lymphocyte	6	31739120	T/G	0.02	0.04617	0.1009	0.6472	76.4791	0.02
rs652888	B cell %CD3- lymphocyte	6	31851234	G/A	0.2954	0.04017	0.03569	0.2604	41.2522	0.2954
rs542418	B cell %CD3- lymphocyte	6	31836442	G/A	0.085	0.04004	0.04718	0.3961	54.0927	0.085
rs9267531	B cell %CD3- lymphocyte	6	31636742	G/A	0.0203	0.02357	0.1002	0.8141	63.296	0.0203
rs3135041	B cell %CD3- lymphocyte	6	31555657	G/A	0.2358	0.0221	0.0323	0.4939	30.8358	0.2358
rs1270942	B cell %CD3- lymphocyte	6	31918860	G/A	0.0187	0.01924	0.1043	0.8536	69.5023	0.0187
rs367364	B cell %CD3- lymphocyte	6	32019946	T/C	0.0469	0.01523	0.06481	0.8143	68.4197	0.0469
rs3130486	B cell %CD3- lymphocyte	6	31722780	T/C	0.2543	0.00651	0.03332	0.8452	39.5026	0.2543
rs592229	B cell %CD3- lymphocyte	6	31930441	T/G	0.8453	0.0057	0.03762	0.8796	32.8762	0.1547
rs805297	B cell %CD3- lymphocyte	6	31622606	A/C	0.2998	0.0025	0.03047	0.9345	37.249	0.2998
rs521977	B cell %CD3- lymphocyte	6	31836827	G/T	0.9339	-0.0059	0.0539	0.9129	27.3956	0.0661
rs2471960	B cell %CD3- lymphocyte	6	31580539	A/G	0.2592	-0.02207	0.03295	0.5031	26.2053	0.2592
rs7769158	B cell %CD3- lymphocyte	6	31799494	T/G	0.0623	-0.03979	0.05455	0.4658	20.5327	0.0623
rs17200816	B cell %CD3- lymphocyte	6	31566840	T/C	0.06	-0.04137	0.05229	0.4289	20.9736	0.06
rs367364	B cell %lymphocyte	6	32019946	T/C	0.0469	0.0776	0.06698	0.2467	68.4197	0.0469
rs1270942	B cell %lymphocyte	6	31918860	G/A	0.0187	0.05765	0.1078	0.5929	69.5023	0.0187
rs542418	B cell %lymphocyte	6	31836442	G/A	0.085	0.0568	0.04877	0.2442	54.0927	0.085
rs652888	B cell %lymphocyte	6	31851234	G/A	0.2954	0.04727	0.03689	0.2001	41.2522	0.2954
rs3130490	B cell %lymphocyte	6	31739120	T/G	0.02	0.03796	0.1043	0.7158	76.4791	0.02
rs521977	B cell %lymphocyte	6	31836827	G/T	0.9339	0.02733	0.05572	0.6238	27.3956	0.0661
rs9267531	B cell %lymphocyte	6	31636742	G/A	0.0203	0.02198	0.1036	0.832	63.296	0.0203
rs805297	B cell %lymphocyte	6	31622606	A/C	0.2998	0.0175	0.03149	0.5784	37.249	0.2998
rs592229	B cell %lymphocyte	6	31930441	T/G	0.8453	0.01022	0.03889	0.7927	32.8762	0.1547
rs3130486	B cell %lymphocyte	6	31722780	T/C	0.2543	0.00122	0.03444	0.9717	39.5026	0.2543
rs17200816	B cell %lymphocyte	6	31566840	T/C	0.06	-0.02031	0.05405	0.7072	20.9736	0.06
rs3135041	B cell %lymphocyte	6	31555657	G/A	0.2358	-0.03678	0.03338	0.2706	30.8358	0.2358
rs2471960	B cell %lymphocyte	6	31580539	A/G	0.2592	-0.03964	0.03406	0.2446	26.2053	0.2592
rs7769158	B cell %lymphocyte	6	31799494	T/G	0.0623	-0.06395	0.05638	0.2567	20.5327	0.0623
rs3130490	B cell Absolute Count	6	31739120	T/G	0.0201	0.09349	0.1025	0.3617	76.4791	0.0201
rs9267531	B cell Absolute Count	6	31636742	G/A	0.0204	0.08424	0.1018	0.4081	63.296	0.0204
rs1270942	B cell Absolute Count	6	31918860	G/A	0.0188	0.07857	0.106	0.4586	69.5023	0.0188
rs592229	B cell Absolute Count	6	31930441	T/G	0.8455	0.04773	0.03827	0.2124	32.8762	0.1545
rs652888	B cell Absolute Count	6	31851234	G/A	0.2948	0.04529	0.03632	0.2125	41.2522	0.2948
rs3135041	B cell Absolute Count	6	31555657	G/A	0.2353	0.02749	0.0329	0.4034	30.8358	0.2353
rs367364	B cell Absolute Count	6	32019946	T/C	0.0469	0.02449	0.06593	0.7103	68.4197	0.0469
rs805297	B cell Absolute Count	6	31622606	A/C	0.3002	0.02333	0.03099	0.4517	37.249	0.3002
rs542418	B cell Absolute Count	6	31836442	G/A	0.0851	0.0186	0.048	0.6984	54.0927	0.0851
rs521977	B cell Absolute Count	6	31836827	G/T	0.9339	0.01794	0.05484	0.7436	27.3956	0.0661
rs3130486	B cell Absolute Count	6	31722780	T/C	0.2549	-0.01406	0.03389	0.6783	39.5026	0.2549
rs17200816	B cell Absolute Count	6	31566840	T/C	0.06	-0.01592	0.05324	0.7649	20.9736	0.06
rs2471960	B cell Absolute Count	6	31580539	A/G	0.2598	-0.02087	0.03354	0.5338	26.2053	0.2598
rs7769158	B cell Absolute Count	6	31799494	T/G	0.0621	-0.06871	0.05552	0.216	20.5327	0.0621
rs9267531	BAFF-R on B cell	6	31636742	G/A	0.019	0.1338	0.1041	0.1987	63.296	0.019
rs3130490	BAFF-R on B cell	6	31739120	T/G	0.0189	0.128	0.1044	0.2205	76.4791	0.0189
rs1270942	BAFF-R on B cell	6	31918860	G/A	0.0179	0.1229	0.1068	0.2497	69.5023	0.0179
rs367364	BAFF-R on B cell	6	32019946	T/C	0.0448	0.08824	0.06756	0.1916	68.4197	0.0448
rs542418	BAFF-R on B cell	6	31836442	G/A	0.0796	0.0688	0.05018	0.1704	54.0927	0.0796
rs17200816	BAFF-R on B cell	6	31566840	T/C	0.0587	0.03575	0.05503	0.516	20.9736	0.0587
rs3130486	BAFF-R on B cell	6	31722780	T/C	0.2515	0.02079	0.03362	0.5365	39.5026	0.2515
rs7769158	BAFF-R on B cell	6	31799494	T/G	0.0641	0.02024	0.05451	0.7104	20.5327	0.0641
rs805297	BAFF-R on B cell	6	31622606	A/C	0.2977	0.00961	0.03042	0.752	37.249	0.2977
rs2471960	BAFF-R on B cell	6	31580539	A/G	0.2586	-0.00136	0.03331	0.9675	26.2053	0.2586
rs3135041	BAFF-R on B cell	6	31555657	G/A	0.2383	-0.00144	0.03344	0.9658	30.8358	0.2383
rs652888	BAFF-R on B cell	6	31851234	G/A	0.2988	-0.00165	0.03341	0.9606	41.2522	0.2988
rs592229	BAFF-R on B cell	6	31930441	T/G	0.85	-0.01323	0.0387	0.7324	32.8762	0.15
rs521977	BAFF-R on B cell	6	31836827	G/T	0.9384	-0.05214	0.05644	0.3556	27.3956	0.0616
rs1270942	BAFF-R on CD20- B cell	6	31918860	G/A	0.018	0.2122	0.09539	0.02615	69.5023	0.018
rs9267531	BAFF-R on CD20- B cell	6	31636742	G/A	0.0191	0.1943	0.09277	0.03629	63.296	0.0191
rs3130490	BAFF-R on CD20- B cell	6	31739120	T/G	0.0189	0.1935	0.09311	0.03772	76.4791	0.0189
rs367364	BAFF-R on CD20- B cell	6	32019946	T/C	0.045	0.09652	0.06095	0.1134	68.4197	0.045
rs3135041	BAFF-R on CD20- B cell	6	31555657	G/A	0.2383	0.09229	0.03013	0.00221	30.8358	0.2383
rs542418	BAFF-R on CD20- B cell	6	31836442	G/A	0.0796	0.04398	0.04611	0.3403	54.0927	0.0796
rs652888	BAFF-R on CD20- B cell	6	31851234	G/A	0.2978	0.03485	0.02876	0.2257	41.2522	0.2978
rs805297	BAFF-R on CD20- B cell	6	31622606	A/C	0.2982	0.0138	0.02734	0.6137	37.249	0.2982
rs17200816	BAFF-R on CD20- B cell	6	31566840	T/C	0.0587	0.0014	0.05176	0.9784	20.9736	0.0587
rs592229	BAFF-R on CD20- B cell	6	31930441	T/G	0.8499	-0.01196	0.0351	0.7334	32.8762	0.1501
rs7769158	BAFF-R on CD20- B cell	6	31799494	T/G	0.064	-0.01414	0.05009	0.7777	20.5327	0.064
rs2471960	BAFF-R on CD20- B cell	6	31580539	A/G	0.2586	-0.02543	0.0294	0.387	26.2053	0.2586
rs3130486	BAFF-R on CD20- B cell	6	31722780	T/C	0.2518	-0.03764	0.02976	0.206	39.5026	0.2518
rs521977	BAFF-R on CD20- B cell	6	31836827	G/T	0.9385	-0.08432	0.05188	0.1042	27.3956	0.0615
rs1270942	BAFF-R on CD20- CD38- B cell	6	31918860	G/A	0.0181	0.1986	0.09586	0.03841	69.5023	0.0181
rs3130490	BAFF-R on CD20- CD38- B cell	6	31739120	T/G	0.0191	0.1882	0.09355	0.04433	76.4791	0.0191
rs9267531	BAFF-R on CD20- CD38- B cell	6	31636742	G/A	0.0192	0.1765	0.09323	0.05847	63.296	0.0192
rs367364	BAFF-R on CD20- CD38- B cell	6	32019946	T/C	0.0448	0.1208	0.0618	0.05063	68.4197	0.0448
rs542418	BAFF-R on CD20- CD38- B cell	6	31836442	G/A	0.08	0.08559	0.04657	0.06618	54.0927	0.08
rs17200816	BAFF-R on CD20- CD38- B cell	6	31566840	T/C	0.0585	0.06217	0.05264	0.2376	20.9736	0.0585
rs3135041	BAFF-R on CD20- CD38- B cell	6	31555657	G/A	0.2387	0.05375	0.03054	0.07853	30.8358	0.2387
rs652888	BAFF-R on CD20- CD38- B cell	6	31851234	G/A	0.2994	0.04672	0.02885	0.1054	41.2522	0.2994
rs7769158	BAFF-R on CD20- CD38- B cell	6	31799494	T/G	0.0644	0.02728	0.05053	0.5893	20.5327	0.0644
rs2471960	BAFF-R on CD20- CD38- B cell	6	31580539	A/G	0.2582	-0.01196	0.02975	0.6878	26.2053	0.2582
rs805297	BAFF-R on CD20- CD38- B cell	6	31622606	A/C	0.298	-0.0206	0.02763	0.456	37.249	0.298
rs592229	BAFF-R on CD20- CD38- B cell	6	31930441	T/G	0.8501	-0.03528	0.0355	0.3204	32.8762	0.1499
rs3130486	BAFF-R on CD20- CD38- B cell	6	31722780	T/C	0.2511	-0.04163	0.03006	0.1662	39.5026	0.2511
rs521977	BAFF-R on CD20- CD38- B cell	6	31836827	G/T	0.9383	-0.1001	0.05241	0.05611	27.3956	0.0617
rs9267531	BAFF-R on CD24+ CD27+ B cell	6	31636742	G/A	0.019	0.1147	0.1041	0.2703	63.296	0.019
rs3130490	BAFF-R on CD24+ CD27+ B cell	6	31739120	T/G	0.0189	0.1122	0.1044	0.2825	76.4791	0.0189
rs1270942	BAFF-R on CD24+ CD27+ B cell	6	31918860	G/A	0.0179	0.1049	0.1068	0.3259	69.5023	0.0179
rs367364	BAFF-R on CD24+ CD27+ B cell	6	32019946	T/C	0.0448	0.08569	0.06755	0.2047	68.4197	0.0448
rs542418	BAFF-R on CD24+ CD27+ B cell	6	31836442	G/A	0.0797	0.07357	0.05017	0.1426	54.0927	0.0797
rs17200816	BAFF-R on CD24+ CD27+ B cell	6	31566840	T/C	0.0588	0.04738	0.05506	0.3895	20.9736	0.0588
rs805297	BAFF-R on CD24+ CD27+ B cell	6	31622606	A/C	0.2978	0.0229	0.03042	0.4516	37.249	0.2978
rs3130486	BAFF-R on CD24+ CD27+ B cell	6	31722780	T/C	0.2513	0.00752	0.03363	0.823	39.5026	0.2513
rs652888	BAFF-R on CD24+ CD27+ B cell	6	31851234	G/A	0.299	-0.00202	0.03342	0.9517	41.2522	0.299
rs3135041	BAFF-R on CD24+ CD27+ B cell	6	31555657	G/A	0.238	-0.00295	0.03346	0.9297	30.8358	0.238
rs7769158	BAFF-R on CD24+ CD27+ B cell	6	31799494	T/G	0.064	-0.00374	0.05454	0.9454	20.5327	0.064
rs2471960	BAFF-R on CD24+ CD27+ B cell	6	31580539	A/G	0.2584	-0.01259	0.0333	0.7054	26.2053	0.2584
rs592229	BAFF-R on CD24+ CD27+ B cell	6	31930441	T/G	0.85	-0.01769	0.0387	0.6475	32.8762	0.15
rs521977	BAFF-R on CD24+ CD27+ B cell	6	31836827	G/T	0.9385	-0.04048	0.05649	0.4737	27.3956	0.0615
rs9267531	BAFF-R on IgD- CD24- B cell	6	31636742	G/A	0.019	0.1185	0.104	0.2545	63.296	0.019
rs3130490	BAFF-R on IgD- CD24- B cell	6	31739120	T/G	0.0189	0.1095	0.1044	0.2941	76.4791	0.0189
rs1270942	BAFF-R on IgD- CD24- B cell	6	31918860	G/A	0.0179	0.1003	0.1067	0.3471	69.5023	0.0179
rs367364	BAFF-R on IgD- CD24- B cell	6	32019946	T/C	0.0448	0.08752	0.06749	0.1947	68.4197	0.0448
rs17200816	BAFF-R on IgD- CD24- B cell	6	31566840	T/C	0.0588	0.06569	0.05494	0.2319	20.9736	0.0588
rs542418	BAFF-R on IgD- CD24- B cell	6	31836442	G/A	0.0797	0.06325	0.0501	0.2068	54.0927	0.0797
rs805297	BAFF-R on IgD- CD24- B cell	6	31622606	A/C	0.2978	0.01159	0.0304	0.703	37.249	0.2978
rs652888	BAFF-R on IgD- CD24- B cell	6	31851234	G/A	0.299	0.00385	0.03342	0.9083	41.2522	0.299
rs3130486	BAFF-R on IgD- CD24- B cell	6	31722780	T/C	0.2513	3e-05	0.03361	0.9993	39.5026	0.2513
rs7769158	BAFF-R on IgD- CD24- B cell	6	31799494	T/G	0.064	-0.00114	0.05446	0.9834	20.5327	0.064
rs3135041	BAFF-R on IgD- CD24- B cell	6	31555657	G/A	0.238	-0.00354	0.03343	0.9156	30.8358	0.238
rs2471960	BAFF-R on IgD- CD24- B cell	6	31580539	A/G	0.2584	-0.01575	0.03328	0.6361	26.2053	0.2584
rs592229	BAFF-R on IgD- CD24- B cell	6	31930441	T/G	0.85	-0.01753	0.03865	0.6502	32.8762	0.15
rs521977	BAFF-R on IgD- CD24- B cell	6	31836827	G/T	0.9385	-0.04959	0.05641	0.3794	27.3956	0.0615
rs9267531	BAFF-R on IgD- CD27- B cell	6	31636742	G/A	0.019	0.1368	0.1033	0.1854	63.296	0.019
rs3130490	BAFF-R on IgD- CD27- B cell	6	31739120	T/G	0.0189	0.126	0.1037	0.2241	76.4791	0.0189
rs1270942	BAFF-R on IgD- CD27- B cell	6	31918860	G/A	0.0179	0.1152	0.106	0.2773	69.5023	0.0179
rs367364	BAFF-R on IgD- CD27- B cell	6	32019946	T/C	0.0448	0.1045	0.06707	0.1195	68.4197	0.0448
rs542418	BAFF-R on IgD- CD27- B cell	6	31836442	G/A	0.0797	0.07121	0.04985	0.1532	54.0927	0.0797
rs17200816	BAFF-R on IgD- CD27- B cell	6	31566840	T/C	0.0588	0.0452	0.05474	0.409	20.9736	0.0588
rs805297	BAFF-R on IgD- CD27- B cell	6	31622606	A/C	0.2978	0.01659	0.03021	0.5829	37.249	0.2978
rs3130486	BAFF-R on IgD- CD27- B cell	6	31722780	T/C	0.2513	0.01343	0.03338	0.6874	39.5026	0.2513
rs3135041	BAFF-R on IgD- CD27- B cell	6	31555657	G/A	0.238	0.0027	0.03323	0.9353	30.8358	0.238
rs2471960	BAFF-R on IgD- CD27- B cell	6	31580539	A/G	0.2584	-0.00016	0.03305	0.9962	26.2053	0.2584
rs7769158	BAFF-R on IgD- CD27- B cell	6	31799494	T/G	0.064	-0.00999	0.05419	0.8538	20.5327	0.064
rs652888	BAFF-R on IgD- CD27- B cell	6	31851234	G/A	0.299	-0.01461	0.03315	0.6595	41.2522	0.299
rs592229	BAFF-R on IgD- CD27- B cell	6	31930441	T/G	0.85	-0.02299	0.03843	0.5498	32.8762	0.15
rs521977	BAFF-R on IgD- CD27- B cell	6	31836827	G/T	0.9385	-0.06096	0.05612	0.2774	27.3956	0.0615
rs9267531	BAFF-R on IgD- CD38- B cell	6	31636742	G/A	0.019	0.1158	0.1047	0.2689	63.296	0.019
rs3130490	BAFF-R on IgD- CD38- B cell	6	31739120	T/G	0.0189	0.1106	0.1051	0.2923	76.4791	0.0189
rs1270942	BAFF-R on IgD- CD38- B cell	6	31918860	G/A	0.0179	0.1064	0.1074	0.3219	69.5023	0.0179
rs367364	BAFF-R on IgD- CD38- B cell	6	32019946	T/C	0.0448	0.1034	0.06787	0.1276	68.4197	0.0448
rs542418	BAFF-R on IgD- CD38- B cell	6	31836442	G/A	0.0797	0.07612	0.05031	0.1304	54.0927	0.0797
rs17200816	BAFF-R on IgD- CD38- B cell	6	31566840	T/C	0.0588	0.0603	0.05507	0.2736	20.9736	0.0588
rs805297	BAFF-R on IgD- CD38- B cell	6	31622606	A/C	0.2978	0.02535	0.03057	0.4071	37.249	0.2978
rs3130486	BAFF-R on IgD- CD38- B cell	6	31722780	T/C	0.2513	0.0116	0.03384	0.7317	39.5026	0.2513
rs7769158	BAFF-R on IgD- CD38- B cell	6	31799494	T/G	0.064	0.00631	0.05469	0.9082	20.5327	0.064
rs3135041	BAFF-R on IgD- CD38- B cell	6	31555657	G/A	0.238	-0.00168	0.03362	0.9601	30.8358	0.238
rs2471960	BAFF-R on IgD- CD38- B cell	6	31580539	A/G	0.2584	-0.00973	0.03352	0.7716	26.2053	0.2584
rs652888	BAFF-R on IgD- CD38- B cell	6	31851234	G/A	0.299	-0.01379	0.03371	0.6826	41.2522	0.299
rs592229	BAFF-R on IgD- CD38- B cell	6	31930441	T/G	0.85	-0.02457	0.03885	0.5272	32.8762	0.15
rs521977	BAFF-R on IgD- CD38- B cell	6	31836827	G/T	0.9385	-0.05612	0.05666	0.322	27.3956	0.0615
rs592229	BAFF-R on IgD- CD38+ B cell	6	31930441	T/G	0.85	0.03675	0.03619	0.3099	32.8762	0.15
rs2471960	BAFF-R on IgD- CD38+ B cell	6	31580539	A/G	0.2584	0.0288	0.03045	0.3442	26.2053	0.2584
rs3135041	BAFF-R on IgD- CD38+ B cell	6	31555657	G/A	0.2382	0.02208	0.0311	0.4778	30.8358	0.2382
rs3130486	BAFF-R on IgD- CD38+ B cell	6	31722780	T/C	0.2513	0.0179	0.03082	0.5614	39.5026	0.2513
rs7769158	BAFF-R on IgD- CD38+ B cell	6	31799494	T/G	0.0641	0.01372	0.05151	0.79	20.5327	0.0641
rs1270942	BAFF-R on IgD- CD38+ B cell	6	31918860	G/A	0.0179	0.01335	0.09864	0.8923	69.5023	0.0179
rs17200816	BAFF-R on IgD- CD38+ B cell	6	31566840	T/C	0.0588	0.00967	0.05305	0.8554	20.9736	0.0588
rs521977	BAFF-R on IgD- CD38+ B cell	6	31836827	G/T	0.9384	-0.00315	0.05336	0.9529	27.3956	0.0616
rs3130490	BAFF-R on IgD- CD38+ B cell	6	31739120	T/G	0.0189	-0.0064	0.0963	0.947	76.4791	0.0189
rs9267531	BAFF-R on IgD- CD38+ B cell	6	31636742	G/A	0.019	-0.00814	0.09596	0.9324	63.296	0.019
rs652888	BAFF-R on IgD- CD38+ B cell	6	31851234	G/A	0.2989	-0.01515	0.02987	0.6119	41.2522	0.2989
rs805297	BAFF-R on IgD- CD38+ B cell	6	31622606	A/C	0.2978	-0.0184	0.02823	0.5147	37.249	0.2978
rs367364	BAFF-R on IgD- CD38+ B cell	6	32019946	T/C	0.0448	-0.05521	0.06293	0.3804	68.4197	0.0448
rs542418	BAFF-R on IgD- CD38+ B cell	6	31836442	G/A	0.0797	-0.06222	0.04742	0.1895	54.0927	0.0797
rs9267531	BAFF-R on IgD+ B cell	6	31636742	G/A	0.019	0.1521	0.1036	0.1422	63.296	0.019
rs3130490	BAFF-R on IgD+ B cell	6	31739120	T/G	0.0189	0.1462	0.104	0.1597	76.4791	0.0189
rs1270942	BAFF-R on IgD+ B cell	6	31918860	G/A	0.0179	0.1391	0.1063	0.1908	69.5023	0.0179
rs367364	BAFF-R on IgD+ B cell	6	32019946	T/C	0.0448	0.09602	0.0673	0.1537	68.4197	0.0448
rs542418	BAFF-R on IgD+ B cell	6	31836442	G/A	0.0797	0.0822	0.05001	0.1004	54.0927	0.0797
rs3130486	BAFF-R on IgD+ B cell	6	31722780	T/C	0.2515	0.02884	0.03347	0.3889	39.5026	0.2515
rs17200816	BAFF-R on IgD+ B cell	6	31566840	T/C	0.0588	0.02285	0.05492	0.6774	20.9736	0.0588
rs7769158	BAFF-R on IgD+ B cell	6	31799494	T/G	0.064	0.0223	0.05438	0.6818	20.5327	0.064
rs805297	BAFF-R on IgD+ B cell	6	31622606	A/C	0.2977	0.00355	0.03031	0.9069	37.249	0.2977
rs3135041	BAFF-R on IgD+ B cell	6	31555657	G/A	0.2381	0.00313	0.03335	0.9253	30.8358	0.2381
rs652888	BAFF-R on IgD+ B cell	6	31851234	G/A	0.2989	0.0031	0.03323	0.9256	41.2522	0.2989
rs2471960	BAFF-R on IgD+ B cell	6	31580539	A/G	0.2586	0.00078	0.03315	0.9812	26.2053	0.2586
rs592229	BAFF-R on IgD+ B cell	6	31930441	T/G	0.8501	-0.01688	0.03857	0.6616	32.8762	0.1499
rs521977	BAFF-R on IgD+ B cell	6	31836827	G/T	0.9385	-0.06835	0.05632	0.225	27.3956	0.0615
rs9267531	BAFF-R on IgD+ CD24- B cell	6	31636742	G/A	0.019	0.1322	0.1037	0.2023	63.296	0.019
rs3130490	BAFF-R on IgD+ CD24- B cell	6	31739120	T/G	0.0189	0.1267	0.104	0.2233	76.4791	0.0189
rs1270942	BAFF-R on IgD+ CD24- B cell	6	31918860	G/A	0.0179	0.1214	0.1064	0.2536	69.5023	0.0179
rs367364	BAFF-R on IgD+ CD24- B cell	6	32019946	T/C	0.0448	0.07928	0.06733	0.2391	68.4197	0.0448
rs542418	BAFF-R on IgD+ CD24- B cell	6	31836442	G/A	0.0797	0.07108	0.05003	0.1554	54.0927	0.0797
rs3130486	BAFF-R on IgD+ CD24- B cell	6	31722780	T/C	0.2513	0.02067	0.0335	0.5373	39.5026	0.2513
rs17200816	BAFF-R on IgD+ CD24- B cell	6	31566840	T/C	0.0588	0.01545	0.05494	0.7786	20.9736	0.0588
rs7769158	BAFF-R on IgD+ CD24- B cell	6	31799494	T/G	0.064	0.01485	0.05439	0.7848	20.5327	0.064
rs3135041	BAFF-R on IgD+ CD24- B cell	6	31555657	G/A	0.238	0.00747	0.03336	0.8228	30.8358	0.238
rs805297	BAFF-R on IgD+ CD24- B cell	6	31622606	A/C	0.2978	0.00481	0.03032	0.8739	37.249	0.2978
rs652888	BAFF-R on IgD+ CD24- B cell	6	31851234	G/A	0.299	0.00172	0.03327	0.9587	41.2522	0.299
rs2471960	BAFF-R on IgD+ CD24- B cell	6	31580539	A/G	0.2584	-0.00343	0.03318	0.9177	26.2053	0.2584
rs592229	BAFF-R on IgD+ CD24- B cell	6	31930441	T/G	0.85	-0.01043	0.03858	0.787	32.8762	0.15
rs521977	BAFF-R on IgD+ CD24- B cell	6	31836827	G/T	0.9385	-0.0687	0.05632	0.2227	27.3956	0.0615
rs9267531	BAFF-R on IgD+ CD24+ B cell	6	31636742	G/A	0.019	0.1485	0.1039	0.1531	63.296	0.019
rs3130490	BAFF-R on IgD+ CD24+ B cell	6	31739120	T/G	0.0189	0.1442	0.1043	0.1667	76.4791	0.0189
rs1270942	BAFF-R on IgD+ CD24+ B cell	6	31918860	G/A	0.0179	0.1302	0.1066	0.2221	69.5023	0.0179
rs367364	BAFF-R on IgD+ CD24+ B cell	6	32019946	T/C	0.0448	0.09232	0.06748	0.1713	68.4197	0.0448
rs542418	BAFF-R on IgD+ CD24+ B cell	6	31836442	G/A	0.0797	0.08178	0.05012	0.1029	54.0927	0.0797
rs17200816	BAFF-R on IgD+ CD24+ B cell	6	31566840	T/C	0.0588	0.03472	0.05503	0.5282	20.9736	0.0588
rs805297	BAFF-R on IgD+ CD24+ B cell	6	31622606	A/C	0.2978	0.01785	0.03039	0.5569	37.249	0.2978
rs3130486	BAFF-R on IgD+ CD24+ B cell	6	31722780	T/C	0.2513	0.01782	0.03358	0.5958	39.5026	0.2513
rs652888	BAFF-R on IgD+ CD24+ B cell	6	31851234	G/A	0.299	0.00415	0.03336	0.901	41.2522	0.299
rs3135041	BAFF-R on IgD+ CD24+ B cell	6	31555657	G/A	0.238	-0.0037	0.03343	0.9119	30.8358	0.238
rs7769158	BAFF-R on IgD+ CD24+ B cell	6	31799494	T/G	0.064	-0.00748	0.0545	0.8909	20.5327	0.064
rs2471960	BAFF-R on IgD+ CD24+ B cell	6	31580539	A/G	0.2584	-0.00753	0.03326	0.821	26.2053	0.2584
rs592229	BAFF-R on IgD+ CD24+ B cell	6	31930441	T/G	0.85	-0.01481	0.03866	0.7016	32.8762	0.15
rs521977	BAFF-R on IgD+ CD24+ B cell	6	31836827	G/T	0.9385	-0.06305	0.05644	0.264	27.3956	0.0615
rs9267531	BAFF-R on IgD+ CD38- B cell	6	31636742	G/A	0.0189	0.1428	0.1042	0.1705	63.296	0.0189
rs3130490	BAFF-R on IgD+ CD38- B cell	6	31739120	T/G	0.0188	0.1362	0.1045	0.1925	76.4791	0.0188
rs1270942	BAFF-R on IgD+ CD38- B cell	6	31918860	G/A	0.0178	0.1228	0.1069	0.2505	69.5023	0.0178
rs367364	BAFF-R on IgD+ CD38- B cell	6	32019946	T/C	0.0449	0.1005	0.06752	0.1366	68.4197	0.0449
rs542418	BAFF-R on IgD+ CD38- B cell	6	31836442	G/A	0.0797	0.08047	0.05011	0.1084	54.0927	0.0797
rs17200816	BAFF-R on IgD+ CD38- B cell	6	31566840	T/C	0.0588	0.0395	0.05495	0.4722	20.9736	0.0588
rs3130486	BAFF-R on IgD+ CD38- B cell	6	31722780	T/C	0.2519	0.02192	0.03364	0.5147	39.5026	0.2519
rs805297	BAFF-R on IgD+ CD38- B cell	6	31622606	A/C	0.2977	0.01644	0.03045	0.5894	37.249	0.2977
rs7769158	BAFF-R on IgD+ CD38- B cell	6	31799494	T/G	0.0642	0.00794	0.05448	0.8841	20.5327	0.0642
rs652888	BAFF-R on IgD+ CD38- B cell	6	31851234	G/A	0.2981	-0.00193	0.03349	0.954	41.2522	0.2981
rs3135041	BAFF-R on IgD+ CD38- B cell	6	31555657	G/A	0.2384	-0.00352	0.03343	0.9162	30.8358	0.2384
rs2471960	BAFF-R on IgD+ CD38- B cell	6	31580539	A/G	0.2591	-0.00778	0.03334	0.8156	26.2053	0.2591
rs592229	BAFF-R on IgD+ CD38- B cell	6	31930441	T/G	0.8499	-0.01545	0.03867	0.6896	32.8762	0.1501
rs521977	BAFF-R on IgD+ CD38- B cell	6	31836827	G/T	0.9384	-0.06757	0.05642	0.2311	27.3956	0.0616
rs367364	BAFF-R on IgD+ CD38- naive B cell	6	32019946	T/C	0.0433	0.1532	0.08916	0.08591	68.4197	0.0433
rs9267531	BAFF-R on IgD+ CD38- naive B cell	6	31636742	G/A	0.0204	0.1333	0.1294	0.3031	63.296	0.0204
rs1270942	BAFF-R on IgD+ CD38- naive B cell	6	31918860	G/A	0.0191	0.1276	0.1338	0.3404	69.5023	0.0191
rs3130490	BAFF-R on IgD+ CD38- naive B cell	6	31739120	T/G	0.0201	0.1203	0.1303	0.3558	76.4791	0.0201
rs542418	BAFF-R on IgD+ CD38- naive B cell	6	31836442	G/A	0.0768	0.1126	0.06757	0.09589	54.0927	0.0768
rs3130486	BAFF-R on IgD+ CD38- naive B cell	6	31722780	T/C	0.2488	0.1002	0.04309	0.02021	39.5026	0.2488
rs2471960	BAFF-R on IgD+ CD38- naive B cell	6	31580539	A/G	0.2613	0.0592	0.04239	0.1627	26.2053	0.2613
rs17200816	BAFF-R on IgD+ CD38- naive B cell	6	31566840	T/C	0.064	0.01853	0.07105	0.7943	20.9736	0.064
rs592229	BAFF-R on IgD+ CD38- naive B cell	6	31930441	T/G	0.8552	0.01028	0.05116	0.8408	32.8762	0.1448
rs805297	BAFF-R on IgD+ CD38- naive B cell	6	31622606	A/C	0.2991	0.01002	0.0399	0.8018	37.249	0.2991
rs7769158	BAFF-R on IgD+ CD38- naive B cell	6	31799494	T/G	0.0659	-0.0175	0.07042	0.8037	20.5327	0.0659
rs3135041	BAFF-R on IgD+ CD38- naive B cell	6	31555657	G/A	0.2466	-0.02373	0.04317	0.5827	30.8358	0.2466
rs521977	BAFF-R on IgD+ CD38- naive B cell	6	31836827	G/T	0.9371	-0.02874	0.07352	0.6959	27.3956	0.0629
rs652888	BAFF-R on IgD+ CD38- naive B cell	6	31851234	G/A	0.2978	-0.03868	0.04168	0.3535	41.2522	0.2978
rs367364	BAFF-R on IgD+ CD38- unswitched memory B cell	6	32019946	T/C	0.0433	0.1592	0.08936	0.07503	68.4197	0.0433
rs542418	BAFF-R on IgD+ CD38- unswitched memory B cell	6	31836442	G/A	0.0768	0.1256	0.0677	0.06369	54.0927	0.0768
rs9267531	BAFF-R on IgD+ CD38- unswitched memory B cell	6	31636742	G/A	0.0204	0.1062	0.1298	0.4133	63.296	0.0204
rs3130490	BAFF-R on IgD+ CD38- unswitched memory B cell	6	31739120	T/G	0.0201	0.09943	0.1306	0.4466	76.4791	0.0201
rs1270942	BAFF-R on IgD+ CD38- unswitched memory B cell	6	31918860	G/A	0.0191	0.09858	0.1341	0.4624	69.5023	0.0191
rs3130486	BAFF-R on IgD+ CD38- unswitched memory B cell	6	31722780	T/C	0.2488	0.08932	0.04322	0.03891	39.5026	0.2488
rs2471960	BAFF-R on IgD+ CD38- unswitched memory B cell	6	31580539	A/G	0.2613	0.04987	0.04251	0.2409	26.2053	0.2613
rs17200816	BAFF-R on IgD+ CD38- unswitched memory B cell	6	31566840	T/C	0.064	0.04108	0.07118	0.5639	20.9736	0.064
rs805297	BAFF-R on IgD+ CD38- unswitched memory B cell	6	31622606	A/C	0.2991	0.01731	0.03999	0.6651	37.249	0.2991
rs592229	BAFF-R on IgD+ CD38- unswitched memory B cell	6	31930441	T/G	0.8552	-0.00326	0.05127	0.9493	32.8762	0.1448
rs521977	BAFF-R on IgD+ CD38- unswitched memory B cell	6	31836827	G/T	0.9371	-0.02918	0.07367	0.6921	27.3956	0.0629
rs652888	BAFF-R on IgD+ CD38- unswitched memory B cell	6	31851234	G/A	0.2978	-0.03457	0.04183	0.4086	41.2522	0.2978
rs7769158	BAFF-R on IgD+ CD38- unswitched memory B cell	6	31799494	T/G	0.0659	-0.03613	0.07055	0.6087	20.5327	0.0659
rs3135041	BAFF-R on IgD+ CD38- unswitched memory B cell	6	31555657	G/A	0.2466	-0.04035	0.04327	0.3512	30.8358	0.2466
rs9267531	BAFF-R on IgD+ CD38+ B cell	6	31636742	G/A	0.019	0.08213	0.1034	0.427	63.296	0.019
rs3130490	BAFF-R on IgD+ CD38+ B cell	6	31739120	T/G	0.0189	0.07524	0.1037	0.4683	76.4791	0.0189
rs1270942	BAFF-R on IgD+ CD38+ B cell	6	31918860	G/A	0.0179	0.05842	0.1061	0.5819	69.5023	0.0179
rs542418	BAFF-R on IgD+ CD38+ B cell	6	31836442	G/A	0.0797	0.05272	0.04999	0.2917	54.0927	0.0797
rs367364	BAFF-R on IgD+ CD38+ B cell	6	32019946	T/C	0.0449	0.03605	0.0672	0.5916	68.4197	0.0449
rs7769158	BAFF-R on IgD+ CD38+ B cell	6	31799494	T/G	0.064	0.02442	0.05434	0.6531	20.5327	0.064
rs805297	BAFF-R on IgD+ CD38+ B cell	6	31622606	A/C	0.2979	0.01942	0.03027	0.5212	37.249	0.2979
rs3130486	BAFF-R on IgD+ CD38+ B cell	6	31722780	T/C	0.2514	0.01595	0.03339	0.633	39.5026	0.2514
rs17200816	BAFF-R on IgD+ CD38+ B cell	6	31566840	T/C	0.0588	0.01225	0.05501	0.8238	20.9736	0.0588
rs3135041	BAFF-R on IgD+ CD38+ B cell	6	31555657	G/A	0.2381	0.0087	0.03329	0.7938	30.8358	0.2381
rs652888	BAFF-R on IgD+ CD38+ B cell	6	31851234	G/A	0.2991	0.00212	0.03311	0.949	41.2522	0.2991
rs592229	BAFF-R on IgD+ CD38+ B cell	6	31930441	T/G	0.85	-0.00636	0.03852	0.8688	32.8762	0.15
rs2471960	BAFF-R on IgD+ CD38+ B cell	6	31580539	A/G	0.2585	-0.01178	0.03306	0.7216	26.2053	0.2585
rs521977	BAFF-R on IgD+ CD38+ B cell	6	31836827	G/T	0.9385	-0.04058	0.05628	0.471	27.3956	0.0615
rs9267531	BAFF-R on IgD+ CD38dim B cell	6	31636742	G/A	0.019	0.1609	0.1037	0.1211	63.296	0.019
rs3130490	BAFF-R on IgD+ CD38dim B cell	6	31739120	T/G	0.0189	0.1545	0.1041	0.1379	76.4791	0.0189
rs1270942	BAFF-R on IgD+ CD38dim B cell	6	31918860	G/A	0.0179	0.1511	0.1064	0.1559	69.5023	0.0179
rs367364	BAFF-R on IgD+ CD38dim B cell	6	32019946	T/C	0.0448	0.08687	0.06737	0.1974	68.4197	0.0448
rs542418	BAFF-R on IgD+ CD38dim B cell	6	31836442	G/A	0.0797	0.07314	0.05006	0.1441	54.0927	0.0797
rs3130486	BAFF-R on IgD+ CD38dim B cell	6	31722780	T/C	0.2513	0.02777	0.03352	0.4075	39.5026	0.2513
rs17200816	BAFF-R on IgD+ CD38dim B cell	6	31566840	T/C	0.0588	0.01782	0.05498	0.7459	20.9736	0.0588
rs7769158	BAFF-R on IgD+ CD38dim B cell	6	31799494	T/G	0.064	0.01289	0.05442	0.8128	20.5327	0.064
rs805297	BAFF-R on IgD+ CD38dim B cell	6	31622606	A/C	0.2978	0.0119	0.03034	0.6949	37.249	0.2978
rs3135041	BAFF-R on IgD+ CD38dim B cell	6	31555657	G/A	0.238	0.00565	0.03338	0.8657	30.8358	0.238
rs652888	BAFF-R on IgD+ CD38dim B cell	6	31851234	G/A	0.299	0.00373	0.03329	0.9108	41.2522	0.299
rs2471960	BAFF-R on IgD+ CD38dim B cell	6	31580539	A/G	0.2584	0.00078	0.0332	0.9812	26.2053	0.2584
rs592229	BAFF-R on IgD+ CD38dim B cell	6	31930441	T/G	0.85	-0.00936	0.0386	0.8084	32.8762	0.15
rs521977	BAFF-R on IgD+ CD38dim B cell	6	31836827	G/T	0.9385	-0.07027	0.05636	0.2126	27.3956	0.0615
rs9267531	BAFF-R on memory B cell	6	31636742	G/A	0.019	0.13	0.1041	0.2116	63.296	0.019
rs3130490	BAFF-R on memory B cell	6	31739120	T/G	0.0189	0.1251	0.1044	0.2308	76.4791	0.0189
rs1270942	BAFF-R on memory B cell	6	31918860	G/A	0.0179	0.1163	0.1067	0.2757	69.5023	0.0179
rs367364	BAFF-R on memory B cell	6	32019946	T/C	0.0448	0.0974	0.06752	0.1493	68.4197	0.0448
rs542418	BAFF-R on memory B cell	6	31836442	G/A	0.0797	0.07835	0.05014	0.1182	54.0927	0.0797
rs17200816	BAFF-R on memory B cell	6	31566840	T/C	0.0588	0.04621	0.05501	0.4009	20.9736	0.0588
rs805297	BAFF-R on memory B cell	6	31622606	A/C	0.2978	0.01849	0.03041	0.5433	37.249	0.2978
rs3130486	BAFF-R on memory B cell	6	31722780	T/C	0.2513	0.01554	0.03362	0.644	39.5026	0.2513
rs7769158	BAFF-R on memory B cell	6	31799494	T/G	0.064	-0.00033	0.05451	0.9951	20.5327	0.064
rs652888	BAFF-R on memory B cell	6	31851234	G/A	0.299	-0.00168	0.03342	0.9598	41.2522	0.299
rs3135041	BAFF-R on memory B cell	6	31555657	G/A	0.238	-0.00309	0.03345	0.9265	30.8358	0.238
rs2471960	BAFF-R on memory B cell	6	31580539	A/G	0.2584	-0.00974	0.0333	0.77	26.2053	0.2584
rs592229	BAFF-R on memory B cell	6	31930441	T/G	0.85	-0.022	0.03868	0.5695	32.8762	0.15
rs521977	BAFF-R on memory B cell	6	31836827	G/T	0.9385	-0.05374	0.05646	0.3412	27.3956	0.0615
rs9267531	BAFF-R on naive-mature B cell	6	31636742	G/A	0.019	0.1214	0.1041	0.2438	63.296	0.019
rs3130490	BAFF-R on naive-mature B cell	6	31739120	T/G	0.0189	0.1164	0.1045	0.2654	76.4791	0.0189
rs1270942	BAFF-R on naive-mature B cell	6	31918860	G/A	0.0179	0.1132	0.1068	0.2894	69.5023	0.0179
rs367364	BAFF-R on naive-mature B cell	6	32019946	T/C	0.0448	0.06756	0.0676	0.3176	68.4197	0.0448
rs542418	BAFF-R on naive-mature B cell	6	31836442	G/A	0.0797	0.05469	0.05021	0.2761	54.0927	0.0797
rs7769158	BAFF-R on naive-mature B cell	6	31799494	T/G	0.064	0.0268	0.05457	0.6234	20.5327	0.064
rs17200816	BAFF-R on naive-mature B cell	6	31566840	T/C	0.0588	0.02627	0.05509	0.6336	20.9736	0.0588
rs3130486	BAFF-R on naive-mature B cell	6	31722780	T/C	0.2513	0.01479	0.03365	0.6603	39.5026	0.2513
rs805297	BAFF-R on naive-mature B cell	6	31622606	A/C	0.2978	0.00785	0.03044	0.7965	37.249	0.2978
rs3135041	BAFF-R on naive-mature B cell	6	31555657	G/A	0.238	0.00504	0.03349	0.8802	30.8358	0.238
rs2471960	BAFF-R on naive-mature B cell	6	31580539	A/G	0.2584	-0.00372	0.03332	0.9111	26.2053	0.2584
rs592229	BAFF-R on naive-mature B cell	6	31930441	T/G	0.85	-0.00451	0.03872	0.9073	32.8762	0.15
rs652888	BAFF-R on naive-mature B cell	6	31851234	G/A	0.299	-0.00499	0.03344	0.8814	41.2522	0.299
rs521977	BAFF-R on naive-mature B cell	6	31836827	G/T	0.9385	-0.05446	0.05652	0.3353	27.3956	0.0615
rs9267531	BAFF-R on switched memory B cell	6	31636742	G/A	0.019	0.09121	0.1045	0.3829	63.296	0.019
rs3130490	BAFF-R on switched memory B cell	6	31739120	T/G	0.0189	0.08775	0.1049	0.4028	76.4791	0.0189
rs1270942	BAFF-R on switched memory B cell	6	31918860	G/A	0.0179	0.08034	0.1072	0.4536	69.5023	0.0179
rs367364	BAFF-R on switched memory B cell	6	32019946	T/C	0.0448	0.07859	0.0678	0.2465	68.4197	0.0448
rs542418	BAFF-R on switched memory B cell	6	31836442	G/A	0.0797	0.05844	0.05032	0.2456	54.0927	0.0797
rs17200816	BAFF-R on switched memory B cell	6	31566840	T/C	0.0588	0.05461	0.05517	0.3223	20.9736	0.0588
rs805297	BAFF-R on switched memory B cell	6	31622606	A/C	0.2978	0.02487	0.03054	0.4154	37.249	0.2978
rs3130486	BAFF-R on switched memory B cell	6	31722780	T/C	0.2513	0.00717	0.03377	0.8319	39.5026	0.2513
rs7769158	BAFF-R on switched memory B cell	6	31799494	T/G	0.064	0.0047	0.0547	0.9315	20.5327	0.064
rs3135041	BAFF-R on switched memory B cell	6	31555657	G/A	0.238	0.00235	0.03359	0.9442	30.8358	0.238
rs2471960	BAFF-R on switched memory B cell	6	31580539	A/G	0.2584	-0.01311	0.03345	0.695	26.2053	0.2584
rs652888	BAFF-R on switched memory B cell	6	31851234	G/A	0.299	-0.01354	0.03359	0.6869	41.2522	0.299
rs592229	BAFF-R on switched memory B cell	6	31930441	T/G	0.85	-0.01511	0.03883	0.6972	32.8762	0.15
rs521977	BAFF-R on switched memory B cell	6	31836827	G/T	0.9385	-0.04105	0.05666	0.4688	27.3956	0.0615
rs9267531	BAFF-R on transitional B cell	6	31636742	G/A	0.019	0.1438	0.103	0.1628	63.296	0.019
rs3130490	BAFF-R on transitional B cell	6	31739120	T/G	0.0189	0.1431	0.1033	0.1662	76.4791	0.0189
rs1270942	BAFF-R on transitional B cell	6	31918860	G/A	0.0179	0.1253	0.1057	0.236	69.5023	0.0179
rs367364	BAFF-R on transitional B cell	6	32019946	T/C	0.0449	0.04684	0.067	0.4845	68.4197	0.0449
rs542418	BAFF-R on transitional B cell	6	31836442	G/A	0.0798	0.03947	0.04989	0.4289	54.0927	0.0798
rs805297	BAFF-R on transitional B cell	6	31622606	A/C	0.2978	0.02317	0.03017	0.4426	37.249	0.2978
rs3130486	BAFF-R on transitional B cell	6	31722780	T/C	0.2514	0.01955	0.03326	0.5568	39.5026	0.2514
rs17200816	BAFF-R on transitional B cell	6	31566840	T/C	0.0588	0.01613	0.05493	0.769	20.9736	0.0588
rs2471960	BAFF-R on transitional B cell	6	31580539	A/G	0.2585	0.00898	0.03293	0.7851	26.2053	0.2585
rs592229	BAFF-R on transitional B cell	6	31930441	T/G	0.8499	0.00568	0.03842	0.8825	32.8762	0.1501
rs3135041	BAFF-R on transitional B cell	6	31555657	G/A	0.238	0.00013	0.0332	0.9969	30.8358	0.238
rs652888	BAFF-R on transitional B cell	6	31851234	G/A	0.299	-0.00317	0.03295	0.9232	41.2522	0.299
rs7769158	BAFF-R on transitional B cell	6	31799494	T/G	0.064	-0.00735	0.05423	0.8922	20.5327	0.064
rs521977	BAFF-R on transitional B cell	6	31836827	G/T	0.9384	-0.06023	0.05615	0.2835	27.3956	0.0616
rs9267531	BAFF-R on unswitched memory B cell	6	31636742	G/A	0.019	0.135	0.1041	0.1945	63.296	0.019
rs3130490	BAFF-R on unswitched memory B cell	6	31739120	T/G	0.0189	0.1323	0.1044	0.2051	76.4791	0.0189
rs1270942	BAFF-R on unswitched memory B cell	6	31918860	G/A	0.0179	0.1244	0.1067	0.2439	69.5023	0.0179
rs367364	BAFF-R on unswitched memory B cell	6	32019946	T/C	0.0448	0.09406	0.06754	0.1638	68.4197	0.0448
rs542418	BAFF-R on unswitched memory B cell	6	31836442	G/A	0.0797	0.08649	0.05015	0.08464	54.0927	0.0797
rs17200816	BAFF-R on unswitched memory B cell	6	31566840	T/C	0.0588	0.03464	0.05502	0.5291	20.9736	0.0588
rs805297	BAFF-R on unswitched memory B cell	6	31622606	A/C	0.2978	0.01775	0.03042	0.5595	37.249	0.2978
rs3130486	BAFF-R on unswitched memory B cell	6	31722780	T/C	0.2513	0.01294	0.03363	0.7005	39.5026	0.2513
rs652888	BAFF-R on unswitched memory B cell	6	31851234	G/A	0.299	0.00285	0.03343	0.9321	41.2522	0.299
rs3135041	BAFF-R on unswitched memory B cell	6	31555657	G/A	0.238	-0.00673	0.03346	0.8405	30.8358	0.238
rs7769158	BAFF-R on unswitched memory B cell	6	31799494	T/G	0.064	-0.008	0.05452	0.8833	20.5327	0.064
rs2471960	BAFF-R on unswitched memory B cell	6	31580539	A/G	0.2584	-0.00876	0.03331	0.7926	26.2053	0.2584
rs592229	BAFF-R on unswitched memory B cell	6	31930441	T/G	0.85	-0.0209	0.03869	0.5891	32.8762	0.15
rs521977	BAFF-R on unswitched memory B cell	6	31836827	G/T	0.9385	-0.06025	0.05647	0.286	27.3956	0.0615
rs3130490	Basophil %CD33dim HLA DR- CD66b-	6	31739120	T/G	0.017	0.1337	0.1396	0.3384	76.4791	0.017
rs9267531	Basophil %CD33dim HLA DR- CD66b-	6	31636742	G/A	0.017	0.1337	0.1396	0.3384	63.296	0.017
rs1270942	Basophil %CD33dim HLA DR- CD66b-	6	31918860	G/A	0.0162	0.1027	0.143	0.4729	69.5023	0.0162
rs592229	Basophil %CD33dim HLA DR- CD66b-	6	31930441	T/G	0.846	0.06619	0.04919	0.1786	32.8762	0.154
rs652888	Basophil %CD33dim HLA DR- CD66b-	6	31851234	G/A	0.3029	0.06139	0.04467	0.1695	41.2522	0.3029
rs2471960	Basophil %CD33dim HLA DR- CD66b-	6	31580539	A/G	0.255	0.03229	0.04308	0.4536	26.2053	0.255
rs3135041	Basophil %CD33dim HLA DR- CD66b-	6	31555657	G/A	0.231	0.02356	0.04266	0.5808	30.8358	0.231
rs3130486	Basophil %CD33dim HLA DR- CD66b-	6	31722780	T/C	0.2536	0.01696	0.0432	0.6947	39.5026	0.2536
rs521977	Basophil %CD33dim HLA DR- CD66b-	6	31836827	G/T	0.941	-0.00125	0.07414	0.9866	27.3956	0.059
rs367364	Basophil %CD33dim HLA DR- CD66b-	6	32019946	T/C	0.0463	-0.00687	0.08469	0.9354	68.4197	0.0463
rs7769158	Basophil %CD33dim HLA DR- CD66b-	6	31799494	T/G	0.0609	-0.01555	0.07352	0.8325	20.5327	0.0609
rs542418	Basophil %CD33dim HLA DR- CD66b-	6	31836442	G/A	0.0829	-0.02779	0.06305	0.6595	54.0927	0.0829
rs805297	Basophil %CD33dim HLA DR- CD66b-	6	31622606	A/C	0.297	-0.05172	0.03959	0.1916	37.249	0.297
rs17200816	Basophil %CD33dim HLA DR- CD66b-	6	31566840	T/C	0.053	-0.0889	0.07442	0.2324	20.9736	0.053
rs2471960	Basophil Absolute Count	6	31580539	A/G	0.255	0.08703	0.04356	0.04588	26.2053	0.255
rs3130486	Basophil Absolute Count	6	31722780	T/C	0.2536	0.06817	0.04369	0.1189	39.5026	0.2536
rs3135041	Basophil Absolute Count	6	31555657	G/A	0.231	0.03601	0.04317	0.4043	30.8358	0.231
rs542418	Basophil Absolute Count	6	31836442	G/A	0.0829	0.03086	0.0638	0.6287	54.0927	0.0829
rs7769158	Basophil Absolute Count	6	31799494	T/G	0.0609	0.00364	0.07441	0.961	20.5327	0.0609
rs3130490	Basophil Absolute Count	6	31739120	T/G	0.017	-0.00011	0.1413	0.9994	76.4791	0.017
rs9267531	Basophil Absolute Count	6	31636742	G/A	0.017	-0.00011	0.1413	0.9994	63.296	0.017
rs1270942	Basophil Absolute Count	6	31918860	G/A	0.0162	-0.01532	0.1447	0.9157	69.5023	0.0162
rs521977	Basophil Absolute Count	6	31836827	G/T	0.941	-0.02401	0.07502	0.749	27.3956	0.059
rs652888	Basophil Absolute Count	6	31851234	G/A	0.3029	-0.0274	0.04522	0.5447	41.2522	0.3029
rs367364	Basophil Absolute Count	6	32019946	T/C	0.0463	-0.03117	0.08571	0.7161	68.4197	0.0463
rs592229	Basophil Absolute Count	6	31930441	T/G	0.846	-0.03241	0.0498	0.5153	32.8762	0.154
rs805297	Basophil Absolute Count	6	31622606	A/C	0.297	-0.03801	0.04008	0.343	37.249	0.297
rs17200816	Basophil Absolute Count	6	31566840	T/C	0.053	-0.07685	0.07532	0.3078	20.9736	0.053
rs521977	CCR2 on CD14- CD16-	6	31836827	G/T	0.9386	0.07208	0.05327	0.1761	27.3956	0.0614
rs17200816	CCR2 on CD14- CD16-	6	31566840	T/C	0.0583	0.00525	0.05287	0.9208	20.9736	0.0583
rs592229	CCR2 on CD14- CD16-	6	31930441	T/G	0.8495	0.0025	0.03617	0.945	32.8762	0.1505
rs805297	CCR2 on CD14- CD16-	6	31622606	A/C	0.2966	0.00051	0.02834	0.9857	37.249	0.2966
rs652888	CCR2 on CD14- CD16-	6	31851234	G/A	0.299	-0.00088	0.0302	0.9768	41.2522	0.299
rs2471960	CCR2 on CD14- CD16-	6	31580539	A/G	0.259	-0.00254	0.0306	0.9339	26.2053	0.259
rs7769158	CCR2 on CD14- CD16-	6	31799494	T/G	0.0638	-0.00614	0.05146	0.9051	20.5327	0.0638
rs3130486	CCR2 on CD14- CD16-	6	31722780	T/C	0.2521	-0.01475	0.03098	0.634	39.5026	0.2521
rs542418	CCR2 on CD14- CD16-	6	31836442	G/A	0.0798	-0.0272	0.0473	0.5653	54.0927	0.0798
rs367364	CCR2 on CD14- CD16-	6	32019946	T/C	0.0451	-0.04755	0.06292	0.4499	68.4197	0.0451
rs3135041	CCR2 on CD14- CD16-	6	31555657	G/A	0.2385	-0.05965	0.03113	0.05542	30.8358	0.2385
rs9267531	CCR2 on CD14- CD16-	6	31636742	G/A	0.019	-0.1484	0.09632	0.1234	63.296	0.019
rs3130490	CCR2 on CD14- CD16-	6	31739120	T/G	0.0189	-0.1601	0.09665	0.09764	76.4791	0.0189
rs1270942	CCR2 on CD14- CD16-	6	31918860	G/A	0.0179	-0.1643	0.09901	0.09705	69.5023	0.0179
rs521977	CCR2 on CD14- CD16+ monocyte	6	31836827	G/T	0.9384	0.09809	0.05308	0.06469	27.3956	0.0616
rs17200816	CCR2 on CD14- CD16+ monocyte	6	31566840	T/C	0.0581	0.0949	0.05307	0.07383	20.9736	0.0581
rs652888	CCR2 on CD14- CD16+ monocyte	6	31851234	G/A	0.2992	0.03533	0.02953	0.2316	41.2522	0.2992
rs592229	CCR2 on CD14- CD16+ monocyte	6	31930441	T/G	0.8492	0.03149	0.0359	0.3805	32.8762	0.1508
rs542418	CCR2 on CD14- CD16+ monocyte	6	31836442	G/A	0.08	0.02406	0.04712	0.6096	54.0927	0.08
rs3130486	CCR2 on CD14- CD16+ monocyte	6	31722780	T/C	0.2523	0.0105	0.03054	0.731	39.5026	0.2523
rs367364	CCR2 on CD14- CD16+ monocyte	6	32019946	T/C	0.0452	-0.00344	0.06237	0.956	68.4197	0.0452
rs2471960	CCR2 on CD14- CD16+ monocyte	6	31580539	A/G	0.259	-0.00511	0.03018	0.8657	26.2053	0.259
rs805297	CCR2 on CD14- CD16+ monocyte	6	31622606	A/C	0.2963	-0.01232	0.02811	0.6613	37.249	0.2963
rs3135041	CCR2 on CD14- CD16+ monocyte	6	31555657	G/A	0.2387	-0.04604	0.03086	0.1358	30.8358	0.2387
rs7769158	CCR2 on CD14- CD16+ monocyte	6	31799494	T/G	0.0639	-0.09144	0.05125	0.07449	20.5327	0.0639
rs1270942	CCR2 on CD14- CD16+ monocyte	6	31918860	G/A	0.018	-0.09275	0.09788	0.3434	69.5023	0.018
rs9267531	CCR2 on CD14- CD16+ monocyte	6	31636742	G/A	0.0191	-0.1211	0.09517	0.2032	63.296	0.0191
rs3130490	CCR2 on CD14- CD16+ monocyte	6	31739120	T/G	0.0189	-0.1298	0.09551	0.1742	76.4791	0.0189
rs542418	CCR2 on CD14+ CD16- monocyte	6	31836442	G/A	0.0798	0.05303	0.04752	0.2645	54.0927	0.0798
rs367364	CCR2 on CD14+ CD16- monocyte	6	32019946	T/C	0.0451	0.05037	0.06356	0.4281	68.4197	0.0451
rs2471960	CCR2 on CD14+ CD16- monocyte	6	31580539	A/G	0.259	0.03575	0.03111	0.2505	26.2053	0.259
rs1270942	CCR2 on CD14+ CD16- monocyte	6	31918860	G/A	0.0179	0.02653	0.1003	0.7915	69.5023	0.0179
rs3130486	CCR2 on CD14+ CD16- monocyte	6	31722780	T/C	0.2521	0.02041	0.03147	0.5168	39.5026	0.2521
rs805297	CCR2 on CD14+ CD16- monocyte	6	31622606	A/C	0.2966	0.01553	0.02866	0.5879	37.249	0.2966
rs9267531	CCR2 on CD14+ CD16- monocyte	6	31636742	G/A	0.019	0.01324	0.09767	0.8921	63.296	0.019
rs521977	CCR2 on CD14+ CD16- monocyte	6	31836827	G/T	0.9386	0.00914	0.05353	0.8644	27.3956	0.0614
rs7769158	CCR2 on CD14+ CD16- monocyte	6	31799494	T/G	0.0638	0.00428	0.0517	0.934	20.5327	0.0638
rs3130490	CCR2 on CD14+ CD16- monocyte	6	31739120	T/G	0.0189	-0.00177	0.09801	0.9856	76.4791	0.0189
rs652888	CCR2 on CD14+ CD16- monocyte	6	31851234	G/A	0.299	-0.01093	0.03096	0.724	41.2522	0.299
rs17200816	CCR2 on CD14+ CD16- monocyte	6	31566840	T/C	0.0583	-0.01268	0.05275	0.81	20.9736	0.0583
rs3135041	CCR2 on CD14+ CD16- monocyte	6	31555657	G/A	0.2385	-0.01879	0.03148	0.5506	30.8358	0.2385
rs592229	CCR2 on CD14+ CD16- monocyte	6	31930441	T/G	0.8495	-0.04568	0.03648	0.2106	32.8762	0.1505
rs1270942	CCR2 on CD14+ CD16+ monocyte	6	31918860	G/A	0.018	0.0512	0.09623	0.5947	69.5023	0.018
rs3135041	CCR2 on CD14+ CD16+ monocyte	6	31555657	G/A	0.2387	0.03937	0.03036	0.1947	30.8358	0.2387
rs3130486	CCR2 on CD14+ CD16+ monocyte	6	31722780	T/C	0.2521	0.03888	0.02999	0.1949	39.5026	0.2521
rs2471960	CCR2 on CD14+ CD16+ monocyte	6	31580539	A/G	0.2591	0.0335	0.02961	0.258	26.2053	0.2591
rs7769158	CCR2 on CD14+ CD16+ monocyte	6	31799494	T/G	0.0638	0.02722	0.05054	0.5901	20.5327	0.0638
rs9267531	CCR2 on CD14+ CD16+ monocyte	6	31636742	G/A	0.0191	0.02159	0.09357	0.8175	63.296	0.0191
rs805297	CCR2 on CD14+ CD16+ monocyte	6	31622606	A/C	0.2966	0.01851	0.02765	0.5032	37.249	0.2966
rs3130490	CCR2 on CD14+ CD16+ monocyte	6	31739120	T/G	0.0189	0.01497	0.09391	0.8734	76.4791	0.0189
rs542418	CCR2 on CD14+ CD16+ monocyte	6	31836442	G/A	0.0799	0.00562	0.04642	0.9037	54.0927	0.0799
rs521977	CCR2 on CD14+ CD16+ monocyte	6	31836827	G/T	0.9384	0.005	0.0523	0.9238	27.3956	0.0616
rs367364	CCR2 on CD14+ CD16+ monocyte	6	32019946	T/C	0.0452	-0.00151	0.06135	0.9803	68.4197	0.0452
rs652888	CCR2 on CD14+ CD16+ monocyte	6	31851234	G/A	0.2989	-0.0422	0.02892	0.1447	41.2522	0.2989
rs592229	CCR2 on CD14+ CD16+ monocyte	6	31930441	T/G	0.8492	-0.04428	0.03533	0.2102	32.8762	0.1508
rs17200816	CCR2 on CD14+ CD16+ monocyte	6	31566840	T/C	0.0579	-0.05962	0.05246	0.2558	20.9736	0.0579
rs3130486	CCR2 on CD62L+ myeloid Dendritic Cell	6	31722780	T/C	0.2503	0.08219	0.03577	0.02166	39.5026	0.2503
rs2471960	CCR2 on CD62L+ myeloid Dendritic Cell	6	31580539	A/G	0.2563	0.0525	0.03516	0.1355	26.2053	0.2563
rs592229	CCR2 on CD62L+ myeloid Dendritic Cell	6	31930441	T/G	0.846	0.03665	0.04159	0.3782	32.8762	0.154
rs521977	CCR2 on CD62L+ myeloid Dendritic Cell	6	31836827	G/T	0.9368	0.02963	0.06119	0.6283	27.3956	0.0632
rs805297	CCR2 on CD62L+ myeloid Dendritic Cell	6	31622606	A/C	0.2976	0.01256	0.03235	0.6979	37.249	0.2976
rs3135041	CCR2 on CD62L+ myeloid Dendritic Cell	6	31555657	G/A	0.2401	-0.02577	0.03575	0.4711	30.8358	0.2401
rs652888	CCR2 on CD62L+ myeloid Dendritic Cell	6	31851234	G/A	0.2967	-0.03202	0.03556	0.368	41.2522	0.2967
rs7769158	CCR2 on CD62L+ myeloid Dendritic Cell	6	31799494	T/G	0.0645	-0.05842	0.05979	0.3286	20.5327	0.0645
rs542418	CCR2 on CD62L+ myeloid Dendritic Cell	6	31836442	G/A	0.0812	-0.06371	0.05444	0.242	54.0927	0.0812
rs367364	CCR2 on CD62L+ myeloid Dendritic Cell	6	32019946	T/C	0.0463	-0.09191	0.07138	0.198	68.4197	0.0463
rs3130490	CCR2 on CD62L+ myeloid Dendritic Cell	6	31739120	T/G	0.0181	-0.1031	0.112	0.3573	76.4791	0.0181
rs9267531	CCR2 on CD62L+ myeloid Dendritic Cell	6	31636742	G/A	0.0185	-0.112	0.1112	0.3138	63.296	0.0185
rs17200816	CCR2 on CD62L+ myeloid Dendritic Cell	6	31566840	T/C	0.0587	-0.1385	0.06053	0.02225	20.9736	0.0587
rs1270942	CCR2 on CD62L+ myeloid Dendritic Cell	6	31918860	G/A	0.0169	-0.1442	0.1155	0.2118	69.5023	0.0169
rs592229	CCR2 on CD62L+ plasmacytoid Dendritic Cell	6	31930441	T/G	0.8459	0.06989	0.04091	0.08765	32.8762	0.1541
rs521977	CCR2 on CD62L+ plasmacytoid Dendritic Cell	6	31836827	G/T	0.9368	0.0581	0.06035	0.3358	27.3956	0.0632
rs3130486	CCR2 on CD62L+ plasmacytoid Dendritic Cell	6	31722780	T/C	0.2504	0.04782	0.03513	0.1735	39.5026	0.2504
rs17200816	CCR2 on CD62L+ plasmacytoid Dendritic Cell	6	31566840	T/C	0.0587	0.04718	0.06003	0.432	20.9736	0.0587
rs2471960	CCR2 on CD62L+ plasmacytoid Dendritic Cell	6	31580539	A/G	0.2564	0.04068	0.03449	0.2383	26.2053	0.2564
rs652888	CCR2 on CD62L+ plasmacytoid Dendritic Cell	6	31851234	G/A	0.2971	0.02198	0.03472	0.5267	41.2522	0.2971
rs805297	CCR2 on CD62L+ plasmacytoid Dendritic Cell	6	31622606	A/C	0.2973	-0.014	0.03184	0.6601	37.249	0.2973
rs3135041	CCR2 on CD62L+ plasmacytoid Dendritic Cell	6	31555657	G/A	0.24	-0.02884	0.03519	0.4126	30.8358	0.24
rs542418	CCR2 on CD62L+ plasmacytoid Dendritic Cell	6	31836442	G/A	0.0813	-0.03211	0.05373	0.5501	54.0927	0.0813
rs367364	CCR2 on CD62L+ plasmacytoid Dendritic Cell	6	32019946	T/C	0.0463	-0.04088	0.07036	0.5613	68.4197	0.0463
rs7769158	CCR2 on CD62L+ plasmacytoid Dendritic Cell	6	31799494	T/G	0.0644	-0.05708	0.05892	0.3328	20.5327	0.0644
rs3130490	CCR2 on CD62L+ plasmacytoid Dendritic Cell	6	31739120	T/G	0.0181	-0.0884	0.1103	0.4227	76.4791	0.0181
rs9267531	CCR2 on CD62L+ plasmacytoid Dendritic Cell	6	31636742	G/A	0.0185	-0.1099	0.1094	0.3153	63.296	0.0185
rs1270942	CCR2 on CD62L+ plasmacytoid Dendritic Cell	6	31918860	G/A	0.0169	-0.1565	0.1138	0.1689	69.5023	0.0169
rs521977	CCR2 on granulocyte	6	31836827	G/T	0.9367	0.08474	0.06074	0.1631	27.3956	0.0633
rs2471960	CCR2 on granulocyte	6	31580539	A/G	0.2567	0.05225	0.03484	0.1338	26.2053	0.2567
rs592229	CCR2 on granulocyte	6	31930441	T/G	0.8458	0.03944	0.04123	0.3388	32.8762	0.1542
rs3130486	CCR2 on granulocyte	6	31722780	T/C	0.2509	0.03361	0.03547	0.3434	39.5026	0.2509
rs3135041	CCR2 on granulocyte	6	31555657	G/A	0.2382	0.02445	0.03561	0.4925	30.8358	0.2382
rs7769158	CCR2 on granulocyte	6	31799494	T/G	0.0644	0.01334	0.05941	0.8224	20.5327	0.0644
rs652888	CCR2 on granulocyte	6	31851234	G/A	0.2963	0.0088	0.03515	0.8023	41.2522	0.2963
rs805297	CCR2 on granulocyte	6	31622606	A/C	0.2975	-0.07031	0.03203	0.02822	37.249	0.2975
rs542418	CCR2 on granulocyte	6	31836442	G/A	0.0816	-0.08133	0.05402	0.1323	54.0927	0.0816
rs17200816	CCR2 on granulocyte	6	31566840	T/C	0.0589	-0.09401	0.06019	0.1184	20.9736	0.0589
rs367364	CCR2 on granulocyte	6	32019946	T/C	0.0465	-0.1022	0.07084	0.149	68.4197	0.0465
rs3130490	CCR2 on granulocyte	6	31739120	T/G	0.0182	-0.1176	0.1109	0.2889	76.4791	0.0182
rs1270942	CCR2 on granulocyte	6	31918860	G/A	0.017	-0.1213	0.1144	0.289	69.5023	0.017
rs9267531	CCR2 on granulocyte	6	31636742	G/A	0.0186	-0.1216	0.1101	0.2696	63.296	0.0186
rs2471960	CCR2 on monocyte(cDC)	6	31580539	A/G	0.2567	0.05626	0.03539	0.112	26.2053	0.2567
rs3130490	CCR2 on monocyte(cDC)	6	31739120	T/G	0.0182	0.04283	0.1122	0.7026	76.4791	0.0182
rs3130486	CCR2 on monocyte(cDC)	6	31722780	T/C	0.2509	0.03642	0.036	0.3118	39.5026	0.2509
rs592229	CCR2 on monocyte(cDC)	6	31930441	T/G	0.8458	0.03428	0.04168	0.4109	32.8762	0.1542
rs9267531	CCR2 on monocyte(cDC)	6	31636742	G/A	0.0186	0.03028	0.1114	0.7858	63.296	0.0186
rs3135041	CCR2 on monocyte(cDC)	6	31555657	G/A	0.2382	0.0212	0.03602	0.5562	30.8358	0.2382
rs805297	CCR2 on monocyte(cDC)	6	31622606	A/C	0.2975	-0.00078	0.03245	0.9809	37.249	0.2975
rs7769158	CCR2 on monocyte(cDC)	6	31799494	T/G	0.0644	-0.01239	0.06003	0.8365	20.5327	0.0644
rs1270942	CCR2 on monocyte(cDC)	6	31918860	G/A	0.017	-0.02441	0.1156	0.8328	69.5023	0.017
rs652888	CCR2 on monocyte(cDC)	6	31851234	G/A	0.2963	-0.03257	0.03586	0.3639	41.2522	0.2963
rs521977	CCR2 on monocyte(cDC)	6	31836827	G/T	0.9367	-0.03377	0.06126	0.5815	27.3956	0.0633
rs542418	CCR2 on monocyte(cDC)	6	31836442	G/A	0.0816	-0.06747	0.05442	0.2152	54.0927	0.0816
rs17200816	CCR2 on monocyte(cDC)	6	31566840	T/C	0.0589	-0.07159	0.06036	0.2358	20.9736	0.0589
rs367364	CCR2 on monocyte(cDC)	6	32019946	T/C	0.0465	-0.1221	0.07153	0.08802	68.4197	0.0465
rs542418	CCR2 on monocyte(Monocyte)	6	31836442	G/A	0.0798	0.05277	0.04787	0.2704	54.0927	0.0798
rs2471960	CCR2 on monocyte(Monocyte)	6	31580539	A/G	0.259	0.04619	0.03123	0.1392	26.2053	0.259
rs367364	CCR2 on monocyte(Monocyte)	6	32019946	T/C	0.0451	0.02798	0.06394	0.6617	68.4197	0.0451
rs3130486	CCR2 on monocyte(Monocyte)	6	31722780	T/C	0.2521	0.0237	0.03161	0.4534	39.5026	0.2521
rs805297	CCR2 on monocyte(Monocyte)	6	31622606	A/C	0.2966	0.02067	0.02882	0.4732	37.249	0.2966
rs1270942	CCR2 on monocyte(Monocyte)	6	31918860	G/A	0.0179	0.00811	0.1008	0.9359	69.5023	0.0179
rs9267531	CCR2 on monocyte(Monocyte)	6	31636742	G/A	0.019	0.00552	0.09815	0.9551	63.296	0.019
rs521977	CCR2 on monocyte(Monocyte)	6	31836827	G/T	0.9386	0.00356	0.05392	0.9474	27.3956	0.0614
rs17200816	CCR2 on monocyte(Monocyte)	6	31566840	T/C	0.0583	-0.00192	0.05324	0.9713	20.9736	0.0583
rs3130490	CCR2 on monocyte(Monocyte)	6	31739120	T/G	0.0189	-0.00638	0.09849	0.9484	76.4791	0.0189
rs652888	CCR2 on monocyte(Monocyte)	6	31851234	G/A	0.299	-0.01586	0.03103	0.6093	41.2522	0.299
rs3135041	CCR2 on monocyte(Monocyte)	6	31555657	G/A	0.2385	-0.02726	0.03166	0.3892	30.8358	0.2385
rs592229	CCR2 on monocyte(Monocyte)	6	31930441	T/G	0.8495	-0.02807	0.03671	0.4445	32.8762	0.1505
rs7769158	CCR2 on monocyte(Monocyte)	6	31799494	T/G	0.0638	-0.03009	0.05208	0.5634	20.5327	0.0638
rs805297	CCR2 on myeloid Dendritic Cell	6	31622606	A/C	0.2976	0.03804	0.03179	0.2315	37.249	0.2976
rs521977	CCR2 on myeloid Dendritic Cell	6	31836827	G/T	0.9368	0.03715	0.06039	0.5385	27.3956	0.0632
rs7769158	CCR2 on myeloid Dendritic Cell	6	31799494	T/G	0.0645	0.02206	0.05888	0.7079	20.5327	0.0645
rs592229	CCR2 on myeloid Dendritic Cell	6	31930441	T/G	0.846	0.0196	0.04091	0.6319	32.8762	0.154
rs3135041	CCR2 on myeloid Dendritic Cell	6	31555657	G/A	0.2401	0.01567	0.03516	0.6559	30.8358	0.2401
rs2471960	CCR2 on myeloid Dendritic Cell	6	31580539	A/G	0.2563	0.00387	0.03443	0.9105	26.2053	0.2563
rs3130486	CCR2 on myeloid Dendritic Cell	6	31722780	T/C	0.2503	-0.00532	0.03508	0.8795	39.5026	0.2503
rs652888	CCR2 on myeloid Dendritic Cell	6	31851234	G/A	0.2967	-0.01508	0.03464	0.6634	41.2522	0.2967
rs542418	CCR2 on myeloid Dendritic Cell	6	31836442	G/A	0.0812	-0.07572	0.05377	0.1592	54.0927	0.0812
rs3130490	CCR2 on myeloid Dendritic Cell	6	31739120	T/G	0.0181	-0.1046	0.1102	0.3425	76.4791	0.0181
rs9267531	CCR2 on myeloid Dendritic Cell	6	31636742	G/A	0.0185	-0.1111	0.1094	0.3097	63.296	0.0185
rs367364	CCR2 on myeloid Dendritic Cell	6	32019946	T/C	0.0463	-0.1177	0.0703	0.09414	68.4197	0.0463
rs1270942	CCR2 on myeloid Dendritic Cell	6	31918860	G/A	0.0169	-0.1362	0.1137	0.2313	69.5023	0.0169
rs17200816	CCR2 on myeloid Dendritic Cell	6	31566840	T/C	0.0587	-0.1586	0.06005	0.00831	20.9736	0.0587
rs592229	CCR2 on plasmacytoid Dendritic Cell	6	31930441	T/G	0.8459	0.07027	0.04103	0.0869	32.8762	0.1541
rs521977	CCR2 on plasmacytoid Dendritic Cell	6	31836827	G/T	0.9368	0.05728	0.06051	0.3439	27.3956	0.0632
rs3130486	CCR2 on plasmacytoid Dendritic Cell	6	31722780	T/C	0.2504	0.04811	0.03525	0.1724	39.5026	0.2504
rs17200816	CCR2 on plasmacytoid Dendritic Cell	6	31566840	T/C	0.0587	0.04534	0.06015	0.4511	20.9736	0.0587
rs2471960	CCR2 on plasmacytoid Dendritic Cell	6	31580539	A/G	0.2564	0.04094	0.03461	0.2369	26.2053	0.2564
rs652888	CCR2 on plasmacytoid Dendritic Cell	6	31851234	G/A	0.2971	0.02152	0.03486	0.5371	41.2522	0.2971
rs805297	CCR2 on plasmacytoid Dendritic Cell	6	31622606	A/C	0.2973	-0.01346	0.03193	0.6734	37.249	0.2973
rs3135041	CCR2 on plasmacytoid Dendritic Cell	6	31555657	G/A	0.24	-0.02727	0.0353	0.4398	30.8358	0.24
rs542418	CCR2 on plasmacytoid Dendritic Cell	6	31836442	G/A	0.0813	-0.03226	0.05386	0.5493	54.0927	0.0813
rs367364	CCR2 on plasmacytoid Dendritic Cell	6	32019946	T/C	0.0463	-0.04244	0.07055	0.5475	68.4197	0.0463
rs7769158	CCR2 on plasmacytoid Dendritic Cell	6	31799494	T/G	0.0644	-0.05674	0.05909	0.337	20.5327	0.0644
rs3130490	CCR2 on plasmacytoid Dendritic Cell	6	31739120	T/G	0.0181	-0.08469	0.1106	0.4438	76.4791	0.0181
rs9267531	CCR2 on plasmacytoid Dendritic Cell	6	31636742	G/A	0.0185	-0.1065	0.1098	0.3321	63.296	0.0185
rs1270942	CCR2 on plasmacytoid Dendritic Cell	6	31918860	G/A	0.0169	-0.1537	0.1141	0.178	69.5023	0.0169
rs592229	CCR7 on naive CD4+ T cell	6	31930441	T/G	0.846	0.05141	0.04125	0.2127	32.8762	0.154
rs3130486	CCR7 on naive CD4+ T cell	6	31722780	T/C	0.2512	0.0446	0.03562	0.2106	39.5026	0.2512
rs7769158	CCR7 on naive CD4+ T cell	6	31799494	T/G	0.0646	0.03736	0.05916	0.5278	20.5327	0.0646
rs521977	CCR7 on naive CD4+ T cell	6	31836827	G/T	0.9369	0.03317	0.06075	0.585	27.3956	0.0631
rs2471960	CCR7 on naive CD4+ T cell	6	31580539	A/G	0.2565	0.02424	0.03506	0.4894	26.2053	0.2565
rs652888	CCR7 on naive CD4+ T cell	6	31851234	G/A	0.2966	0.00977	0.03559	0.7836	41.2522	0.2966
rs17200816	CCR7 on naive CD4+ T cell	6	31566840	T/C	0.0577	-0.00842	0.06004	0.8885	20.9736	0.0577
rs3135041	CCR7 on naive CD4+ T cell	6	31555657	G/A	0.2412	-0.02669	0.03539	0.4508	30.8358	0.2412
rs805297	CCR7 on naive CD4+ T cell	6	31622606	A/C	0.2978	-0.05504	0.03215	0.08696	37.249	0.2978
rs542418	CCR7 on naive CD4+ T cell	6	31836442	G/A	0.0804	-0.06738	0.05401	0.2123	54.0927	0.0804
rs1270942	CCR7 on naive CD4+ T cell	6	31918860	G/A	0.0168	-0.07955	0.115	0.489	69.5023	0.0168
rs9267531	CCR7 on naive CD4+ T cell	6	31636742	G/A	0.0184	-0.1213	0.1108	0.2736	63.296	0.0184
rs3130490	CCR7 on naive CD4+ T cell	6	31739120	T/G	0.018	-0.1219	0.1115	0.2742	76.4791	0.018
rs367364	CCR7 on naive CD4+ T cell	6	32019946	T/C	0.0459	-0.1245	0.07096	0.07956	68.4197	0.0459
rs592229	CCR7 on naive CD8+ T cell	6	31930441	T/G	0.846	0.07662	0.0402	0.05675	32.8762	0.154
rs521977	CCR7 on naive CD8+ T cell	6	31836827	G/T	0.9369	0.02334	0.05951	0.6949	27.3956	0.0631
rs2471960	CCR7 on naive CD8+ T cell	6	31580539	A/G	0.2565	0.0223	0.03389	0.5105	26.2053	0.2565
rs3130486	CCR7 on naive CD8+ T cell	6	31722780	T/C	0.2512	0.01586	0.03449	0.6458	39.5026	0.2512
rs3135041	CCR7 on naive CD8+ T cell	6	31555657	G/A	0.2412	-0.02472	0.03447	0.4733	30.8358	0.2412
rs652888	CCR7 on naive CD8+ T cell	6	31851234	G/A	0.2966	-0.02573	0.03411	0.4507	41.2522	0.2966
rs805297	CCR7 on naive CD8+ T cell	6	31622606	A/C	0.2978	-0.02944	0.03129	0.3467	37.249	0.2978
rs7769158	CCR7 on naive CD8+ T cell	6	31799494	T/G	0.0646	-0.04152	0.05778	0.4724	20.5327	0.0646
rs17200816	CCR7 on naive CD8+ T cell	6	31566840	T/C	0.0577	-0.07864	0.05938	0.1855	20.9736	0.0577
rs542418	CCR7 on naive CD8+ T cell	6	31836442	G/A	0.0804	-0.1144	0.053	0.03101	54.0927	0.0804
rs1270942	CCR7 on naive CD8+ T cell	6	31918860	G/A	0.0168	-0.1213	0.1121	0.2797	69.5023	0.0168
rs3130490	CCR7 on naive CD8+ T cell	6	31739120	T/G	0.018	-0.1353	0.1087	0.2132	76.4791	0.018
rs9267531	CCR7 on naive CD8+ T cell	6	31636742	G/A	0.0184	-0.1399	0.1079	0.1947	63.296	0.0184
rs367364	CCR7 on naive CD8+ T cell	6	32019946	T/C	0.0459	-0.1882	0.06929	0.00666	68.4197	0.0459
rs7769158	CD11b on basophil	6	31799494	T/G	0.0617	0.1031	0.07968	0.1958	20.5327	0.0617
rs521977	CD11b on basophil	6	31836827	G/T	0.9415	0.06827	0.08154	0.4026	27.3956	0.0585
rs2471960	CD11b on basophil	6	31580539	A/G	0.259	0.05682	0.04586	0.2155	26.2053	0.259
rs3130486	CD11b on basophil	6	31722780	T/C	0.2535	0.01811	0.04623	0.6953	39.5026	0.2535
rs652888	CD11b on basophil	6	31851234	G/A	0.3008	0.00839	0.04544	0.8535	41.2522	0.3008
rs367364	CD11b on basophil	6	32019946	T/C	0.045	-0.00927	0.09389	0.9214	68.4197	0.045
rs592229	CD11b on basophil	6	31930441	T/G	0.8458	-0.02623	0.05359	0.6245	32.8762	0.1542
rs17200816	CD11b on basophil	6	31566840	T/C	0.0514	-0.02811	0.08306	0.7351	20.9736	0.0514
rs542418	CD11b on basophil	6	31836442	G/A	0.079	-0.03301	0.07096	0.6418	54.0927	0.079
rs805297	CD11b on basophil	6	31622606	A/C	0.296	-0.0355	0.04212	0.3995	37.249	0.296
rs3135041	CD11b on basophil	6	31555657	G/A	0.2375	-0.04214	0.04676	0.3676	30.8358	0.2375
rs1270942	CD11b on basophil	6	31918860	G/A	0.0161	-0.04399	0.1544	0.7757	69.5023	0.0161
rs3130490	CD11b on basophil	6	31739120	T/G	0.0167	-0.09959	0.1516	0.5112	76.4791	0.0167
rs9267531	CD11b on basophil	6	31636742	G/A	0.0167	-0.09959	0.1516	0.5112	63.296	0.0167
rs2471960	CD11b on CD14+ monocyte	6	31580539	A/G	0.256	0.07486	0.04463	0.09362	26.2053	0.256
rs1270942	CD11b on CD14+ monocyte	6	31918860	G/A	0.0153	0.07033	0.1534	0.6467	69.5023	0.0153
rs592229	CD11b on CD14+ monocyte	6	31930441	T/G	0.8477	0.06787	0.05248	0.1962	32.8762	0.1523
rs3130490	CD11b on CD14+ monocyte	6	31739120	T/G	0.0159	0.06612	0.1506	0.6606	76.4791	0.0159
rs9267531	CD11b on CD14+ monocyte	6	31636742	G/A	0.0159	0.06612	0.1506	0.6606	63.296	0.0159
rs3135041	CD11b on CD14+ monocyte	6	31555657	G/A	0.2367	0.0536	0.04544	0.2383	30.8358	0.2367
rs521977	CD11b on CD14+ monocyte	6	31836827	G/T	0.9419	0.02516	0.07996	0.7531	27.3956	0.0581
rs17200816	CD11b on CD14+ monocyte	6	31566840	T/C	0.0517	0.02332	0.08145	0.7747	20.9736	0.0517
rs3130486	CD11b on CD14+ monocyte	6	31722780	T/C	0.2529	0.0031	0.04494	0.945	39.5026	0.2529
rs805297	CD11b on CD14+ monocyte	6	31622606	A/C	0.2966	-0.00603	0.04102	0.8831	37.249	0.2966
rs652888	CD11b on CD14+ monocyte	6	31851234	G/A	0.3	-0.00998	0.04382	0.8198	41.2522	0.3
rs367364	CD11b on CD14+ monocyte	6	32019946	T/C	0.045	-0.01259	0.09203	0.8912	68.4197	0.045
rs542418	CD11b on CD14+ monocyte	6	31836442	G/A	0.0786	-0.03659	0.06976	0.6	54.0927	0.0786
rs7769158	CD11b on CD14+ monocyte	6	31799494	T/G	0.0609	-0.05071	0.07783	0.5148	20.5327	0.0609
rs592229	CD11b on CD33+ HLA DR+ CD14dim	6	31930441	T/G	0.846	0.05001	0.05091	0.3261	32.8762	0.154
rs2471960	CD11b on CD33+ HLA DR+ CD14dim	6	31580539	A/G	0.257	0.0431	0.04321	0.3187	26.2053	0.257
rs1270942	CD11b on CD33+ HLA DR+ CD14dim	6	31918860	G/A	0.0158	0.03981	0.1475	0.7874	69.5023	0.0158
rs521977	CD11b on CD33+ HLA DR+ CD14dim	6	31836827	G/T	0.9414	0.03527	0.07794	0.6509	27.3956	0.0586
rs7769158	CD11b on CD33+ HLA DR+ CD14dim	6	31799494	T/G	0.0618	0.0327	0.07579	0.6662	20.5327	0.0618
rs3130490	CD11b on CD33+ HLA DR+ CD14dim	6	31739120	T/G	0.0165	0.02421	0.1448	0.8672	76.4791	0.0165
rs9267531	CD11b on CD33+ HLA DR+ CD14dim	6	31636742	G/A	0.0165	0.02421	0.1448	0.8672	63.296	0.0165
rs3135041	CD11b on CD33+ HLA DR+ CD14dim	6	31555657	G/A	0.238	0.00025	0.04437	0.9954	30.8358	0.238
rs17200816	CD11b on CD33+ HLA DR+ CD14dim	6	31566840	T/C	0.051	-0.0001	0.08041	0.999	20.9736	0.051
rs3130486	CD11b on CD33+ HLA DR+ CD14dim	6	31722780	T/C	0.2532	-0.00109	0.0435	0.98	39.5026	0.2532
rs542418	CD11b on CD33+ HLA DR+ CD14dim	6	31836442	G/A	0.0792	-0.00391	0.06795	0.9541	54.0927	0.0792
rs367364	CD11b on CD33+ HLA DR+ CD14dim	6	32019946	T/C	0.0453	-0.00811	0.08939	0.9277	68.4197	0.0453
rs652888	CD11b on CD33+ HLA DR+ CD14dim	6	31851234	G/A	0.2997	-0.02478	0.04233	0.5584	41.2522	0.2997
rs805297	CD11b on CD33+ HLA DR+ CD14dim	6	31622606	A/C	0.2953	-0.03094	0.03987	0.4378	37.249	0.2953
rs7769158	CD11b on CD33dim HLA DR-	6	31799494	T/G	0.0616	0.09821	0.0797	0.218	20.5327	0.0616
rs2471960	CD11b on CD33dim HLA DR-	6	31580539	A/G	0.2585	0.07756	0.04568	0.08976	26.2053	0.2585
rs3130486	CD11b on CD33dim HLA DR-	6	31722780	T/C	0.253	0.05594	0.04604	0.2245	39.5026	0.253
rs521977	CD11b on CD33dim HLA DR-	6	31836827	G/T	0.9416	0.0473	0.0817	0.5627	27.3956	0.0584
rs652888	CD11b on CD33dim HLA DR-	6	31851234	G/A	0.3012	0.0443	0.04501	0.3253	41.2522	0.3012
rs1270942	CD11b on CD33dim HLA DR-	6	31918860	G/A	0.016	-0.00395	0.1543	0.9796	69.5023	0.016
rs17200816	CD11b on CD33dim HLA DR-	6	31566840	T/C	0.0513	-0.01507	0.08356	0.8569	20.9736	0.0513
rs367364	CD11b on CD33dim HLA DR-	6	32019946	T/C	0.0449	-0.02007	0.09392	0.8308	68.4197	0.0449
rs592229	CD11b on CD33dim HLA DR-	6	31930441	T/G	0.8461	-0.02166	0.05354	0.6859	32.8762	0.1539
rs3135041	CD11b on CD33dim HLA DR-	6	31555657	G/A	0.2373	-0.02955	0.04675	0.5274	30.8358	0.2373
rs542418	CD11b on CD33dim HLA DR-	6	31836442	G/A	0.0789	-0.0362	0.07113	0.6108	54.0927	0.0789
rs3130490	CD11b on CD33dim HLA DR-	6	31739120	T/G	0.0167	-0.05467	0.1515	0.7182	76.4791	0.0167
rs9267531	CD11b on CD33dim HLA DR-	6	31636742	G/A	0.0167	-0.05467	0.1515	0.7182	63.296	0.0167
rs805297	CD11b on CD33dim HLA DR-	6	31622606	A/C	0.2963	-0.08051	0.0419	0.05484	37.249	0.2963
rs542418	CD11b on CD66b++ myeloid cell	6	31836442	G/A	0.0802	0.1042	0.06829	0.1272	54.0927	0.0802
rs367364	CD11b on CD66b++ myeloid cell	6	32019946	T/C	0.0457	0.09432	0.08946	0.2919	68.4197	0.0457
rs3130490	CD11b on CD66b++ myeloid cell	6	31739120	T/G	0.0164	0.0895	0.147	0.5427	76.4791	0.0164
rs9267531	CD11b on CD66b++ myeloid cell	6	31636742	G/A	0.0164	0.0895	0.147	0.5427	63.296	0.0164
rs1270942	CD11b on CD66b++ myeloid cell	6	31918860	G/A	0.0157	0.05488	0.1501	0.7147	69.5023	0.0157
rs3130486	CD11b on CD66b++ myeloid cell	6	31722780	T/C	0.2553	0.01431	0.04315	0.7403	39.5026	0.2553
rs805297	CD11b on CD66b++ myeloid cell	6	31622606	A/C	0.2962	0.01263	0.0396	0.7498	37.249	0.2962
rs3135041	CD11b on CD66b++ myeloid cell	6	31555657	G/A	0.2311	0.005	0.045	0.9115	30.8358	0.2311
rs2471960	CD11b on CD66b++ myeloid cell	6	31580539	A/G	0.2594	0.00117	0.04288	0.9782	26.2053	0.2594
rs7769158	CD11b on CD66b++ myeloid cell	6	31799494	T/G	0.059	-0.01421	0.07748	0.8545	20.5327	0.059
rs652888	CD11b on CD66b++ myeloid cell	6	31851234	G/A	0.3003	-0.01574	0.04068	0.6989	41.2522	0.3003
rs592229	CD11b on CD66b++ myeloid cell	6	31930441	T/G	0.8488	-0.03848	0.05072	0.4481	32.8762	0.1512
rs521977	CD11b on CD66b++ myeloid cell	6	31836827	G/T	0.9433	-0.07369	0.07993	0.3567	27.3956	0.0567
rs17200816	CD11b on CD66b++ myeloid cell	6	31566840	T/C	0.0526	-0.1121	0.08146	0.169	20.9736	0.0526
rs3135041	CD11b on Monocytic Myeloid-Derived Suppressor Cells	6	31555657	G/A	0.2385	0.085	0.04509	0.05961	30.8358	0.2385
rs592229	CD11b on Monocytic Myeloid-Derived Suppressor Cells	6	31930441	T/G	0.8468	0.07866	0.05184	0.1293	32.8762	0.1532
rs521977	CD11b on Monocytic Myeloid-Derived Suppressor Cells	6	31836827	G/T	0.9427	0.0742	0.08075	0.3583	27.3956	0.0573
rs2471960	CD11b on Monocytic Myeloid-Derived Suppressor Cells	6	31580539	A/G	0.2583	0.02672	0.04395	0.5434	26.2053	0.2583
rs805297	CD11b on Monocytic Myeloid-Derived Suppressor Cells	6	31622606	A/C	0.2955	0.0054	0.0406	0.8943	37.249	0.2955
rs652888	CD11b on Monocytic Myeloid-Derived Suppressor Cells	6	31851234	G/A	0.3003	-0.0083	0.04288	0.8465	41.2522	0.3003
rs7769158	CD11b on Monocytic Myeloid-Derived Suppressor Cells	6	31799494	T/G	0.0611	-0.01112	0.07767	0.8862	20.5327	0.0611
rs3130486	CD11b on Monocytic Myeloid-Derived Suppressor Cells	6	31722780	T/C	0.2535	-0.02086	0.04426	0.6374	39.5026	0.2535
rs17200816	CD11b on Monocytic Myeloid-Derived Suppressor Cells	6	31566840	T/C	0.0513	-0.02243	0.08231	0.7853	20.9736	0.0513
rs3130490	CD11b on Monocytic Myeloid-Derived Suppressor Cells	6	31739120	T/G	0.0159	-0.06987	0.1503	0.6422	76.4791	0.0159
rs9267531	CD11b on Monocytic Myeloid-Derived Suppressor Cells	6	31636742	G/A	0.0159	-0.06987	0.1503	0.6422	63.296	0.0159
rs1270942	CD11b on Monocytic Myeloid-Derived Suppressor Cells	6	31918860	G/A	0.0153	-0.08289	0.1533	0.5889	69.5023	0.0153
rs542418	CD11b on Monocytic Myeloid-Derived Suppressor Cells	6	31836442	G/A	0.0783	-0.09118	0.06993	0.1924	54.0927	0.0783
rs367364	CD11b on Monocytic Myeloid-Derived Suppressor Cells	6	32019946	T/C	0.0446	-0.1121	0.09165	0.2215	68.4197	0.0446
rs17200816	CD11c on CD62L+ myeloid Dendritic Cell	6	31566840	T/C	0.0588	0.1205	0.05802	0.03793	20.9736	0.0588
rs367364	CD11c on CD62L+ myeloid Dendritic Cell	6	32019946	T/C	0.0463	0.0828	0.06859	0.2274	68.4197	0.0463
rs1270942	CD11c on CD62L+ myeloid Dendritic Cell	6	31918860	G/A	0.0169	0.03712	0.111	0.738	69.5023	0.0169
rs542418	CD11c on CD62L+ myeloid Dendritic Cell	6	31836442	G/A	0.0813	0.02906	0.05225	0.5781	54.0927	0.0813
rs2471960	CD11c on CD62L+ myeloid Dendritic Cell	6	31580539	A/G	0.2563	0.02504	0.03381	0.4591	26.2053	0.2563
rs805297	CD11c on CD62L+ myeloid Dendritic Cell	6	31622606	A/C	0.2977	0.00495	0.03107	0.8734	37.249	0.2977
rs9267531	CD11c on CD62L+ myeloid Dendritic Cell	6	31636742	G/A	0.0185	0.00465	0.1068	0.9653	63.296	0.0185
rs3130490	CD11c on CD62L+ myeloid Dendritic Cell	6	31739120	T/G	0.0181	0.00288	0.1076	0.9786	76.4791	0.0181
rs521977	CD11c on CD62L+ myeloid Dendritic Cell	6	31836827	G/T	0.9368	-0.01359	0.05879	0.8171	27.3956	0.0632
rs592229	CD11c on CD62L+ myeloid Dendritic Cell	6	31930441	T/G	0.8459	-0.01383	0.03995	0.7293	32.8762	0.1541
rs3130486	CD11c on CD62L+ myeloid Dendritic Cell	6	31722780	T/C	0.2503	-0.02355	0.03441	0.4938	39.5026	0.2503
rs7769158	CD11c on CD62L+ myeloid Dendritic Cell	6	31799494	T/G	0.0644	-0.03204	0.05746	0.5772	20.5327	0.0644
rs652888	CD11c on CD62L+ myeloid Dendritic Cell	6	31851234	G/A	0.2968	-0.03891	0.03419	0.2552	41.2522	0.2968
rs3135041	CD11c on CD62L+ myeloid Dendritic Cell	6	31555657	G/A	0.2399	-0.04241	0.03435	0.217	30.8358	0.2399
rs2471960	CD11c on granulocyte	6	31580539	A/G	0.2567	0.08076	0.03478	0.02029	26.2053	0.2567
rs17200816	CD11c on granulocyte	6	31566840	T/C	0.0589	0.07712	0.06066	0.2037	20.9736	0.0589
rs521977	CD11c on granulocyte	6	31836827	G/T	0.9367	0.05634	0.061	0.3557	27.3956	0.0633
rs592229	CD11c on granulocyte	6	31930441	T/G	0.8458	0.04967	0.0413	0.2292	32.8762	0.1542
rs7769158	CD11c on granulocyte	6	31799494	T/G	0.0644	0.04778	0.05954	0.4224	20.5327	0.0644
rs3135041	CD11c on granulocyte	6	31555657	G/A	0.2382	0.04076	0.03567	0.2532	30.8358	0.2382
rs3130486	CD11c on granulocyte	6	31722780	T/C	0.2509	0.01581	0.03545	0.6556	39.5026	0.2509
rs1270942	CD11c on granulocyte	6	31918860	G/A	0.017	0.00803	0.1147	0.9442	69.5023	0.017
rs9267531	CD11c on granulocyte	6	31636742	G/A	0.0186	0.00433	0.1103	0.9687	63.296	0.0186
rs3130490	CD11c on granulocyte	6	31739120	T/G	0.0182	0.00379	0.1112	0.9728	76.4791	0.0182
rs652888	CD11c on granulocyte	6	31851234	G/A	0.2963	-0.0273	0.03498	0.4353	41.2522	0.2963
rs805297	CD11c on granulocyte	6	31622606	A/C	0.2975	-0.04786	0.03208	0.1359	37.249	0.2975
rs542418	CD11c on granulocyte	6	31836442	G/A	0.0816	-0.07822	0.05426	0.1496	54.0927	0.0816
rs367364	CD11c on granulocyte	6	32019946	T/C	0.0465	-0.1013	0.07103	0.154	68.4197	0.0465
rs1270942	CD11c on monocyte	6	31918860	G/A	0.017	0.1282	0.1125	0.2549	69.5023	0.017
rs17200816	CD11c on monocyte	6	31566840	T/C	0.0589	0.08175	0.05978	0.1716	20.9736	0.0589
rs3130490	CD11c on monocyte	6	31739120	T/G	0.0182	0.0696	0.109	0.5232	76.4791	0.0182
rs9267531	CD11c on monocyte	6	31636742	G/A	0.0186	0.06588	0.1082	0.5425	63.296	0.0186
rs2471960	CD11c on monocyte	6	31580539	A/G	0.2567	0.04053	0.03401	0.2334	26.2053	0.2567
rs367364	CD11c on monocyte	6	32019946	T/C	0.0465	0.03877	0.0697	0.5781	68.4197	0.0465
rs3135041	CD11c on monocyte	6	31555657	G/A	0.2382	0.02942	0.03496	0.4002	30.8358	0.2382
rs7769158	CD11c on monocyte	6	31799494	T/G	0.0644	0.00771	0.05841	0.895	20.5327	0.0644
rs542418	CD11c on monocyte	6	31836442	G/A	0.0816	-0.00432	0.05334	0.9354	54.0927	0.0816
rs652888	CD11c on monocyte	6	31851234	G/A	0.2963	-0.00621	0.03408	0.8554	41.2522	0.2963
rs592229	CD11c on monocyte	6	31930441	T/G	0.8458	-0.01135	0.04049	0.7792	32.8762	0.1542
rs521977	CD11c on monocyte	6	31836827	G/T	0.9367	-0.01577	0.05993	0.7924	27.3956	0.0633
rs3130486	CD11c on monocyte	6	31722780	T/C	0.2509	-0.01711	0.03466	0.6216	39.5026	0.2509
rs805297	CD11c on monocyte	6	31622606	A/C	0.2975	-0.05403	0.03142	0.08562	37.249	0.2975
rs17200816	CD11c on myeloid Dendritic Cell	6	31566840	T/C	0.0588	0.1434	0.05819	0.01376	20.9736	0.0588
rs367364	CD11c on myeloid Dendritic Cell	6	32019946	T/C	0.0463	0.06892	0.06885	0.3169	68.4197	0.0463
rs2471960	CD11c on myeloid Dendritic Cell	6	31580539	A/G	0.2563	0.03436	0.03394	0.3115	26.2053	0.2563
rs1270942	CD11c on myeloid Dendritic Cell	6	31918860	G/A	0.0169	0.03316	0.1114	0.7659	69.5023	0.0169
rs542418	CD11c on myeloid Dendritic Cell	6	31836442	G/A	0.0813	0.02153	0.05244	0.6814	54.0927	0.0813
rs805297	CD11c on myeloid Dendritic Cell	6	31622606	A/C	0.2977	0.00152	0.03119	0.9613	37.249	0.2977
rs9267531	CD11c on myeloid Dendritic Cell	6	31636742	G/A	0.0185	-0.0014	0.1072	0.9896	63.296	0.0185
rs3130490	CD11c on myeloid Dendritic Cell	6	31739120	T/G	0.0181	-0.0019	0.108	0.986	76.4791	0.0181
rs592229	CD11c on myeloid Dendritic Cell	6	31930441	T/G	0.8459	-0.00249	0.0401	0.9504	32.8762	0.1541
rs521977	CD11c on myeloid Dendritic Cell	6	31836827	G/T	0.9368	-0.00809	0.059	0.891	27.3956	0.0632
rs3130486	CD11c on myeloid Dendritic Cell	6	31722780	T/C	0.2503	-0.01213	0.03455	0.7256	39.5026	0.2503
rs3135041	CD11c on myeloid Dendritic Cell	6	31555657	G/A	0.2399	-0.0369	0.03448	0.2846	30.8358	0.2399
rs652888	CD11c on myeloid Dendritic Cell	6	31851234	G/A	0.2968	-0.03908	0.03433	0.2551	41.2522	0.2968
rs7769158	CD11c on myeloid Dendritic Cell	6	31799494	T/G	0.0644	-0.058	0.05766	0.3146	20.5327	0.0644
rs521977	CD11c+ CD62L- monocyte %monocyte	6	31836827	G/T	0.936	0.06986	0.05926	0.2385	27.3956	0.064
rs7769158	CD11c+ CD62L- monocyte %monocyte	6	31799494	T/G	0.0615	0.04228	0.05945	0.477	20.5327	0.0615
rs652888	CD11c+ CD62L- monocyte %monocyte	6	31851234	G/A	0.2947	0.03034	0.03668	0.4083	41.2522	0.2947
rs367364	CD11c+ CD62L- monocyte %monocyte	6	32019946	T/C	0.0469	0.00498	0.06909	0.9425	68.4197	0.0469
rs542418	CD11c+ CD62L- monocyte %monocyte	6	31836442	G/A	0.0852	-0.00118	0.05109	0.9816	54.0927	0.0852
rs3135041	CD11c+ CD62L- monocyte %monocyte	6	31555657	G/A	0.2355	-0.00659	0.03466	0.8492	30.8358	0.2355
rs805297	CD11c+ CD62L- monocyte %monocyte	6	31622606	A/C	0.2977	-0.02053	0.03214	0.5232	37.249	0.2977
rs17200816	CD11c+ CD62L- monocyte %monocyte	6	31566840	T/C	0.0602	-0.02772	0.05797	0.6326	20.9736	0.0602
rs2471960	CD11c+ CD62L- monocyte %monocyte	6	31580539	A/G	0.2612	-0.02894	0.03455	0.4023	26.2053	0.2612
rs3130486	CD11c+ CD62L- monocyte %monocyte	6	31722780	T/C	0.2572	-0.03357	0.03501	0.3376	39.5026	0.2572
rs592229	CD11c+ CD62L- monocyte %monocyte	6	31930441	T/G	0.8475	-0.04283	0.04055	0.291	32.8762	0.1525
rs9267531	CD11c+ CD62L- monocyte %monocyte	6	31636742	G/A	0.0189	-0.1021	0.1089	0.3485	63.296	0.0189
rs3130490	CD11c+ CD62L- monocyte %monocyte	6	31739120	T/G	0.0187	-0.104	0.1094	0.3421	76.4791	0.0187
rs1270942	CD11c+ CD62L- monocyte %monocyte	6	31918860	G/A	0.0176	-0.1106	0.1128	0.3268	69.5023	0.0176
rs521977	CD11c+ CD62L- monocyte Absolute Count	6	31836827	G/T	0.9362	0.04406	0.05733	0.4423	27.3956	0.0638
rs652888	CD11c+ CD62L- monocyte Absolute Count	6	31851234	G/A	0.2942	0.04165	0.03492	0.2332	41.2522	0.2942
rs592229	CD11c+ CD62L- monocyte Absolute Count	6	31930441	T/G	0.8485	0.0255	0.03917	0.5152	32.8762	0.1515
rs17200816	CD11c+ CD62L- monocyte Absolute Count	6	31566840	T/C	0.0605	0.00441	0.05615	0.9374	20.9736	0.0605
rs2471960	CD11c+ CD62L- monocyte Absolute Count	6	31580539	A/G	0.2612	-0.00988	0.0331	0.7653	26.2053	0.2612
rs805297	CD11c+ CD62L- monocyte Absolute Count	6	31622606	A/C	0.2985	-0.01412	0.03087	0.6473	37.249	0.2985
rs3135041	CD11c+ CD62L- monocyte Absolute Count	6	31555657	G/A	0.235	-0.02784	0.03341	0.4048	30.8358	0.235
rs7769158	CD11c+ CD62L- monocyte Absolute Count	6	31799494	T/G	0.0612	-0.02898	0.05746	0.6141	20.5327	0.0612
rs542418	CD11c+ CD62L- monocyte Absolute Count	6	31836442	G/A	0.0849	-0.04485	0.04942	0.3642	54.0927	0.0849
rs3130486	CD11c+ CD62L- monocyte Absolute Count	6	31722780	T/C	0.2564	-0.05011	0.0336	0.136	39.5026	0.2564
rs367364	CD11c+ CD62L- monocyte Absolute Count	6	32019946	T/C	0.0467	-0.05723	0.0666	0.3902	68.4197	0.0467
rs3130490	CD11c+ CD62L- monocyte Absolute Count	6	31739120	T/G	0.0186	-0.07401	0.1053	0.4823	76.4791	0.0186
rs9267531	CD11c+ CD62L- monocyte Absolute Count	6	31636742	G/A	0.0187	-0.07981	0.1048	0.4464	63.296	0.0187
rs1270942	CD11c+ CD62L- monocyte Absolute Count	6	31918860	G/A	0.0174	-0.09356	0.1086	0.3891	69.5023	0.0174
rs7769158	CD11c+ HLA DR++ monocyte %monocyte	6	31799494	T/G	0.0615	0.07557	0.05957	0.2047	20.5327	0.0615
rs521977	CD11c+ HLA DR++ monocyte %monocyte	6	31836827	G/T	0.9361	0.04646	0.05938	0.4341	27.3956	0.0639
rs652888	CD11c+ HLA DR++ monocyte %monocyte	6	31851234	G/A	0.2949	0.03	0.03675	0.4144	41.2522	0.2949
rs17200816	CD11c+ HLA DR++ monocyte %monocyte	6	31566840	T/C	0.0603	0.0142	0.05801	0.8067	20.9736	0.0603
rs367364	CD11c+ HLA DR++ monocyte %monocyte	6	32019946	T/C	0.0468	0.0131	0.06925	0.85	68.4197	0.0468
rs542418	CD11c+ HLA DR++ monocyte %monocyte	6	31836442	G/A	0.0853	0.01248	0.05116	0.8073	54.0927	0.0853
rs3135041	CD11c+ HLA DR++ monocyte %monocyte	6	31555657	G/A	0.2357	0.01219	0.03472	0.7256	30.8358	0.2357
rs805297	CD11c+ HLA DR++ monocyte %monocyte	6	31622606	A/C	0.2977	-0.0139	0.0322	0.666	37.249	0.2977
rs1270942	CD11c+ HLA DR++ monocyte %monocyte	6	31918860	G/A	0.0176	-0.02637	0.113	0.8155	69.5023	0.0176
rs3130486	CD11c+ HLA DR++ monocyte %monocyte	6	31722780	T/C	0.2574	-0.02776	0.03504	0.4283	39.5026	0.2574
rs3130490	CD11c+ HLA DR++ monocyte %monocyte	6	31739120	T/G	0.0187	-0.02933	0.1096	0.7891	76.4791	0.0187
rs9267531	CD11c+ HLA DR++ monocyte %monocyte	6	31636742	G/A	0.0189	-0.03111	0.1091	0.7755	63.296	0.0189
rs2471960	CD11c+ HLA DR++ monocyte %monocyte	6	31580539	A/G	0.2613	-0.03839	0.03458	0.2671	26.2053	0.2613
rs592229	CD11c+ HLA DR++ monocyte %monocyte	6	31930441	T/G	0.8475	-0.09183	0.0406	0.02377	32.8762	0.1525
rs652888	CD11c+ HLA DR++ monocyte Absolute Count	6	31851234	G/A	0.2943	0.04242	0.0364	0.2439	41.2522	0.2943
rs521977	CD11c+ HLA DR++ monocyte Absolute Count	6	31836827	G/T	0.9362	0.03533	0.05893	0.5489	27.3956	0.0638
rs17200816	CD11c+ HLA DR++ monocyte Absolute Count	6	31566840	T/C	0.0606	0.02906	0.0574	0.6126	20.9736	0.0606
rs7769158	CD11c+ HLA DR++ monocyte Absolute Count	6	31799494	T/G	0.0611	0.00457	0.05909	0.9383	20.5327	0.0611
rs805297	CD11c+ HLA DR++ monocyte Absolute Count	6	31622606	A/C	0.2984	-0.01107	0.03186	0.7281	37.249	0.2984
rs3135041	CD11c+ HLA DR++ monocyte Absolute Count	6	31555657	G/A	0.2352	-0.01223	0.03439	0.722	30.8358	0.2352
rs592229	CD11c+ HLA DR++ monocyte Absolute Count	6	31930441	T/G	0.8485	-0.01482	0.04031	0.7132	32.8762	0.1515
rs2471960	CD11c+ HLA DR++ monocyte Absolute Count	6	31580539	A/G	0.2613	-0.0168	0.03422	0.6234	26.2053	0.2613
rs3130490	CD11c+ HLA DR++ monocyte Absolute Count	6	31739120	T/G	0.0185	-0.0304	0.1088	0.7799	76.4791	0.0185
rs542418	CD11c+ HLA DR++ monocyte Absolute Count	6	31836442	G/A	0.085	-0.03766	0.05071	0.4577	54.0927	0.085
rs9267531	CD11c+ HLA DR++ monocyte Absolute Count	6	31636742	G/A	0.0187	-0.03986	0.1082	0.7127	63.296	0.0187
rs1270942	CD11c+ HLA DR++ monocyte Absolute Count	6	31918860	G/A	0.0174	-0.0441	0.1122	0.6942	69.5023	0.0174
rs3130486	CD11c+ HLA DR++ monocyte Absolute Count	6	31722780	T/C	0.2565	-0.04422	0.03473	0.203	39.5026	0.2565
rs367364	CD11c+ HLA DR++ monocyte Absolute Count	6	32019946	T/C	0.0467	-0.06114	0.06861	0.373	68.4197	0.0467
rs7769158	CD11c+ monocyte %monocyte	6	31799494	T/G	0.0615	0.04347	0.05785	0.4524	20.5327	0.0615
rs521977	CD11c+ monocyte %monocyte	6	31836827	G/T	0.9361	0.04192	0.05771	0.4676	27.3956	0.0639
rs652888	CD11c+ monocyte %monocyte	6	31851234	G/A	0.2949	0.03076	0.03475	0.3761	41.2522	0.2949
rs367364	CD11c+ monocyte %monocyte	6	32019946	T/C	0.0468	0.00696	0.067	0.9173	68.4197	0.0468
rs3135041	CD11c+ monocyte %monocyte	6	31555657	G/A	0.2358	-0.0017	0.03366	0.9598	30.8358	0.2358
rs542418	CD11c+ monocyte %monocyte	6	31836442	G/A	0.0853	-0.00841	0.0498	0.8659	54.0927	0.0853
rs805297	CD11c+ monocyte %monocyte	6	31622606	A/C	0.2976	-0.01416	0.031	0.648	37.249	0.2976
rs3130486	CD11c+ monocyte %monocyte	6	31722780	T/C	0.2575	-0.02736	0.03365	0.4162	39.5026	0.2575
rs2471960	CD11c+ monocyte %monocyte	6	31580539	A/G	0.2614	-0.03373	0.03317	0.3092	26.2053	0.2614
rs17200816	CD11c+ monocyte %monocyte	6	31566840	T/C	0.0603	-0.05484	0.05687	0.3349	20.9736	0.0603
rs592229	CD11c+ monocyte %monocyte	6	31930441	T/G	0.8475	-0.06002	0.03935	0.1273	32.8762	0.1525
rs9267531	CD11c+ monocyte %monocyte	6	31636742	G/A	0.0189	-0.08589	0.105	0.4136	63.296	0.0189
rs3130490	CD11c+ monocyte %monocyte	6	31739120	T/G	0.0187	-0.08597	0.1055	0.4153	76.4791	0.0187
rs1270942	CD11c+ monocyte %monocyte	6	31918860	G/A	0.0176	-0.08843	0.1088	0.4163	69.5023	0.0176
rs652888	CD11c+ monocyte Absolute Count	6	31851234	G/A	0.2944	0.04341	0.03612	0.2295	41.2522	0.2944
rs521977	CD11c+ monocyte Absolute Count	6	31836827	G/T	0.9363	0.02193	0.05852	0.7078	27.3956	0.0637
rs592229	CD11c+ monocyte Absolute Count	6	31930441	T/G	0.8485	0.0163	0.04002	0.6839	32.8762	0.1515
rs805297	CD11c+ monocyte Absolute Count	6	31622606	A/C	0.2983	-0.01043	0.03163	0.7417	37.249	0.2983
rs2471960	CD11c+ monocyte Absolute Count	6	31580539	A/G	0.2614	-0.01492	0.03397	0.6606	26.2053	0.2614
rs3135041	CD11c+ monocyte Absolute Count	6	31555657	G/A	0.2353	-0.01913	0.03414	0.5753	30.8358	0.2353
rs17200816	CD11c+ monocyte Absolute Count	6	31566840	T/C	0.0606	-0.01931	0.05698	0.7347	20.9736	0.0606
rs7769158	CD11c+ monocyte Absolute Count	6	31799494	T/G	0.0611	-0.02518	0.05867	0.6678	20.5327	0.0611
rs3130486	CD11c+ monocyte Absolute Count	6	31722780	T/C	0.2566	-0.04578	0.03447	0.1842	39.5026	0.2566
rs542418	CD11c+ monocyte Absolute Count	6	31836442	G/A	0.0849	-0.05238	0.05034	0.2982	54.0927	0.0849
rs3130490	CD11c+ monocyte Absolute Count	6	31739120	T/G	0.0185	-0.06629	0.108	0.5395	76.4791	0.0185
rs367364	CD11c+ monocyte Absolute Count	6	32019946	T/C	0.0467	-0.06745	0.06811	0.3221	68.4197	0.0467
rs9267531	CD11c+ monocyte Absolute Count	6	31636742	G/A	0.0187	-0.0736	0.1075	0.4935	63.296	0.0187
rs1270942	CD11c+ monocyte Absolute Count	6	31918860	G/A	0.0174	-0.08549	0.1114	0.4428	69.5023	0.0174
rs9267531	CD123 on CD62L+ plasmacytoid Dendritic Cell	6	31636742	G/A	0.0185	0.1403	0.1117	0.2092	63.296	0.0185
rs3130490	CD123 on CD62L+ plasmacytoid Dendritic Cell	6	31739120	T/G	0.0181	0.1312	0.1125	0.2434	76.4791	0.0181
rs1270942	CD123 on CD62L+ plasmacytoid Dendritic Cell	6	31918860	G/A	0.0169	0.04043	0.116	0.7275	69.5023	0.0169
rs652888	CD123 on CD62L+ plasmacytoid Dendritic Cell	6	31851234	G/A	0.297	0.03686	0.03554	0.2997	41.2522	0.297
rs2471960	CD123 on CD62L+ plasmacytoid Dendritic Cell	6	31580539	A/G	0.2563	0.02284	0.03524	0.517	26.2053	0.2563
rs17200816	CD123 on CD62L+ plasmacytoid Dendritic Cell	6	31566840	T/C	0.0588	0.00979	0.06092	0.8723	20.9736	0.0588
rs592229	CD123 on CD62L+ plasmacytoid Dendritic Cell	6	31930441	T/G	0.8459	0.00513	0.04174	0.9022	32.8762	0.1541
rs7769158	CD123 on CD62L+ plasmacytoid Dendritic Cell	6	31799494	T/G	0.0644	0.00469	0.06007	0.9378	20.5327	0.0644
rs3130486	CD123 on CD62L+ plasmacytoid Dendritic Cell	6	31722780	T/C	0.2503	-0.01539	0.0359	0.6682	39.5026	0.2503
rs542418	CD123 on CD62L+ plasmacytoid Dendritic Cell	6	31836442	G/A	0.0813	-0.02821	0.0547	0.6061	54.0927	0.0813
rs3135041	CD123 on CD62L+ plasmacytoid Dendritic Cell	6	31555657	G/A	0.2399	-0.03565	0.03588	0.3205	30.8358	0.2399
rs805297	CD123 on CD62L+ plasmacytoid Dendritic Cell	6	31622606	A/C	0.2975	-0.04305	0.03248	0.1851	37.249	0.2975
rs367364	CD123 on CD62L+ plasmacytoid Dendritic Cell	6	32019946	T/C	0.0463	-0.07071	0.07169	0.3241	68.4197	0.0463
rs521977	CD123 on CD62L+ plasmacytoid Dendritic Cell	6	31836827	G/T	0.9368	-0.0907	0.06146	0.1401	27.3956	0.0632
rs9267531	CD123 on plasmacytoid Dendritic Cell	6	31636742	G/A	0.0185	0.1425	0.1117	0.2021	63.296	0.0185
rs3130490	CD123 on plasmacytoid Dendritic Cell	6	31739120	T/G	0.0181	0.1338	0.1125	0.2343	76.4791	0.0181
rs1270942	CD123 on plasmacytoid Dendritic Cell	6	31918860	G/A	0.0169	0.04331	0.116	0.709	69.5023	0.0169
rs652888	CD123 on plasmacytoid Dendritic Cell	6	31851234	G/A	0.297	0.03759	0.03554	0.2903	41.2522	0.297
rs2471960	CD123 on plasmacytoid Dendritic Cell	6	31580539	A/G	0.2563	0.02268	0.03525	0.52	26.2053	0.2563
rs17200816	CD123 on plasmacytoid Dendritic Cell	6	31566840	T/C	0.0588	0.00969	0.06093	0.8736	20.9736	0.0588
rs7769158	CD123 on plasmacytoid Dendritic Cell	6	31799494	T/G	0.0644	0.00584	0.06007	0.9226	20.5327	0.0644
rs592229	CD123 on plasmacytoid Dendritic Cell	6	31930441	T/G	0.8459	0.00361	0.04174	0.931	32.8762	0.1541
rs3130486	CD123 on plasmacytoid Dendritic Cell	6	31722780	T/C	0.2503	-0.01508	0.0359	0.6744	39.5026	0.2503
rs542418	CD123 on plasmacytoid Dendritic Cell	6	31836442	G/A	0.0813	-0.02636	0.0547	0.6299	54.0927	0.0813
rs3135041	CD123 on plasmacytoid Dendritic Cell	6	31555657	G/A	0.2399	-0.03598	0.03589	0.3162	30.8358	0.2399
rs805297	CD123 on plasmacytoid Dendritic Cell	6	31622606	A/C	0.2975	-0.04371	0.03248	0.1784	37.249	0.2975
rs367364	CD123 on plasmacytoid Dendritic Cell	6	32019946	T/C	0.0463	-0.06807	0.0717	0.3425	68.4197	0.0463
rs521977	CD123 on plasmacytoid Dendritic Cell	6	31836827	G/T	0.9368	-0.09063	0.06146	0.1404	27.3956	0.0632
rs3135041	CD127- CD8+ T cell %CD8+ T cell	6	31555657	G/A	0.2368	0.06305	0.03112	0.04282	30.8358	0.2368
rs1270942	CD127- CD8+ T cell %CD8+ T cell	6	31918860	G/A	0.0184	0.05355	0.09903	0.5887	69.5023	0.0184
rs7769158	CD127- CD8+ T cell %CD8+ T cell	6	31799494	T/G	0.063	0.03672	0.0527	0.486	20.5327	0.063
rs9267531	CD127- CD8+ T cell %CD8+ T cell	6	31636742	G/A	0.0198	0.01807	0.09556	0.85	63.296	0.0198
rs3130490	CD127- CD8+ T cell %CD8+ T cell	6	31739120	T/G	0.0195	0.00927	0.09625	0.9232	76.4791	0.0195
rs652888	CD127- CD8+ T cell %CD8+ T cell	6	31851234	G/A	0.2934	0.00576	0.0333	0.8627	41.2522	0.2934
rs17200816	CD127- CD8+ T cell %CD8+ T cell	6	31566840	T/C	0.0598	0.00542	0.05189	0.9169	20.9736	0.0598
rs2471960	CD127- CD8+ T cell %CD8+ T cell	6	31580539	A/G	0.2602	-0.00331	0.0312	0.9156	26.2053	0.2602
rs592229	CD127- CD8+ T cell %CD8+ T cell	6	31930441	T/G	0.8454	-0.01132	0.03635	0.7555	32.8762	0.1546
rs805297	CD127- CD8+ T cell %CD8+ T cell	6	31622606	A/C	0.3002	-0.01485	0.02899	0.6084	37.249	0.3002
rs367364	CD127- CD8+ T cell %CD8+ T cell	6	32019946	T/C	0.0466	-0.01887	0.06219	0.7615	68.4197	0.0466
rs3130486	CD127- CD8+ T cell %CD8+ T cell	6	31722780	T/C	0.2554	-0.02095	0.03163	0.5079	39.5026	0.2554
rs521977	CD127- CD8+ T cell %CD8+ T cell	6	31836827	G/T	0.9351	-0.02355	0.05276	0.6553	27.3956	0.0649
rs542418	CD127- CD8+ T cell %CD8+ T cell	6	31836442	G/A	0.0849	-0.02387	0.0459	0.6031	54.0927	0.0849
rs1270942	CD127- CD8+ T cell %T cell	6	31918860	G/A	0.0184	0.1748	0.1037	0.09176	69.5023	0.0184
rs9267531	CD127- CD8+ T cell %T cell	6	31636742	G/A	0.0198	0.114	0.1	0.2548	63.296	0.0198
rs17200816	CD127- CD8+ T cell %T cell	6	31566840	T/C	0.0598	0.1056	0.05431	0.052	20.9736	0.0598
rs3130490	CD127- CD8+ T cell %T cell	6	31739120	T/G	0.0195	0.1049	0.1008	0.2981	76.4791	0.0195
rs3135041	CD127- CD8+ T cell %T cell	6	31555657	G/A	0.2368	0.08944	0.03256	0.00605	30.8358	0.2368
rs7769158	CD127- CD8+ T cell %T cell	6	31799494	T/G	0.063	0.05904	0.05518	0.2846	20.5327	0.063
rs2471960	CD127- CD8+ T cell %T cell	6	31580539	A/G	0.2602	0.05882	0.03265	0.07172	26.2053	0.2602
rs542418	CD127- CD8+ T cell %T cell	6	31836442	G/A	0.0849	0.05126	0.04806	0.2862	54.0927	0.0849
rs367364	CD127- CD8+ T cell %T cell	6	32019946	T/C	0.0466	0.04124	0.06511	0.5265	68.4197	0.0466
rs3130486	CD127- CD8+ T cell %T cell	6	31722780	T/C	0.2554	0.02607	0.03312	0.4313	39.5026	0.2554
rs592229	CD127- CD8+ T cell %T cell	6	31930441	T/G	0.8454	0.00619	0.03806	0.8707	32.8762	0.1546
rs652888	CD127- CD8+ T cell %T cell	6	31851234	G/A	0.2934	-0.01115	0.03487	0.7492	41.2522	0.2934
rs805297	CD127- CD8+ T cell %T cell	6	31622606	A/C	0.3002	-0.01794	0.03036	0.5545	37.249	0.3002
rs521977	CD127- CD8+ T cell %T cell	6	31836827	G/T	0.9351	-0.04382	0.05525	0.4277	27.3956	0.0649
rs1270942	CD127- CD8+ T cell Absolute Count	6	31918860	G/A	0.0185	0.1529	0.1103	0.1657	69.5023	0.0185
rs3135041	CD127- CD8+ T cell Absolute Count	6	31555657	G/A	0.2363	0.1306	0.03441	0.00015	30.8358	0.2363
rs9267531	CD127- CD8+ T cell Absolute Count	6	31636742	G/A	0.02	0.1222	0.1065	0.2512	63.296	0.02
rs3130490	CD127- CD8+ T cell Absolute Count	6	31739120	T/G	0.0197	0.1117	0.1072	0.2975	76.4791	0.0197
rs17200816	CD127- CD8+ T cell Absolute Count	6	31566840	T/C	0.0601	0.06457	0.05653	0.2534	20.9736	0.0601
rs2471960	CD127- CD8+ T cell Absolute Count	6	31580539	A/G	0.2612	0.05618	0.03483	0.1069	26.2053	0.2612
rs592229	CD127- CD8+ T cell Absolute Count	6	31930441	T/G	0.8457	0.04777	0.04024	0.2353	32.8762	0.1543
rs7769158	CD127- CD8+ T cell Absolute Count	6	31799494	T/G	0.0627	0.02909	0.05813	0.6167	20.5327	0.0627
rs3130486	CD127- CD8+ T cell Absolute Count	6	31722780	T/C	0.2565	0.00313	0.03528	0.9294	39.5026	0.2565
rs652888	CD127- CD8+ T cell Absolute Count	6	31851234	G/A	0.2928	0.00282	0.03768	0.9403	41.2522	0.2928
rs542418	CD127- CD8+ T cell Absolute Count	6	31836442	G/A	0.0853	-0.00527	0.05048	0.9168	54.0927	0.0853
rs805297	CD127- CD8+ T cell Absolute Count	6	31622606	A/C	0.3004	-0.01111	0.03227	0.7306	37.249	0.3004
rs367364	CD127- CD8+ T cell Absolute Count	6	32019946	T/C	0.0469	-0.0253	0.0688	0.7131	68.4197	0.0469
rs521977	CD127- CD8+ T cell Absolute Count	6	31836827	G/T	0.935	-0.03348	0.05831	0.5659	27.3956	0.065
rs805297	CD127 on CD28- CD8+ T cell	6	31622606	A/C	0.2979	0.08213	0.03098	0.00806	37.249	0.2979
rs592229	CD127 on CD28- CD8+ T cell	6	31930441	T/G	0.8459	0.01832	0.03987	0.6459	32.8762	0.1541
rs521977	CD127 on CD28- CD8+ T cell	6	31836827	G/T	0.9368	0.00499	0.05919	0.9328	27.3956	0.0632
rs542418	CD127 on CD28- CD8+ T cell	6	31836442	G/A	0.0807	-0.00736	0.05282	0.8892	54.0927	0.0807
rs3130486	CD127 on CD28- CD8+ T cell	6	31722780	T/C	0.251	-0.01662	0.03401	0.6251	39.5026	0.251
rs17200816	CD127 on CD28- CD8+ T cell	6	31566840	T/C	0.058	-0.02002	0.05948	0.7364	20.9736	0.058
rs367364	CD127 on CD28- CD8+ T cell	6	32019946	T/C	0.0459	-0.03647	0.06896	0.5969	68.4197	0.0459
rs652888	CD127 on CD28- CD8+ T cell	6	31851234	G/A	0.2966	-0.05029	0.03335	0.1317	41.2522	0.2966
rs7769158	CD127 on CD28- CD8+ T cell	6	31799494	T/G	0.0644	-0.05379	0.05746	0.3493	20.5327	0.0644
rs9267531	CD127 on CD28- CD8+ T cell	6	31636742	G/A	0.0183	-0.05595	0.1072	0.6017	63.296	0.0183
rs3130490	CD127 on CD28- CD8+ T cell	6	31739120	T/G	0.018	-0.05638	0.108	0.6018	76.4791	0.018
rs2471960	CD127 on CD28- CD8+ T cell	6	31580539	A/G	0.2565	-0.05981	0.03338	0.07326	26.2053	0.2565
rs3135041	CD127 on CD28- CD8+ T cell	6	31555657	G/A	0.2413	-0.07807	0.03413	0.02224	30.8358	0.2413
rs1270942	CD127 on CD28- CD8+ T cell	6	31918860	G/A	0.0168	-0.09109	0.1115	0.4142	69.5023	0.0168
rs805297	CD127 on CD28+ CD4-CD8- T cell	6	31622606	A/C	0.2976	0.05735	0.02953	0.05222	37.249	0.2976
rs17200816	CD127 on CD28+ CD4-CD8- T cell	6	31566840	T/C	0.0581	0.05128	0.057	0.3684	20.9736	0.0581
rs3135041	CD127 on CD28+ CD4-CD8- T cell	6	31555657	G/A	0.2411	0.01932	0.03256	0.553	30.8358	0.2411
rs521977	CD127 on CD28+ CD4-CD8- T cell	6	31836827	G/T	0.9368	0.00516	0.05653	0.9273	27.3956	0.0632
rs1270942	CD127 on CD28+ CD4-CD8- T cell	6	31918860	G/A	0.0168	0.00268	0.1064	0.9799	69.5023	0.0168
rs542418	CD127 on CD28+ CD4-CD8- T cell	6	31836442	G/A	0.0807	-0.00583	0.05046	0.9081	54.0927	0.0807
rs3130486	CD127 on CD28+ CD4-CD8- T cell	6	31722780	T/C	0.2512	-0.00788	0.03228	0.8073	39.5026	0.2512
rs9267531	CD127 on CD28+ CD4-CD8- T cell	6	31636742	G/A	0.0183	-0.00819	0.1022	0.9361	63.296	0.0183
rs2471960	CD127 on CD28+ CD4-CD8- T cell	6	31580539	A/G	0.2567	-0.00834	0.03171	0.7924	26.2053	0.2567
rs3130490	CD127 on CD28+ CD4-CD8- T cell	6	31739120	T/G	0.018	-0.02671	0.1031	0.7955	76.4791	0.018
rs7769158	CD127 on CD28+ CD4-CD8- T cell	6	31799494	T/G	0.0644	-0.03375	0.05481	0.5381	20.5327	0.0644
rs592229	CD127 on CD28+ CD4-CD8- T cell	6	31930441	T/G	0.8461	-0.03604	0.03803	0.3434	32.8762	0.1539
rs652888	CD127 on CD28+ CD4-CD8- T cell	6	31851234	G/A	0.2966	-0.04284	0.0315	0.1739	41.2522	0.2966
rs367364	CD127 on CD28+ CD4-CD8- T cell	6	32019946	T/C	0.0459	-0.07561	0.06576	0.2503	68.4197	0.0459
rs17200816	CD127 on CD28+ CD4+ T cell	6	31566840	T/C	0.058	0.06002	0.05932	0.3117	20.9736	0.058
rs521977	CD127 on CD28+ CD4+ T cell	6	31836827	G/T	0.9368	0.05814	0.05896	0.3242	27.3956	0.0632
rs3130490	CD127 on CD28+ CD4+ T cell	6	31739120	T/G	0.018	0.05507	0.1076	0.6088	76.4791	0.018
rs592229	CD127 on CD28+ CD4+ T cell	6	31930441	T/G	0.8459	0.05325	0.03967	0.1796	32.8762	0.1541
rs9267531	CD127 on CD28+ CD4+ T cell	6	31636742	G/A	0.0183	0.05095	0.1067	0.6331	63.296	0.0183
rs2471960	CD127 on CD28+ CD4+ T cell	6	31580539	A/G	0.2565	0.0398	0.03319	0.2306	26.2053	0.2565
rs1270942	CD127 on CD28+ CD4+ T cell	6	31918860	G/A	0.0168	0.03897	0.1111	0.7258	69.5023	0.0168
rs3135041	CD127 on CD28+ CD4+ T cell	6	31555657	G/A	0.2413	0.02659	0.03399	0.4342	30.8358	0.2413
rs805297	CD127 on CD28+ CD4+ T cell	6	31622606	A/C	0.2979	0.0208	0.03086	0.5003	37.249	0.2979
rs652888	CD127 on CD28+ CD4+ T cell	6	31851234	G/A	0.2966	0.02044	0.03311	0.537	41.2522	0.2966
rs3130486	CD127 on CD28+ CD4+ T cell	6	31722780	T/C	0.251	0.01614	0.03381	0.6332	39.5026	0.251
rs7769158	CD127 on CD28+ CD4+ T cell	6	31799494	T/G	0.0644	-0.00754	0.05722	0.8952	20.5327	0.0644
rs542418	CD127 on CD28+ CD4+ T cell	6	31836442	G/A	0.0807	-0.1228	0.05258	0.01963	54.0927	0.0807
rs367364	CD127 on CD28+ CD4+ T cell	6	32019946	T/C	0.0459	-0.1936	0.06858	0.0048	68.4197	0.0459
rs17200816	CD127 on CD28+ CD45RA- CD8+ T cell	6	31566840	T/C	0.058	0.1756	0.05876	0.00284	20.9736	0.058
rs2471960	CD127 on CD28+ CD45RA- CD8+ T cell	6	31580539	A/G	0.2565	0.05916	0.03289	0.07219	26.2053	0.2565
rs3130486	CD127 on CD28+ CD45RA- CD8+ T cell	6	31722780	T/C	0.251	0.04568	0.0335	0.1729	39.5026	0.251
rs805297	CD127 on CD28+ CD45RA- CD8+ T cell	6	31622606	A/C	0.2979	0.03719	0.03059	0.2242	37.249	0.2979
rs592229	CD127 on CD28+ CD45RA- CD8+ T cell	6	31930441	T/G	0.8459	0.01628	0.03934	0.679	32.8762	0.1541
rs521977	CD127 on CD28+ CD45RA- CD8+ T cell	6	31836827	G/T	0.9368	0.00553	0.05848	0.9246	27.3956	0.0632
rs542418	CD127 on CD28+ CD45RA- CD8+ T cell	6	31836442	G/A	0.0807	0.00315	0.05219	0.9519	54.0927	0.0807
rs3135041	CD127 on CD28+ CD45RA- CD8+ T cell	6	31555657	G/A	0.2413	0.00288	0.0337	0.932	30.8358	0.2413
rs9267531	CD127 on CD28+ CD45RA- CD8+ T cell	6	31636742	G/A	0.0183	-0.02072	0.1058	0.8448	63.296	0.0183
rs7769158	CD127 on CD28+ CD45RA- CD8+ T cell	6	31799494	T/G	0.0644	-0.02604	0.05673	0.6463	20.5327	0.0644
rs3130490	CD127 on CD28+ CD45RA- CD8+ T cell	6	31739120	T/G	0.018	-0.02783	0.1067	0.7942	76.4791	0.018
rs652888	CD127 on CD28+ CD45RA- CD8+ T cell	6	31851234	G/A	0.2966	-0.04974	0.0328	0.1294	41.2522	0.2966
rs1270942	CD127 on CD28+ CD45RA- CD8+ T cell	6	31918860	G/A	0.0168	-0.07251	0.1102	0.5104	69.5023	0.0168
rs367364	CD127 on CD28+ CD45RA- CD8+ T cell	6	32019946	T/C	0.0459	-0.1277	0.06805	0.06078	68.4197	0.0459
rs592229	CD127 on CD28+ CD45RA+ CD8+ T cell	6	31930441	T/G	0.8459	0.04746	0.03786	0.2101	32.8762	0.1541
rs652888	CD127 on CD28+ CD45RA+ CD8+ T cell	6	31851234	G/A	0.2966	0.03524	0.03164	0.2656	41.2522	0.2966
rs17200816	CD127 on CD28+ CD45RA+ CD8+ T cell	6	31566840	T/C	0.058	0.0331	0.05654	0.5583	20.9736	0.058
rs521977	CD127 on CD28+ CD45RA+ CD8+ T cell	6	31836827	G/T	0.9368	0.02595	0.05624	0.6446	27.3956	0.0632
rs805297	CD127 on CD28+ CD45RA+ CD8+ T cell	6	31622606	A/C	0.2979	-0.00086	0.02946	0.9766	37.249	0.2979
rs2471960	CD127 on CD28+ CD45RA+ CD8+ T cell	6	31580539	A/G	0.2565	-0.00393	0.03171	0.9014	26.2053	0.2565
rs3130486	CD127 on CD28+ CD45RA+ CD8+ T cell	6	31722780	T/C	0.251	-0.0155	0.03229	0.6313	39.5026	0.251
rs7769158	CD127 on CD28+ CD45RA+ CD8+ T cell	6	31799494	T/G	0.0644	-0.01771	0.05459	0.7456	20.5327	0.0644
rs3130490	CD127 on CD28+ CD45RA+ CD8+ T cell	6	31739120	T/G	0.018	-0.05284	0.1026	0.6068	76.4791	0.018
rs9267531	CD127 on CD28+ CD45RA+ CD8+ T cell	6	31636742	G/A	0.0183	-0.06736	0.1018	0.5083	63.296	0.0183
rs1270942	CD127 on CD28+ CD45RA+ CD8+ T cell	6	31918860	G/A	0.0168	-0.08052	0.106	0.4474	69.5023	0.0168
rs542418	CD127 on CD28+ CD45RA+ CD8+ T cell	6	31836442	G/A	0.0807	-0.09275	0.05016	0.06457	54.0927	0.0807
rs367364	CD127 on CD28+ CD45RA+ CD8+ T cell	6	32019946	T/C	0.0459	-0.1886	0.06542	0.00397	68.4197	0.0459
rs17200816	CD127 on CD45RA- CD4 not regulatory T cell	6	31566840	T/C	0.058	0.07866	0.05908	0.1832	20.9736	0.058
rs3130490	CD127 on CD45RA- CD4 not regulatory T cell	6	31739120	T/G	0.018	0.05717	0.1072	0.5937	76.4791	0.018
rs9267531	CD127 on CD45RA- CD4 not regulatory T cell	6	31636742	G/A	0.0183	0.04362	0.1063	0.6816	63.296	0.0183
rs1270942	CD127 on CD45RA- CD4 not regulatory T cell	6	31918860	G/A	0.0168	0.03903	0.1107	0.7244	69.5023	0.0168
rs592229	CD127 on CD45RA- CD4 not regulatory T cell	6	31930441	T/G	0.8459	0.03693	0.03952	0.3502	32.8762	0.1541
rs2471960	CD127 on CD45RA- CD4 not regulatory T cell	6	31580539	A/G	0.2565	0.03096	0.03307	0.3491	26.2053	0.2565
rs3130486	CD127 on CD45RA- CD4 not regulatory T cell	6	31722780	T/C	0.251	0.0248	0.03368	0.4615	39.5026	0.251
rs3135041	CD127 on CD45RA- CD4 not regulatory T cell	6	31555657	G/A	0.2413	0.02045	0.03386	0.5459	30.8358	0.2413
rs805297	CD127 on CD45RA- CD4 not regulatory T cell	6	31622606	A/C	0.2979	0.01892	0.03074	0.5383	37.249	0.2979
rs521977	CD127 on CD45RA- CD4 not regulatory T cell	6	31836827	G/T	0.9368	0.01845	0.05874	0.7535	27.3956	0.0632
rs652888	CD127 on CD45RA- CD4 not regulatory T cell	6	31851234	G/A	0.2966	0.00138	0.03298	0.9666	41.2522	0.2966
rs7769158	CD127 on CD45RA- CD4 not regulatory T cell	6	31799494	T/G	0.0644	-0.01193	0.05699	0.8342	20.5327	0.0644
rs542418	CD127 on CD45RA- CD4 not regulatory T cell	6	31836442	G/A	0.0807	-0.07951	0.0524	0.1293	54.0927	0.0807
rs367364	CD127 on CD45RA- CD4 not regulatory T cell	6	32019946	T/C	0.0459	-0.1389	0.06835	0.04229	68.4197	0.0459
rs3135041	CD127 on CD45RA+ CD4+ T cell	6	31555657	G/A	0.2413	0.06303	0.03411	0.06469	30.8358	0.2413
rs521977	CD127 on CD45RA+ CD4+ T cell	6	31836827	G/T	0.9368	0.04457	0.05897	0.4498	27.3956	0.0632
rs592229	CD127 on CD45RA+ CD4+ T cell	6	31930441	T/G	0.8459	0.02189	0.03982	0.5825	32.8762	0.1541
rs7769158	CD127 on CD45RA+ CD4+ T cell	6	31799494	T/G	0.0644	0.00849	0.05734	0.8822	20.5327	0.0644
rs3130490	CD127 on CD45RA+ CD4+ T cell	6	31739120	T/G	0.018	0.00774	0.1078	0.9428	76.4791	0.018
rs9267531	CD127 on CD45RA+ CD4+ T cell	6	31636742	G/A	0.0183	-0.00238	0.107	0.9823	63.296	0.0183
rs1270942	CD127 on CD45RA+ CD4+ T cell	6	31918860	G/A	0.0168	-0.03149	0.1113	0.7772	69.5023	0.0168
rs805297	CD127 on CD45RA+ CD4+ T cell	6	31622606	A/C	0.2979	-0.0383	0.03098	0.2165	37.249	0.2979
rs17200816	CD127 on CD45RA+ CD4+ T cell	6	31566840	T/C	0.058	-0.06494	0.05904	0.2714	20.9736	0.058
rs3130486	CD127 on CD45RA+ CD4+ T cell	6	31722780	T/C	0.251	-0.06767	0.03404	0.04691	39.5026	0.251
rs542418	CD127 on CD45RA+ CD4+ T cell	6	31836442	G/A	0.0807	-0.07225	0.05259	0.1696	54.0927	0.0807
rs2471960	CD127 on CD45RA+ CD4+ T cell	6	31580539	A/G	0.2565	-0.08156	0.03343	0.01475	26.2053	0.2565
rs367364	CD127 on CD45RA+ CD4+ T cell	6	32019946	T/C	0.0459	-0.1144	0.06877	0.09637	68.4197	0.0459
rs521977	CD127 on CD8+ T cell	6	31836827	G/T	0.9368	0.07385	0.05547	0.1831	27.3956	0.0632
rs805297	CD127 on CD8+ T cell	6	31622606	A/C	0.2979	0.03813	0.029	0.1886	37.249	0.2979
rs592229	CD127 on CD8+ T cell	6	31930441	T/G	0.8459	0.02906	0.0373	0.436	32.8762	0.1541
rs17200816	CD127 on CD8+ T cell	6	31566840	T/C	0.058	0.02422	0.0559	0.6649	20.9736	0.058
rs652888	CD127 on CD8+ T cell	6	31851234	G/A	0.2966	0.00056	0.03104	0.9857	41.2522	0.2966
rs3130486	CD127 on CD8+ T cell	6	31722780	T/C	0.251	-0.023	0.03175	0.4689	39.5026	0.251
rs542418	CD127 on CD8+ T cell	6	31836442	G/A	0.0807	-0.0315	0.04952	0.5247	54.0927	0.0807
rs367364	CD127 on CD8+ T cell	6	32019946	T/C	0.0459	-0.03942	0.06458	0.5416	68.4197	0.0459
rs7769158	CD127 on CD8+ T cell	6	31799494	T/G	0.0644	-0.05291	0.0538	0.3255	20.5327	0.0644
rs2471960	CD127 on CD8+ T cell	6	31580539	A/G	0.2565	-0.06331	0.03115	0.0422	26.2053	0.2565
rs3130490	CD127 on CD8+ T cell	6	31739120	T/G	0.018	-0.1196	0.1012	0.2373	76.4791	0.018
rs3135041	CD127 on CD8+ T cell	6	31555657	G/A	0.2413	-0.1217	0.03187	0.00014	30.8358	0.2413
rs9267531	CD127 on CD8+ T cell	6	31636742	G/A	0.0183	-0.1254	0.1003	0.2116	63.296	0.0183
rs1270942	CD127 on CD8+ T cell	6	31918860	G/A	0.0168	-0.1624	0.1045	0.1202	69.5023	0.0168
rs521977	CD127 on granulocyte	6	31836827	G/T	0.9368	0.08166	0.06103	0.181	27.3956	0.0632
rs367364	CD127 on granulocyte	6	32019946	T/C	0.0459	0.04693	0.07142	0.5112	68.4197	0.0459
rs1270942	CD127 on granulocyte	6	31918860	G/A	0.0168	0.03408	0.1156	0.7681	69.5023	0.0168
rs7769158	CD127 on granulocyte	6	31799494	T/G	0.0644	0.02967	0.05955	0.6184	20.5327	0.0644
rs805297	CD127 on granulocyte	6	31622606	A/C	0.2979	0.01637	0.03231	0.6125	37.249	0.2979
rs3135041	CD127 on granulocyte	6	31555657	G/A	0.2413	0.01423	0.03556	0.6891	30.8358	0.2413
rs542418	CD127 on granulocyte	6	31836442	G/A	0.0807	0.01223	0.05435	0.822	54.0927	0.0807
rs3130486	CD127 on granulocyte	6	31722780	T/C	0.251	0.00132	0.03573	0.9705	39.5026	0.251
rs2471960	CD127 on granulocyte	6	31580539	A/G	0.2565	-0.01013	0.03514	0.7732	26.2053	0.2565
rs652888	CD127 on granulocyte	6	31851234	G/A	0.2966	-0.01128	0.03557	0.7511	41.2522	0.2966
rs592229	CD127 on granulocyte	6	31930441	T/G	0.8459	-0.02246	0.04144	0.5879	32.8762	0.1541
rs17200816	CD127 on granulocyte	6	31566840	T/C	0.058	-0.04114	0.0605	0.4966	20.9736	0.058
rs3130490	CD127 on granulocyte	6	31739120	T/G	0.018	-0.04444	0.1121	0.6918	76.4791	0.018
rs9267531	CD127 on granulocyte	6	31636742	G/A	0.0183	-0.07638	0.1113	0.4927	63.296	0.0183
rs521977	CD127 on T cell	6	31836827	G/T	0.9368	0.07821	0.05767	0.1752	27.3956	0.0632
rs652888	CD127 on T cell	6	31851234	G/A	0.2966	0.05058	0.03233	0.1178	41.2522	0.2966
rs592229	CD127 on T cell	6	31930441	T/G	0.8459	0.01802	0.03881	0.6425	32.8762	0.1541
rs805297	CD127 on T cell	6	31622606	A/C	0.2979	0.00664	0.03018	0.8259	37.249	0.2979
rs7769158	CD127 on T cell	6	31799494	T/G	0.0644	-0.00372	0.05597	0.947	20.5327	0.0644
rs17200816	CD127 on T cell	6	31566840	T/C	0.058	-0.02451	0.05808	0.673	20.9736	0.058
rs3130490	CD127 on T cell	6	31739120	T/G	0.018	-0.04642	0.1052	0.6592	76.4791	0.018
rs3130486	CD127 on T cell	6	31722780	T/C	0.251	-0.04957	0.03304	0.1336	39.5026	0.251
rs2471960	CD127 on T cell	6	31580539	A/G	0.2565	-0.06019	0.03244	0.0636	26.2053	0.2565
rs9267531	CD127 on T cell	6	31636742	G/A	0.0183	-0.06124	0.1044	0.5575	63.296	0.0183
rs3135041	CD127 on T cell	6	31555657	G/A	0.2413	-0.07726	0.03322	0.02008	30.8358	0.2413
rs1270942	CD127 on T cell	6	31918860	G/A	0.0168	-0.08099	0.1087	0.4562	69.5023	0.0168
rs542418	CD127 on T cell	6	31836442	G/A	0.0807	-0.09206	0.05147	0.07376	54.0927	0.0807
rs367364	CD127 on T cell	6	32019946	T/C	0.0459	-0.1094	0.06714	0.1034	68.4197	0.0459
rs7769158	CD14- CD16- Absolute Count	6	31799494	T/G	0.0638	0.07387	0.05329	0.1657	20.5327	0.0638
rs17200816	CD14- CD16- Absolute Count	6	31566840	T/C	0.0583	0.03105	0.05376	0.5636	20.9736	0.0583
rs592229	CD14- CD16- Absolute Count	6	31930441	T/G	0.8495	0.02689	0.03741	0.4724	32.8762	0.1505
rs1270942	CD14- CD16- Absolute Count	6	31918860	G/A	0.0179	0.02067	0.1037	0.842	69.5023	0.0179
rs521977	CD14- CD16- Absolute Count	6	31836827	G/T	0.9386	0.01839	0.05489	0.7377	27.3956	0.0614
rs3130490	CD14- CD16- Absolute Count	6	31739120	T/G	0.0189	0.01647	0.101	0.8705	76.4791	0.0189
rs3135041	CD14- CD16- Absolute Count	6	31555657	G/A	0.2385	0.01218	0.0319	0.7026	30.8358	0.2385
rs652888	CD14- CD16- Absolute Count	6	31851234	G/A	0.2987	0.00901	0.03355	0.7883	41.2522	0.2987
rs9267531	CD14- CD16- Absolute Count	6	31636742	G/A	0.019	-0.00138	0.1006	0.9891	63.296	0.019
rs805297	CD14- CD16- Absolute Count	6	31622606	A/C	0.2969	-0.00391	0.02995	0.8961	37.249	0.2969
rs367364	CD14- CD16- Absolute Count	6	32019946	T/C	0.0451	-0.02669	0.06483	0.6805	68.4197	0.0451
rs2471960	CD14- CD16- Absolute Count	6	31580539	A/G	0.259	-0.04269	0.03215	0.1843	26.2053	0.259
rs542418	CD14- CD16- Absolute Count	6	31836442	G/A	0.0798	-0.06449	0.04839	0.1827	54.0927	0.0798
rs3130486	CD14- CD16- Absolute Count	6	31722780	T/C	0.2521	-0.07132	0.03257	0.0286	39.5026	0.2521
rs7769158	CD14- CD16+ monocyte %monocyte	6	31799494	T/G	0.0638	0.1172	0.05299	0.02705	20.5327	0.0638
rs1270942	CD14- CD16+ monocyte %monocyte	6	31918860	G/A	0.0179	0.05846	0.1038	0.5733	69.5023	0.0179
rs9267531	CD14- CD16+ monocyte %monocyte	6	31636742	G/A	0.019	0.02725	0.1008	0.7868	63.296	0.019
rs3130490	CD14- CD16+ monocyte %monocyte	6	31739120	T/G	0.0189	0.02159	0.1012	0.831	76.4791	0.0189
rs521977	CD14- CD16+ monocyte %monocyte	6	31836827	G/T	0.9386	0.00192	0.05462	0.9719	27.3956	0.0614
rs367364	CD14- CD16+ monocyte %monocyte	6	32019946	T/C	0.0451	-0.00219	0.06469	0.973	68.4197	0.0451
rs805297	CD14- CD16+ monocyte %monocyte	6	31622606	A/C	0.2969	-0.01067	0.02995	0.7217	37.249	0.2969
rs2471960	CD14- CD16+ monocyte %monocyte	6	31580539	A/G	0.259	-0.01266	0.03222	0.6943	26.2053	0.259
rs3135041	CD14- CD16+ monocyte %monocyte	6	31555657	G/A	0.2385	-0.01332	0.03179	0.6752	30.8358	0.2385
rs652888	CD14- CD16+ monocyte %monocyte	6	31851234	G/A	0.2987	-0.03284	0.03386	0.3321	41.2522	0.2987
rs592229	CD14- CD16+ monocyte %monocyte	6	31930441	T/G	0.8495	-0.04506	0.03729	0.227	32.8762	0.1505
rs3130486	CD14- CD16+ monocyte %monocyte	6	31722780	T/C	0.2521	-0.05657	0.03264	0.08313	39.5026	0.2521
rs17200816	CD14- CD16+ monocyte %monocyte	6	31566840	T/C	0.0583	-0.07701	0.05323	0.148	20.9736	0.0583
rs542418	CD14- CD16+ monocyte %monocyte	6	31836442	G/A	0.0798	-0.08018	0.04811	0.09567	54.0927	0.0798
rs1270942	CD14- CD16+ monocyte Absolute Count	6	31918860	G/A	0.0179	0.08473	0.108	0.4328	69.5023	0.0179
rs7769158	CD14- CD16+ monocyte Absolute Count	6	31799494	T/G	0.0638	0.07155	0.05435	0.1881	20.5327	0.0638
rs9267531	CD14- CD16+ monocyte Absolute Count	6	31636742	G/A	0.019	0.06768	0.1048	0.5186	63.296	0.019
rs3130490	CD14- CD16+ monocyte Absolute Count	6	31739120	T/G	0.0189	0.06173	0.1053	0.5576	76.4791	0.0189
rs3135041	CD14- CD16+ monocyte Absolute Count	6	31555657	G/A	0.2385	0.00847	0.03274	0.7958	30.8358	0.2385
rs2471960	CD14- CD16+ monocyte Absolute Count	6	31580539	A/G	0.259	0.00597	0.03355	0.8587	26.2053	0.259
rs592229	CD14- CD16+ monocyte Absolute Count	6	31930441	T/G	0.8495	0.00276	0.03843	0.9427	32.8762	0.1505
rs521977	CD14- CD16+ monocyte Absolute Count	6	31836827	G/T	0.9386	-0.00134	0.05609	0.9809	27.3956	0.0614
rs805297	CD14- CD16+ monocyte Absolute Count	6	31622606	A/C	0.2969	-0.00698	0.03105	0.8221	37.249	0.2969
rs652888	CD14- CD16+ monocyte Absolute Count	6	31851234	G/A	0.2987	-0.01132	0.03571	0.7513	41.2522	0.2987
rs367364	CD14- CD16+ monocyte Absolute Count	6	32019946	T/C	0.0451	-0.03422	0.06681	0.6085	68.4197	0.0451
rs3130486	CD14- CD16+ monocyte Absolute Count	6	31722780	T/C	0.2521	-0.06889	0.03394	0.04246	39.5026	0.2521
rs17200816	CD14- CD16+ monocyte Absolute Count	6	31566840	T/C	0.0583	-0.08842	0.05409	0.1022	20.9736	0.0583
rs542418	CD14- CD16+ monocyte Absolute Count	6	31836442	G/A	0.0798	-0.1266	0.04929	0.01028	54.0927	0.0798
rs3130486	CD14 on CD14+ CD16- monocyte	6	31722780	T/C	0.2521	0.03431	0.03142	0.2748	39.5026	0.2521
rs542418	CD14 on CD14+ CD16- monocyte	6	31836442	G/A	0.0798	0.03063	0.04751	0.5192	54.0927	0.0798
rs2471960	CD14 on CD14+ CD16- monocyte	6	31580539	A/G	0.259	0.0252	0.03105	0.4171	26.2053	0.259
rs17200816	CD14 on CD14+ CD16- monocyte	6	31566840	T/C	0.0583	0.0195	0.05278	0.7119	20.9736	0.0583
rs7769158	CD14 on CD14+ CD16- monocyte	6	31799494	T/G	0.0638	0.01387	0.05169	0.7884	20.5327	0.0638
rs521977	CD14 on CD14+ CD16- monocyte	6	31836827	G/T	0.9386	0.00633	0.05351	0.9058	27.3956	0.0614
rs652888	CD14 on CD14+ CD16- monocyte	6	31851234	G/A	0.299	-0.00197	0.03088	0.9491	41.2522	0.299
rs592229	CD14 on CD14+ CD16- monocyte	6	31930441	T/G	0.8495	-0.00288	0.03646	0.9371	32.8762	0.1505
rs805297	CD14 on CD14+ CD16- monocyte	6	31622606	A/C	0.2966	-0.00641	0.02863	0.8227	37.249	0.2966
rs9267531	CD14 on CD14+ CD16- monocyte	6	31636742	G/A	0.019	-0.00912	0.09752	0.9255	63.296	0.019
rs367364	CD14 on CD14+ CD16- monocyte	6	32019946	T/C	0.0451	-0.00935	0.0635	0.883	68.4197	0.0451
rs3135041	CD14 on CD14+ CD16- monocyte	6	31555657	G/A	0.2385	-0.01031	0.03145	0.7431	30.8358	0.2385
rs3130490	CD14 on CD14+ CD16- monocyte	6	31739120	T/G	0.0189	-0.01119	0.09786	0.909	76.4791	0.0189
rs1270942	CD14 on CD14+ CD16- monocyte	6	31918860	G/A	0.0179	-0.01515	0.1002	0.8798	69.5023	0.0179
rs17200816	CD14 on CD14+ CD16+ monocyte	6	31566840	T/C	0.0579	0.05943	0.05333	0.2652	20.9736	0.0579
rs2471960	CD14 on CD14+ CD16+ monocyte	6	31580539	A/G	0.2591	0.0406	0.03141	0.1963	26.2053	0.2591
rs3130486	CD14 on CD14+ CD16+ monocyte	6	31722780	T/C	0.2521	0.03856	0.03176	0.2248	39.5026	0.2521
rs542418	CD14 on CD14+ CD16+ monocyte	6	31836442	G/A	0.0799	0.03238	0.04794	0.4995	54.0927	0.0799
rs1270942	CD14 on CD14+ CD16+ monocyte	6	31918860	G/A	0.018	0.02994	0.1011	0.7672	69.5023	0.018
rs367364	CD14 on CD14+ CD16+ monocyte	6	32019946	T/C	0.0452	0.02031	0.06409	0.7513	68.4197	0.0452
rs9267531	CD14 on CD14+ CD16+ monocyte	6	31636742	G/A	0.0191	0.01935	0.09848	0.8442	63.296	0.0191
rs652888	CD14 on CD14+ CD16+ monocyte	6	31851234	G/A	0.2989	0.01623	0.03129	0.604	41.2522	0.2989
rs3130490	CD14 on CD14+ CD16+ monocyte	6	31739120	T/G	0.0189	0.01549	0.09882	0.8755	76.4791	0.0189
rs521977	CD14 on CD14+ CD16+ monocyte	6	31836827	G/T	0.9384	0.01468	0.05399	0.7857	27.3956	0.0616
rs3135041	CD14 on CD14+ CD16+ monocyte	6	31555657	G/A	0.2387	0.00547	0.03178	0.8634	30.8358	0.2387
rs592229	CD14 on CD14+ CD16+ monocyte	6	31930441	T/G	0.8492	-0.00115	0.03683	0.975	32.8762	0.1508
rs805297	CD14 on CD14+ CD16+ monocyte	6	31622606	A/C	0.2966	-0.00227	0.02898	0.9376	37.249	0.2966
rs7769158	CD14 on CD14+ CD16+ monocyte	6	31799494	T/G	0.0638	-0.03773	0.05218	0.4697	20.5327	0.0638
rs521977	CD14 on CD33+ HLA DR+ CD14dim	6	31836827	G/T	0.9414	0.1053	0.07934	0.1844	27.3956	0.0586
rs367364	CD14 on CD33+ HLA DR+ CD14dim	6	32019946	T/C	0.0453	0.06144	0.09104	0.4998	68.4197	0.0453
rs3130486	CD14 on CD33+ HLA DR+ CD14dim	6	31722780	T/C	0.2532	0.05384	0.04432	0.2247	39.5026	0.2532
rs2471960	CD14 on CD33+ HLA DR+ CD14dim	6	31580539	A/G	0.257	0.05353	0.04404	0.2244	26.2053	0.257
rs592229	CD14 on CD33+ HLA DR+ CD14dim	6	31930441	T/G	0.846	0.04342	0.05188	0.4028	32.8762	0.154
rs3135041	CD14 on CD33+ HLA DR+ CD14dim	6	31555657	G/A	0.238	0.0278	0.04519	0.5385	30.8358	0.238
rs805297	CD14 on CD33+ HLA DR+ CD14dim	6	31622606	A/C	0.2953	0.01935	0.04063	0.6341	37.249	0.2953
rs542418	CD14 on CD33+ HLA DR+ CD14dim	6	31836442	G/A	0.0792	0.01182	0.06919	0.8644	54.0927	0.0792
rs17200816	CD14 on CD33+ HLA DR+ CD14dim	6	31566840	T/C	0.051	-0.00201	0.08183	0.9804	20.9736	0.051
rs7769158	CD14 on CD33+ HLA DR+ CD14dim	6	31799494	T/G	0.0618	-0.03918	0.0772	0.6118	20.5327	0.0618
rs3130490	CD14 on CD33+ HLA DR+ CD14dim	6	31739120	T/G	0.0165	-0.03995	0.1475	0.7866	76.4791	0.0165
rs9267531	CD14 on CD33+ HLA DR+ CD14dim	6	31636742	G/A	0.0165	-0.03995	0.1475	0.7866	63.296	0.0165
rs1270942	CD14 on CD33+ HLA DR+ CD14dim	6	31918860	G/A	0.0158	-0.05107	0.1503	0.734	69.5023	0.0158
rs652888	CD14 on CD33+ HLA DR+ CD14dim	6	31851234	G/A	0.2997	-0.06516	0.04316	0.1313	41.2522	0.2997
rs521977	CD14 on CD33dim HLA DR+ CD11b+	6	31836827	G/T	0.9422	0.1836	0.07865	0.01972	27.3956	0.0578
rs652888	CD14 on CD33dim HLA DR+ CD11b+	6	31851234	G/A	0.3002	0.09459	0.04281	0.0273	41.2522	0.3002
rs17200816	CD14 on CD33dim HLA DR+ CD11b+	6	31566840	T/C	0.0517	0.08524	0.08017	0.2878	20.9736	0.0517
rs592229	CD14 on CD33dim HLA DR+ CD11b+	6	31930441	T/G	0.8479	0.05793	0.05149	0.2607	32.8762	0.1521
rs2471960	CD14 on CD33dim HLA DR+ CD11b+	6	31580539	A/G	0.2561	0.01075	0.04379	0.806	26.2053	0.2561
rs367364	CD14 on CD33dim HLA DR+ CD11b+	6	32019946	T/C	0.045	0.01047	0.09036	0.9078	68.4197	0.045
rs3130486	CD14 on CD33dim HLA DR+ CD11b+	6	31722780	T/C	0.2531	-0.00233	0.04405	0.9577	39.5026	0.2531
rs542418	CD14 on CD33dim HLA DR+ CD11b+	6	31836442	G/A	0.0786	-0.00884	0.06856	0.8974	54.0927	0.0786
rs3135041	CD14 on CD33dim HLA DR+ CD11b+	6	31555657	G/A	0.2365	-0.01704	0.04467	0.703	30.8358	0.2365
rs805297	CD14 on CD33dim HLA DR+ CD11b+	6	31622606	A/C	0.2968	-0.0369	0.04023	0.3593	37.249	0.2968
rs3130490	CD14 on CD33dim HLA DR+ CD11b+	6	31739120	T/G	0.0159	-0.05257	0.1477	0.7219	76.4791	0.0159
rs9267531	CD14 on CD33dim HLA DR+ CD11b+	6	31636742	G/A	0.0159	-0.05257	0.1477	0.7219	63.296	0.0159
rs1270942	CD14 on CD33dim HLA DR+ CD11b+	6	31918860	G/A	0.0153	-0.0676	0.1505	0.6533	69.5023	0.0153
rs7769158	CD14 on CD33dim HLA DR+ CD11b+	6	31799494	T/G	0.0606	-0.08759	0.07638	0.2516	20.5327	0.0606
rs17200816	CD14 on Monocytic Myeloid-Derived Suppressor Cells	6	31566840	T/C	0.0513	0.1454	0.08113	0.07319	20.9736	0.0513
rs521977	CD14 on Monocytic Myeloid-Derived Suppressor Cells	6	31836827	G/T	0.9427	0.0445	0.08076	0.5817	27.3956	0.0573
rs805297	CD14 on Monocytic Myeloid-Derived Suppressor Cells	6	31622606	A/C	0.2955	0.02462	0.0411	0.5492	37.249	0.2955
rs592229	CD14 on Monocytic Myeloid-Derived Suppressor Cells	6	31930441	T/G	0.8468	0.02074	0.05241	0.6923	32.8762	0.1532
rs367364	CD14 on Monocytic Myeloid-Derived Suppressor Cells	6	32019946	T/C	0.0446	0.01653	0.0921	0.8576	68.4197	0.0446
rs652888	CD14 on Monocytic Myeloid-Derived Suppressor Cells	6	31851234	G/A	0.3003	0.00397	0.0443	0.9287	41.2522	0.3003
rs7769158	CD14 on Monocytic Myeloid-Derived Suppressor Cells	6	31799494	T/G	0.0611	-0.01224	0.07808	0.8755	20.5327	0.0611
rs2471960	CD14 on Monocytic Myeloid-Derived Suppressor Cells	6	31580539	A/G	0.2583	-0.02257	0.04474	0.6141	26.2053	0.2583
rs3130490	CD14 on Monocytic Myeloid-Derived Suppressor Cells	6	31739120	T/G	0.0159	-0.03295	0.1512	0.8275	76.4791	0.0159
rs9267531	CD14 on Monocytic Myeloid-Derived Suppressor Cells	6	31636742	G/A	0.0159	-0.03295	0.1512	0.8275	63.296	0.0159
rs1270942	CD14 on Monocytic Myeloid-Derived Suppressor Cells	6	31918860	G/A	0.0153	-0.04629	0.1541	0.764	69.5023	0.0153
rs542418	CD14 on Monocytic Myeloid-Derived Suppressor Cells	6	31836442	G/A	0.0783	-0.0576	0.06983	0.4096	54.0927	0.0783
rs3130486	CD14 on Monocytic Myeloid-Derived Suppressor Cells	6	31722780	T/C	0.2535	-0.06076	0.04503	0.1774	39.5026	0.2535
rs3135041	CD14 on Monocytic Myeloid-Derived Suppressor Cells	6	31555657	G/A	0.2385	-0.07661	0.04541	0.09177	30.8358	0.2385
rs542418	CD14+ CD16- monocyte %monocyte	6	31836442	G/A	0.0798	0.07316	0.04871	0.1332	54.0927	0.0798
rs3130486	CD14+ CD16- monocyte %monocyte	6	31722780	T/C	0.2521	0.06128	0.03328	0.06567	39.5026	0.2521
rs17200816	CD14+ CD16- monocyte %monocyte	6	31566840	T/C	0.0583	0.06081	0.05366	0.2573	20.9736	0.0583
rs592229	CD14+ CD16- monocyte %monocyte	6	31930441	T/G	0.8495	0.03857	0.03785	0.3083	32.8762	0.1505
rs652888	CD14+ CD16- monocyte %monocyte	6	31851234	G/A	0.2987	0.01579	0.03479	0.6499	41.2522	0.2987
rs805297	CD14+ CD16- monocyte %monocyte	6	31622606	A/C	0.2969	0.0123	0.0305	0.6867	37.249	0.2969
rs367364	CD14+ CD16- monocyte %monocyte	6	32019946	T/C	0.0451	0.00839	0.06573	0.8984	68.4197	0.0451
rs2471960	CD14+ CD16- monocyte %monocyte	6	31580539	A/G	0.259	0.00506	0.03288	0.8776	26.2053	0.259
rs3135041	CD14+ CD16- monocyte %monocyte	6	31555657	G/A	0.2385	-0.00031	0.03226	0.9924	30.8358	0.2385
rs3130490	CD14+ CD16- monocyte %monocyte	6	31739120	T/G	0.0189	-0.01802	0.1032	0.8614	76.4791	0.0189
rs9267531	CD14+ CD16- monocyte %monocyte	6	31636742	G/A	0.019	-0.01902	0.1028	0.8532	63.296	0.019
rs521977	CD14+ CD16- monocyte %monocyte	6	31836827	G/T	0.9386	-0.02527	0.05534	0.648	27.3956	0.0614
rs1270942	CD14+ CD16- monocyte %monocyte	6	31918860	G/A	0.0179	-0.05204	0.1059	0.623	69.5023	0.0179
rs7769158	CD14+ CD16- monocyte %monocyte	6	31799494	T/G	0.0638	-0.09862	0.05366	0.06617	20.5327	0.0638
rs9267531	CD14+ CD16- monocyte Absolute Count	6	31636742	G/A	0.019	0.09584	0.1049	0.361	63.296	0.019
rs3130490	CD14+ CD16- monocyte Absolute Count	6	31739120	T/G	0.0189	0.0942	0.1053	0.3712	76.4791	0.0189
rs592229	CD14+ CD16- monocyte Absolute Count	6	31930441	T/G	0.8495	0.06598	0.03824	0.08453	32.8762	0.1505
rs1270942	CD14+ CD16- monocyte Absolute Count	6	31918860	G/A	0.0179	0.06067	0.1081	0.5746	69.5023	0.0179
rs2471960	CD14+ CD16- monocyte Absolute Count	6	31580539	A/G	0.259	0.0445	0.03356	0.1849	26.2053	0.259
rs3135041	CD14+ CD16- monocyte Absolute Count	6	31555657	G/A	0.2385	0.03999	0.03257	0.2196	30.8358	0.2385
rs652888	CD14+ CD16- monocyte Absolute Count	6	31851234	G/A	0.2987	0.02423	0.03592	0.5	41.2522	0.2987
rs805297	CD14+ CD16- monocyte Absolute Count	6	31622606	A/C	0.2969	0.00453	0.031	0.8839	37.249	0.2969
rs17200816	CD14+ CD16- monocyte Absolute Count	6	31566840	T/C	0.0583	-0.00842	0.0535	0.8749	20.9736	0.0583
rs3130486	CD14+ CD16- monocyte Absolute Count	6	31722780	T/C	0.2521	-0.00938	0.03396	0.7825	39.5026	0.2521
rs521977	CD14+ CD16- monocyte Absolute Count	6	31836827	G/T	0.9386	-0.02062	0.05576	0.7116	27.3956	0.0614
rs367364	CD14+ CD16- monocyte Absolute Count	6	32019946	T/C	0.0451	-0.04304	0.0666	0.5182	68.4197	0.0451
rs7769158	CD14+ CD16- monocyte Absolute Count	6	31799494	T/G	0.0638	-0.06781	0.05396	0.2089	20.5327	0.0638
rs542418	CD14+ CD16- monocyte Absolute Count	6	31836442	G/A	0.0798	-0.0851	0.04898	0.08239	54.0927	0.0798
rs652888	CD14+ CD16+ monocyte %monocyte	6	31851234	G/A	0.2987	0.06858	0.03708	0.06449	41.2522	0.2987
rs1270942	CD14+ CD16+ monocyte %monocyte	6	31918860	G/A	0.0179	0.05829	0.1116	0.6016	69.5023	0.0179
rs521977	CD14+ CD16+ monocyte %monocyte	6	31836827	G/T	0.9386	0.05505	0.05759	0.3391	27.3956	0.0614
rs3130490	CD14+ CD16+ monocyte %monocyte	6	31739120	T/G	0.0189	0.04587	0.1088	0.6734	76.4791	0.0189
rs9267531	CD14+ CD16+ monocyte %monocyte	6	31636742	G/A	0.019	0.03369	0.1084	0.7559	63.296	0.019
rs3135041	CD14+ CD16+ monocyte %monocyte	6	31555657	G/A	0.2385	0.02339	0.03365	0.487	30.8358	0.2385
rs2471960	CD14+ CD16+ monocyte %monocyte	6	31580539	A/G	0.259	0.01969	0.03467	0.5701	26.2053	0.259
rs592229	CD14+ CD16+ monocyte %monocyte	6	31930441	T/G	0.8495	0.01013	0.03951	0.7976	32.8762	0.1505
rs17200816	CD14+ CD16+ monocyte %monocyte	6	31566840	T/C	0.0583	0.00264	0.05526	0.962	20.9736	0.0583
rs805297	CD14+ CD16+ monocyte %monocyte	6	31622606	A/C	0.2969	-0.00814	0.03202	0.7992	37.249	0.2969
rs367364	CD14+ CD16+ monocyte %monocyte	6	32019946	T/C	0.0451	-0.01224	0.06879	0.8588	68.4197	0.0451
rs542418	CD14+ CD16+ monocyte %monocyte	6	31836442	G/A	0.0798	-0.0135	0.05061	0.7897	54.0927	0.0798
rs7769158	CD14+ CD16+ monocyte %monocyte	6	31799494	T/G	0.0638	-0.02289	0.05574	0.6813	20.5327	0.0638
rs3130486	CD14+ CD16+ monocyte %monocyte	6	31722780	T/C	0.2521	-0.04672	0.03506	0.1828	39.5026	0.2521
rs3130490	CD14+ CD16+ monocyte Absolute Count	6	31739120	T/G	0.0189	0.08626	0.1075	0.4225	76.4791	0.0189
rs1270942	CD14+ CD16+ monocyte Absolute Count	6	31918860	G/A	0.0179	0.08454	0.1103	0.4436	69.5023	0.0179
rs9267531	CD14+ CD16+ monocyte Absolute Count	6	31636742	G/A	0.019	0.07716	0.1071	0.4712	63.296	0.019
rs652888	CD14+ CD16+ monocyte Absolute Count	6	31851234	G/A	0.2987	0.07367	0.03665	0.04449	41.2522	0.2987
rs521977	CD14+ CD16+ monocyte Absolute Count	6	31836827	G/T	0.9386	0.03974	0.05692	0.4851	27.3956	0.0614
rs2471960	CD14+ CD16+ monocyte Absolute Count	6	31580539	A/G	0.259	0.03292	0.03426	0.3367	26.2053	0.259
rs592229	CD14+ CD16+ monocyte Absolute Count	6	31930441	T/G	0.8495	0.03276	0.03904	0.4015	32.8762	0.1505
rs3135041	CD14+ CD16+ monocyte Absolute Count	6	31555657	G/A	0.2385	0.03142	0.03325	0.3447	30.8358	0.2385
rs805297	CD14+ CD16+ monocyte Absolute Count	6	31622606	A/C	0.2969	-0.01047	0.03165	0.7408	37.249	0.2969
rs17200816	CD14+ CD16+ monocyte Absolute Count	6	31566840	T/C	0.0583	-0.01859	0.05461	0.7335	20.9736	0.0583
rs7769158	CD14+ CD16+ monocyte Absolute Count	6	31799494	T/G	0.0638	-0.03425	0.05508	0.5341	20.5327	0.0638
rs367364	CD14+ CD16+ monocyte Absolute Count	6	32019946	T/C	0.0451	-0.03838	0.06799	0.5724	68.4197	0.0451
rs3130486	CD14+ CD16+ monocyte Absolute Count	6	31722780	T/C	0.2521	-0.05368	0.03465	0.1214	39.5026	0.2521
rs542418	CD14+ CD16+ monocyte Absolute Count	6	31836442	G/A	0.0798	-0.06354	0.05001	0.204	54.0927	0.0798
rs17200816	CD16-CD56 on HLA DR+ Natural Killer	6	31566840	T/C	0.0589	0.1333	0.05721	0.01983	20.9736	0.0589
rs542418	CD16-CD56 on HLA DR+ Natural Killer	6	31836442	G/A	0.0818	0.0412	0.05042	0.4138	54.0927	0.0818
rs367364	CD16-CD56 on HLA DR+ Natural Killer	6	32019946	T/C	0.0459	0.03454	0.06605	0.6011	68.4197	0.0459
rs592229	CD16-CD56 on HLA DR+ Natural Killer	6	31930441	T/G	0.8455	0.02549	0.03794	0.5017	32.8762	0.1545
rs521977	CD16-CD56 on HLA DR+ Natural Killer	6	31836827	G/T	0.9352	0.022	0.05592	0.694	27.3956	0.0648
rs805297	CD16-CD56 on HLA DR+ Natural Killer	6	31622606	A/C	0.2964	0.01772	0.02974	0.5513	37.249	0.2964
rs3130486	CD16-CD56 on HLA DR+ Natural Killer	6	31722780	T/C	0.2516	0.01515	0.03228	0.6388	39.5026	0.2516
rs2471960	CD16-CD56 on HLA DR+ Natural Killer	6	31580539	A/G	0.2578	0.00821	0.03163	0.7952	26.2053	0.2578
rs9267531	CD16-CD56 on HLA DR+ Natural Killer	6	31636742	G/A	0.0194	-0.00913	0.1004	0.9276	63.296	0.0194
rs3130490	CD16-CD56 on HLA DR+ Natural Killer	6	31739120	T/G	0.019	-0.01388	0.1012	0.8909	76.4791	0.019
rs652888	CD16-CD56 on HLA DR+ Natural Killer	6	31851234	G/A	0.2979	-0.01878	0.03109	0.5458	41.2522	0.2979
rs7769158	CD16-CD56 on HLA DR+ Natural Killer	6	31799494	T/G	0.0641	-0.02676	0.05511	0.6273	20.5327	0.0641
rs3135041	CD16-CD56 on HLA DR+ Natural Killer	6	31555657	G/A	0.241	-0.03963	0.0327	0.2257	30.8358	0.241
rs1270942	CD16-CD56 on HLA DR+ Natural Killer	6	31918860	G/A	0.0178	-0.05699	0.1043	0.5849	69.5023	0.0178
rs7769158	CD16-CD56 on Natural Killer	6	31799494	T/G	0.0636	0.1191	0.05888	0.04314	20.5327	0.0636
rs367364	CD16-CD56 on Natural Killer	6	32019946	T/C	0.0461	0.04986	0.07034	0.4785	68.4197	0.0461
rs805297	CD16-CD56 on Natural Killer	6	31622606	A/C	0.2973	0.03801	0.03192	0.2337	37.249	0.2973
rs9267531	CD16-CD56 on Natural Killer	6	31636742	G/A	0.019	0.03682	0.1085	0.7344	63.296	0.019
rs542418	CD16-CD56 on Natural Killer	6	31836442	G/A	0.0814	0.02387	0.05309	0.653	54.0927	0.0814
rs3130490	CD16-CD56 on Natural Killer	6	31739120	T/G	0.0186	0.02305	0.1092	0.8328	76.4791	0.0186
rs17200816	CD16-CD56 on Natural Killer	6	31566840	T/C	0.0588	0.02253	0.05888	0.702	20.9736	0.0588
rs1270942	CD16-CD56 on Natural Killer	6	31918860	G/A	0.0173	0.01832	0.1127	0.8709	69.5023	0.0173
rs652888	CD16-CD56 on Natural Killer	6	31851234	G/A	0.2979	0.00154	0.03492	0.9649	41.2522	0.2979
rs521977	CD16-CD56 on Natural Killer	6	31836827	G/T	0.9353	-0.01059	0.05901	0.8576	27.3956	0.0647
rs592229	CD16-CD56 on Natural Killer	6	31930441	T/G	0.8456	-0.06428	0.04063	0.1137	32.8762	0.1544
rs3130486	CD16-CD56 on Natural Killer	6	31722780	T/C	0.2504	-0.09194	0.03517	0.00898	39.5026	0.2504
rs3135041	CD16-CD56 on Natural Killer	6	31555657	G/A	0.2393	-0.09915	0.0351	0.00476	30.8358	0.2393
rs7769158	CD16-CD56 on Natural Killer T	6	31799494	T/G	0.0636	0.1144	0.0573	0.04599	20.5327	0.0636
rs1270942	CD16-CD56 on Natural Killer T	6	31918860	G/A	0.0173	0.1135	0.1094	0.2996	69.5023	0.0173
rs805297	CD16-CD56 on Natural Killer T	6	31622606	A/C	0.2973	0.07883	0.03093	0.01087	37.249	0.2973
rs17200816	CD16-CD56 on Natural Killer T	6	31566840	T/C	0.0588	0.06459	0.05805	0.2659	20.9736	0.0588
rs3130490	CD16-CD56 on Natural Killer T	6	31739120	T/G	0.0186	0.04575	0.1059	0.6658	76.4791	0.0186
rs9267531	CD16-CD56 on Natural Killer T	6	31636742	G/A	0.019	0.04426	0.1052	0.674	63.296	0.019
rs542418	CD16-CD56 on Natural Killer T	6	31836442	G/A	0.0814	0.01042	0.05192	0.8409	54.0927	0.0814
rs367364	CD16-CD56 on Natural Killer T	6	32019946	T/C	0.0461	0.00218	0.06846	0.9746	68.4197	0.0461
rs3130486	CD16-CD56 on Natural Killer T	6	31722780	T/C	0.2504	-0.02415	0.034	0.4776	39.5026	0.2504
rs3135041	CD16-CD56 on Natural Killer T	6	31555657	G/A	0.2393	-0.04079	0.03413	0.2321	30.8358	0.2393
rs521977	CD16-CD56 on Natural Killer T	6	31836827	G/T	0.9353	-0.04292	0.05759	0.4562	27.3956	0.0647
rs652888	CD16-CD56 on Natural Killer T	6	31851234	G/A	0.2979	-0.0602	0.03337	0.07134	41.2522	0.2979
rs2471960	CD16-CD56 on Natural Killer T	6	31580539	A/G	0.2565	-0.06036	0.0334	0.07082	26.2053	0.2565
rs592229	CD16-CD56 on Natural Killer T	6	31930441	T/G	0.8456	-0.0804	0.03946	0.04168	32.8762	0.1544
rs17200816	CD16 on CD14- CD16+ monocyte	6	31566840	T/C	0.0581	0.138	0.05482	0.01188	20.9736	0.0581
rs7769158	CD16 on CD14- CD16+ monocyte	6	31799494	T/G	0.064	0.08945	0.05455	0.1011	20.5327	0.064
rs521977	CD16 on CD14- CD16+ monocyte	6	31836827	G/T	0.9384	0.02099	0.05662	0.7109	27.3956	0.0616
rs542418	CD16 on CD14- CD16+ monocyte	6	31836442	G/A	0.08	0.02015	0.05022	0.6883	54.0927	0.08
rs3135041	CD16 on CD14- CD16+ monocyte	6	31555657	G/A	0.2387	0.01511	0.0337	0.6539	30.8358	0.2387
rs805297	CD16 on CD14- CD16+ monocyte	6	31622606	A/C	0.2963	0.01261	0.03075	0.6819	37.249	0.2963
rs652888	CD16 on CD14- CD16+ monocyte	6	31851234	G/A	0.2992	-0.00158	0.03408	0.963	41.2522	0.2992
rs2471960	CD16 on CD14- CD16+ monocyte	6	31580539	A/G	0.2591	-0.02376	0.03378	0.4818	26.2053	0.2591
rs592229	CD16 on CD14- CD16+ monocyte	6	31930441	T/G	0.8492	-0.0354	0.03887	0.3626	32.8762	0.1508
rs3130486	CD16 on CD14- CD16+ monocyte	6	31722780	T/C	0.2523	-0.04696	0.03404	0.1678	39.5026	0.2523
rs9267531	CD16 on CD14- CD16+ monocyte	6	31636742	G/A	0.0191	-0.05299	0.1054	0.6153	63.296	0.0191
rs367364	CD16 on CD14- CD16+ monocyte	6	32019946	T/C	0.0452	-0.07767	0.06803	0.2536	68.4197	0.0452
rs3130490	CD16 on CD14- CD16+ monocyte	6	31739120	T/G	0.0189	-0.09859	0.1058	0.3513	76.4791	0.0189
rs1270942	CD16 on CD14- CD16+ monocyte	6	31918860	G/A	0.018	-0.1431	0.108	0.1852	69.5023	0.018
rs542418	CD16 on CD14+ CD16+ monocyte	6	31836442	G/A	0.0799	0.04821	0.04899	0.3252	54.0927	0.0799
rs17200816	CD16 on CD14+ CD16+ monocyte	6	31566840	T/C	0.0579	0.04137	0.05455	0.4483	20.9736	0.0579
rs7769158	CD16 on CD14+ CD16+ monocyte	6	31799494	T/G	0.0639	0.03592	0.05333	0.5007	20.5327	0.0639
rs521977	CD16 on CD14+ CD16+ monocyte	6	31836827	G/T	0.9383	0.02914	0.05518	0.5975	27.3956	0.0617
rs3135041	CD16 on CD14+ CD16+ monocyte	6	31555657	G/A	0.2386	0.01847	0.03246	0.5694	30.8358	0.2386
rs652888	CD16 on CD14+ CD16+ monocyte	6	31851234	G/A	0.2989	0.00823	0.0319	0.7965	41.2522	0.2989
rs3130486	CD16 on CD14+ CD16+ monocyte	6	31722780	T/C	0.2521	0.00415	0.03242	0.8981	39.5026	0.2521
rs2471960	CD16 on CD14+ CD16+ monocyte	6	31580539	A/G	0.2592	-0.00107	0.03207	0.9734	26.2053	0.2592
rs805297	CD16 on CD14+ CD16+ monocyte	6	31622606	A/C	0.2965	-0.0063	0.02959	0.8313	37.249	0.2965
rs592229	CD16 on CD14+ CD16+ monocyte	6	31930441	T/G	0.8492	-0.02705	0.03761	0.4721	32.8762	0.1508
rs367364	CD16 on CD14+ CD16+ monocyte	6	32019946	T/C	0.0452	-0.03248	0.06546	0.6198	68.4197	0.0452
rs9267531	CD16 on CD14+ CD16+ monocyte	6	31636742	G/A	0.0191	-0.07364	0.1005	0.4639	63.296	0.0191
rs3130490	CD16 on CD14+ CD16+ monocyte	6	31739120	T/G	0.0189	-0.0985	0.1009	0.3289	76.4791	0.0189
rs1270942	CD16 on CD14+ CD16+ monocyte	6	31918860	G/A	0.018	-0.1299	0.1032	0.2082	69.5023	0.018
rs7769158	CD16+ monocyte %monocyte	6	31799494	T/G	0.0638	0.1127	0.05367	0.03588	20.5327	0.0638
rs1270942	CD16+ monocyte %monocyte	6	31918860	G/A	0.0179	0.05228	0.1059	0.6215	69.5023	0.0179
rs521977	CD16+ monocyte %monocyte	6	31836827	G/T	0.9386	0.02854	0.05536	0.6062	27.3956	0.0614
rs9267531	CD16+ monocyte %monocyte	6	31636742	G/A	0.019	0.01843	0.1028	0.8577	63.296	0.019
rs3130490	CD16+ monocyte %monocyte	6	31739120	T/G	0.0189	0.01709	0.1032	0.8685	76.4791	0.0189
rs367364	CD16+ monocyte %monocyte	6	32019946	T/C	0.0451	-0.00478	0.06575	0.942	68.4197	0.0451
rs3135041	CD16+ monocyte %monocyte	6	31555657	G/A	0.2385	-0.005	0.03227	0.8768	30.8358	0.2385
rs2471960	CD16+ monocyte %monocyte	6	31580539	A/G	0.259	-0.00946	0.03289	0.7737	26.2053	0.259
rs805297	CD16+ monocyte %monocyte	6	31622606	A/C	0.2969	-0.01421	0.03051	0.6414	37.249	0.2969
rs652888	CD16+ monocyte %monocyte	6	31851234	G/A	0.2987	-0.01518	0.0348	0.6627	41.2522	0.2987
rs592229	CD16+ monocyte %monocyte	6	31930441	T/G	0.8495	-0.04277	0.03786	0.2587	32.8762	0.1505
rs17200816	CD16+ monocyte %monocyte	6	31566840	T/C	0.0583	-0.06045	0.05368	0.2602	20.9736	0.0583
rs3130486	CD16+ monocyte %monocyte	6	31722780	T/C	0.2521	-0.06176	0.03329	0.06366	39.5026	0.2521
rs542418	CD16+ monocyte %monocyte	6	31836442	G/A	0.0798	-0.07159	0.04872	0.1418	54.0927	0.0798
rs367364	CD19 on B cell	6	32019946	T/C	0.0461	0.2804	0.06872	5e-05	68.4197	0.0461
rs3130490	CD19 on B cell	6	31739120	T/G	0.0186	0.2157	0.1067	0.04329	76.4791	0.0186
rs1270942	CD19 on B cell	6	31918860	G/A	0.0174	0.2056	0.1102	0.06213	69.5023	0.0174
rs9267531	CD19 on B cell	6	31636742	G/A	0.019	0.1858	0.106	0.0797	63.296	0.019
rs542418	CD19 on B cell	6	31836442	G/A	0.0815	0.1318	0.05207	0.01138	54.0927	0.0815
rs7769158	CD19 on B cell	6	31799494	T/G	0.0636	0.05779	0.05768	0.3165	20.5327	0.0636
rs3130486	CD19 on B cell	6	31722780	T/C	0.2505	0.0557	0.03435	0.1051	39.5026	0.2505
rs2471960	CD19 on B cell	6	31580539	A/G	0.2566	0.03586	0.03379	0.2886	26.2053	0.2566
rs17200816	CD19 on B cell	6	31566840	T/C	0.0588	-0.00757	0.05804	0.8963	20.9736	0.0588
rs805297	CD19 on B cell	6	31622606	A/C	0.2972	-0.00941	0.03122	0.7632	37.249	0.2972
rs3135041	CD19 on B cell	6	31555657	G/A	0.2394	-0.01336	0.03438	0.6976	30.8358	0.2394
rs521977	CD19 on B cell	6	31836827	G/T	0.9353	-0.02499	0.05787	0.6659	27.3956	0.0647
rs592229	CD19 on B cell	6	31930441	T/G	0.8456	-0.1326	0.03971	0.00085	32.8762	0.1544
rs1270942	CD19 on CD20- B cell	6	31918860	G/A	0.0179	0.1624	0.09624	0.09151	69.5023	0.0179
rs367364	CD19 on CD20- B cell	6	32019946	T/C	0.0449	0.1538	0.06145	0.01238	68.4197	0.0449
rs9267531	CD19 on CD20- B cell	6	31636742	G/A	0.019	0.1366	0.09362	0.1445	63.296	0.019
rs3130490	CD19 on CD20- B cell	6	31739120	T/G	0.0189	0.1331	0.09395	0.1568	76.4791	0.0189
rs542418	CD19 on CD20- B cell	6	31836442	G/A	0.0797	0.08496	0.04642	0.06728	54.0927	0.0797
rs652888	CD19 on CD20- B cell	6	31851234	G/A	0.2988	0.03521	0.02897	0.2243	41.2522	0.2988
rs805297	CD19 on CD20- B cell	6	31622606	A/C	0.2979	0.03045	0.02757	0.2694	37.249	0.2979
rs17200816	CD19 on CD20- B cell	6	31566840	T/C	0.0588	0.01383	0.05211	0.7907	20.9736	0.0588
rs3135041	CD19 on CD20- B cell	6	31555657	G/A	0.2381	0.01205	0.0304	0.6919	30.8358	0.2381
rs7769158	CD19 on CD20- B cell	6	31799494	T/G	0.064	0.00453	0.05048	0.9284	20.5327	0.064
rs3130486	CD19 on CD20- B cell	6	31722780	T/C	0.2515	-0.04388	0.03001	0.1437	39.5026	0.2515
rs2471960	CD19 on CD20- B cell	6	31580539	A/G	0.2585	-0.05474	0.02965	0.06494	26.2053	0.2585
rs592229	CD19 on CD20- B cell	6	31930441	T/G	0.85	-0.05617	0.03537	0.1124	32.8762	0.15
rs521977	CD19 on CD20- B cell	6	31836827	G/T	0.9385	-0.08181	0.0523	0.1178	27.3956	0.0615
rs1270942	CD19 on CD20- CD38- B cell	6	31918860	G/A	0.0179	0.139	0.09501	0.1436	69.5023	0.0179
rs367364	CD19 on CD20- CD38- B cell	6	32019946	T/C	0.0448	0.1257	0.06109	0.03974	68.4197	0.0448
rs9267531	CD19 on CD20- CD38- B cell	6	31636742	G/A	0.0191	0.1022	0.09238	0.2684	63.296	0.0191
rs3130490	CD19 on CD20- CD38- B cell	6	31739120	T/G	0.0189	0.08944	0.09271	0.3347	76.4791	0.0189
rs542418	CD19 on CD20- CD38- B cell	6	31836442	G/A	0.0798	0.06818	0.04612	0.1394	54.0927	0.0798
rs17200816	CD19 on CD20- CD38- B cell	6	31566840	T/C	0.0584	0.05368	0.05215	0.3034	20.9736	0.0584
rs652888	CD19 on CD20- CD38- B cell	6	31851234	G/A	0.2989	0.0524	0.0284	0.06511	41.2522	0.2989
rs805297	CD19 on CD20- CD38- B cell	6	31622606	A/C	0.2989	0.03236	0.02725	0.235	37.249	0.2989
rs3135041	CD19 on CD20- CD38- B cell	6	31555657	G/A	0.2392	0.01109	0.0301	0.7126	30.8358	0.2392
rs7769158	CD19 on CD20- CD38- B cell	6	31799494	T/G	0.0643	-0.01273	0.05005	0.7992	20.5327	0.0643
rs521977	CD19 on CD20- CD38- B cell	6	31836827	G/T	0.9384	-0.039	0.05188	0.4522	27.3956	0.0616
rs592229	CD19 on CD20- CD38- B cell	6	31930441	T/G	0.8499	-0.04235	0.03508	0.2274	32.8762	0.1501
rs3130486	CD19 on CD20- CD38- B cell	6	31722780	T/C	0.2506	-0.05415	0.02966	0.06795	39.5026	0.2506
rs2471960	CD19 on CD20- CD38- B cell	6	31580539	A/G	0.2576	-0.05788	0.02935	0.04864	26.2053	0.2576
rs1270942	CD19 on CD24+ CD27+ B cell	6	31918860	G/A	0.0179	0.1735	0.1017	0.08803	69.5023	0.0179
rs3130490	CD19 on CD24+ CD27+ B cell	6	31739120	T/G	0.0189	0.1454	0.09939	0.1437	76.4791	0.0189
rs9267531	CD19 on CD24+ CD27+ B cell	6	31636742	G/A	0.019	0.1363	0.09905	0.169	63.296	0.019
rs367364	CD19 on CD24+ CD27+ B cell	6	32019946	T/C	0.0449	0.1025	0.0646	0.1125	68.4197	0.0449
rs652888	CD19 on CD24+ CD27+ B cell	6	31851234	G/A	0.299	0.05082	0.03144	0.1061	41.2522	0.299
rs542418	CD19 on CD24+ CD27+ B cell	6	31836442	G/A	0.0797	0.0327	0.0483	0.4984	54.0927	0.0797
rs521977	CD19 on CD24+ CD27+ B cell	6	31836827	G/T	0.9385	0.02683	0.05435	0.6217	27.3956	0.0615
rs2471960	CD19 on CD24+ CD27+ B cell	6	31580539	A/G	0.2583	0.0165	0.03162	0.602	26.2053	0.2583
rs3130486	CD19 on CD24+ CD27+ B cell	6	31722780	T/C	0.2512	0.01371	0.03197	0.668	39.5026	0.2512
rs3135041	CD19 on CD24+ CD27+ B cell	6	31555657	G/A	0.2381	-0.01011	0.032	0.752	30.8358	0.2381
rs7769158	CD19 on CD24+ CD27+ B cell	6	31799494	T/G	0.064	-0.01706	0.05249	0.7452	20.5327	0.064
rs805297	CD19 on CD24+ CD27+ B cell	6	31622606	A/C	0.2979	-0.02742	0.02906	0.3454	37.249	0.2979
rs592229	CD19 on CD24+ CD27+ B cell	6	31930441	T/G	0.85	-0.04364	0.03709	0.2394	32.8762	0.15
rs17200816	CD19 on CD24+ CD27+ B cell	6	31566840	T/C	0.0588	-0.05025	0.05341	0.3469	20.9736	0.0588
rs3130486	CD19 on IgD- CD24- B cell	6	31722780	T/C	0.2514	0.03916	0.03124	0.21	39.5026	0.2514
rs521977	CD19 on IgD- CD24- B cell	6	31836827	G/T	0.9384	0.03143	0.0537	0.5583	27.3956	0.0616
rs2471960	CD19 on IgD- CD24- B cell	6	31580539	A/G	0.2585	0.02619	0.03089	0.3964	26.2053	0.2585
rs7769158	CD19 on IgD- CD24- B cell	6	31799494	T/G	0.064	-0.00146	0.05185	0.9775	20.5327	0.064
rs652888	CD19 on IgD- CD24- B cell	6	31851234	G/A	0.2989	-0.01094	0.03052	0.72	41.2522	0.2989
rs367364	CD19 on IgD- CD24- B cell	6	32019946	T/C	0.0449	-0.01362	0.06351	0.8302	68.4197	0.0449
rs17200816	CD19 on IgD- CD24- B cell	6	31566840	T/C	0.0588	-0.01785	0.05311	0.7369	20.9736	0.0588
rs592229	CD19 on IgD- CD24- B cell	6	31930441	T/G	0.8499	-0.02237	0.03651	0.5401	32.8762	0.1501
rs3135041	CD19 on IgD- CD24- B cell	6	31555657	G/A	0.2382	-0.03502	0.03144	0.2654	30.8358	0.2382
rs805297	CD19 on IgD- CD24- B cell	6	31622606	A/C	0.2977	-0.0445	0.02854	0.119	37.249	0.2977
rs542418	CD19 on IgD- CD24- B cell	6	31836442	G/A	0.0798	-0.05212	0.0477	0.2747	54.0927	0.0798
rs3130490	CD19 on IgD- CD24- B cell	6	31739120	T/G	0.0189	-0.104	0.09739	0.2857	76.4791	0.0189
rs9267531	CD19 on IgD- CD24- B cell	6	31636742	G/A	0.019	-0.1123	0.09704	0.2473	63.296	0.019
rs1270942	CD19 on IgD- CD24- B cell	6	31918860	G/A	0.0179	-0.1194	0.09972	0.2312	69.5023	0.0179
rs3130486	CD19 on IgD- CD27- B cell	6	31722780	T/C	0.2514	0.03013	0.03138	0.337	39.5026	0.2514
rs2471960	CD19 on IgD- CD27- B cell	6	31580539	A/G	0.2585	0.02374	0.03102	0.4441	26.2053	0.2585
rs367364	CD19 on IgD- CD27- B cell	6	32019946	T/C	0.0449	0.0175	0.06372	0.7836	68.4197	0.0449
rs652888	CD19 on IgD- CD27- B cell	6	31851234	G/A	0.2988	0.00843	0.03069	0.7836	41.2522	0.2988
rs521977	CD19 on IgD- CD27- B cell	6	31836827	G/T	0.9385	0.00255	0.05383	0.9622	27.3956	0.0615
rs7769158	CD19 on IgD- CD27- B cell	6	31799494	T/G	0.064	-0.02248	0.05197	0.6654	20.5327	0.064
rs542418	CD19 on IgD- CD27- B cell	6	31836442	G/A	0.0797	-0.02632	0.04781	0.5821	54.0927	0.0797
rs17200816	CD19 on IgD- CD27- B cell	6	31566840	T/C	0.0588	-0.03919	0.05316	0.461	20.9736	0.0588
rs592229	CD19 on IgD- CD27- B cell	6	31930441	T/G	0.85	-0.03937	0.03662	0.2825	32.8762	0.15
rs805297	CD19 on IgD- CD27- B cell	6	31622606	A/C	0.2979	-0.04715	0.02862	0.09954	37.249	0.2979
rs3135041	CD19 on IgD- CD27- B cell	6	31555657	G/A	0.2381	-0.04873	0.03153	0.1223	30.8358	0.2381
rs3130490	CD19 on IgD- CD27- B cell	6	31739120	T/G	0.0189	-0.07456	0.09776	0.4457	76.4791	0.0189
rs9267531	CD19 on IgD- CD27- B cell	6	31636742	G/A	0.019	-0.08115	0.09742	0.4049	63.296	0.019
rs1270942	CD19 on IgD- CD27- B cell	6	31918860	G/A	0.0179	-0.08495	0.1001	0.3961	69.5023	0.0179
rs521977	CD19 on IgD- CD38- B cell	6	31836827	G/T	0.9385	0.03166	0.05416	0.5589	27.3956	0.0615
rs3130486	CD19 on IgD- CD38- B cell	6	31722780	T/C	0.2513	0.02057	0.03173	0.5168	39.5026	0.2513
rs652888	CD19 on IgD- CD38- B cell	6	31851234	G/A	0.299	0.0173	0.03116	0.5788	41.2522	0.299
rs2471960	CD19 on IgD- CD38- B cell	6	31580539	A/G	0.2584	0.01668	0.03138	0.595	26.2053	0.2584
rs367364	CD19 on IgD- CD38- B cell	6	32019946	T/C	0.0448	0.01492	0.06427	0.8164	68.4197	0.0448
rs7769158	CD19 on IgD- CD38- B cell	6	31799494	T/G	0.064	0.00015	0.05231	0.9977	20.5327	0.064
rs3135041	CD19 on IgD- CD38- B cell	6	31555657	G/A	0.238	-0.02742	0.03183	0.3889	30.8358	0.238
rs542418	CD19 on IgD- CD38- B cell	6	31836442	G/A	0.0797	-0.03167	0.04812	0.5105	54.0927	0.0797
rs1270942	CD19 on IgD- CD38- B cell	6	31918860	G/A	0.0179	-0.03398	0.1011	0.7369	69.5023	0.0179
rs592229	CD19 on IgD- CD38- B cell	6	31930441	T/G	0.85	-0.03898	0.03691	0.291	32.8762	0.15
rs805297	CD19 on IgD- CD38- B cell	6	31622606	A/C	0.2978	-0.04463	0.02889	0.1226	37.249	0.2978
rs3130490	CD19 on IgD- CD38- B cell	6	31739120	T/G	0.0189	-0.05048	0.09879	0.6094	76.4791	0.0189
rs17200816	CD19 on IgD- CD38- B cell	6	31566840	T/C	0.0588	-0.0506	0.05337	0.3431	20.9736	0.0588
rs9267531	CD19 on IgD- CD38- B cell	6	31636742	G/A	0.019	-0.0632	0.09845	0.521	63.296	0.019
rs1270942	CD19 on IgD- CD38+ B cell	6	31918860	G/A	0.0179	0.0352	0.09872	0.7214	69.5023	0.0179
rs2471960	CD19 on IgD- CD38+ B cell	6	31580539	A/G	0.2585	0.03291	0.03046	0.28	26.2053	0.2585
rs652888	CD19 on IgD- CD38+ B cell	6	31851234	G/A	0.2988	0.02911	0.02988	0.33	41.2522	0.2988
rs592229	CD19 on IgD- CD38+ B cell	6	31930441	T/G	0.8499	0.02631	0.03621	0.4675	32.8762	0.1501
rs3130486	CD19 on IgD- CD38+ B cell	6	31722780	T/C	0.2514	0.02459	0.03082	0.425	39.5026	0.2514
rs9267531	CD19 on IgD- CD38+ B cell	6	31636742	G/A	0.019	0.02268	0.09603	0.8133	63.296	0.019
rs3130490	CD19 on IgD- CD38+ B cell	6	31739120	T/G	0.0189	0.02238	0.09637	0.8164	76.4791	0.0189
rs3135041	CD19 on IgD- CD38+ B cell	6	31555657	G/A	0.2381	0.00902	0.03112	0.7718	30.8358	0.2381
rs367364	CD19 on IgD- CD38+ B cell	6	32019946	T/C	0.0448	0.001	0.06297	0.9874	68.4197	0.0448
rs521977	CD19 on IgD- CD38+ B cell	6	31836827	G/T	0.9384	-0.00042	0.05338	0.9937	27.3956	0.0616
rs7769158	CD19 on IgD- CD38+ B cell	6	31799494	T/G	0.0641	-0.00809	0.05153	0.8752	20.5327	0.0641
rs542418	CD19 on IgD- CD38+ B cell	6	31836442	G/A	0.0797	-0.02389	0.04745	0.6146	54.0927	0.0797
rs805297	CD19 on IgD- CD38+ B cell	6	31622606	A/C	0.2977	-0.03916	0.02824	0.1656	37.249	0.2977
rs17200816	CD19 on IgD- CD38+ B cell	6	31566840	T/C	0.0588	-0.04238	0.05307	0.4246	20.9736	0.0588
rs652888	CD19 on IgD- CD38dim B cell	6	31851234	G/A	0.299	0.07476	0.03153	0.01777	41.2522	0.299
rs521977	CD19 on IgD- CD38dim B cell	6	31836827	G/T	0.9385	0.04469	0.05432	0.4108	27.3956	0.0615
rs367364	CD19 on IgD- CD38dim B cell	6	32019946	T/C	0.0448	0.03962	0.06463	0.5399	68.4197	0.0448
rs1270942	CD19 on IgD- CD38dim B cell	6	31918860	G/A	0.0179	0.03509	0.1018	0.7304	69.5023	0.0179
rs3130490	CD19 on IgD- CD38dim B cell	6	31739120	T/G	0.0189	0.01943	0.09952	0.8452	76.4791	0.0189
rs9267531	CD19 on IgD- CD38dim B cell	6	31636742	G/A	0.019	0.01679	0.09918	0.8655	63.296	0.019
rs3130486	CD19 on IgD- CD38dim B cell	6	31722780	T/C	0.2513	0.00476	0.032	0.8817	39.5026	0.2513
rs3135041	CD19 on IgD- CD38dim B cell	6	31555657	G/A	0.238	-0.00778	0.03201	0.8079	30.8358	0.238
rs2471960	CD19 on IgD- CD38dim B cell	6	31580539	A/G	0.2584	-0.008	0.03166	0.8005	26.2053	0.2584
rs592229	CD19 on IgD- CD38dim B cell	6	31930441	T/G	0.85	-0.01194	0.03709	0.7475	32.8762	0.15
rs542418	CD19 on IgD- CD38dim B cell	6	31836442	G/A	0.0797	-0.02105	0.04827	0.6628	54.0927	0.0797
rs805297	CD19 on IgD- CD38dim B cell	6	31622606	A/C	0.2978	-0.03525	0.02907	0.2255	37.249	0.2978
rs7769158	CD19 on IgD- CD38dim B cell	6	31799494	T/G	0.064	-0.05711	0.05246	0.2763	20.5327	0.064
rs17200816	CD19 on IgD- CD38dim B cell	6	31566840	T/C	0.0588	-0.05763	0.05334	0.2801	20.9736	0.0588
rs1270942	CD19 on IgD+ B cell	6	31918860	G/A	0.0179	0.1988	0.1009	0.04884	69.5023	0.0179
rs367364	CD19 on IgD+ B cell	6	32019946	T/C	0.0448	0.1986	0.06407	0.00195	68.4197	0.0448
rs9267531	CD19 on IgD+ B cell	6	31636742	G/A	0.019	0.1859	0.09821	0.0585	63.296	0.019
rs3130490	CD19 on IgD+ B cell	6	31739120	T/G	0.0189	0.1783	0.09856	0.07049	76.4791	0.0189
rs2471960	CD19 on IgD+ B cell	6	31580539	A/G	0.2586	0.07059	0.0313	0.02419	26.2053	0.2586
rs3130486	CD19 on IgD+ B cell	6	31722780	T/C	0.2515	0.06735	0.03165	0.03338	39.5026	0.2515
rs542418	CD19 on IgD+ B cell	6	31836442	G/A	0.0797	0.04918	0.04801	0.3058	54.0927	0.0797
rs805297	CD19 on IgD+ B cell	6	31622606	A/C	0.2977	-0.00799	0.02885	0.7819	37.249	0.2977
rs7769158	CD19 on IgD+ B cell	6	31799494	T/G	0.064	-0.02052	0.0522	0.6942	20.5327	0.064
rs3135041	CD19 on IgD+ B cell	6	31555657	G/A	0.2381	-0.02432	0.03177	0.4441	30.8358	0.2381
rs521977	CD19 on IgD+ B cell	6	31836827	G/T	0.9385	-0.02597	0.05406	0.6309	27.3956	0.0615
rs17200816	CD19 on IgD+ B cell	6	31566840	T/C	0.0588	-0.04322	0.05321	0.4167	20.9736	0.0588
rs592229	CD19 on IgD+ B cell	6	31930441	T/G	0.8501	-0.06166	0.03683	0.0942	32.8762	0.1499
rs367364	CD19 on IgD+ CD24- B cell	6	32019946	T/C	0.0449	0.201	0.06365	0.00161	68.4197	0.0449
rs1270942	CD19 on IgD+ CD24- B cell	6	31918860	G/A	0.0179	0.1763	0.1002	0.07852	69.5023	0.0179
rs9267531	CD19 on IgD+ CD24- B cell	6	31636742	G/A	0.019	0.1615	0.0975	0.09782	63.296	0.019
rs3130490	CD19 on IgD+ CD24- B cell	6	31739120	T/G	0.0189	0.1537	0.09784	0.1163	76.4791	0.0189
rs2471960	CD19 on IgD+ CD24- B cell	6	31580539	A/G	0.2585	0.06653	0.03107	0.03232	26.2053	0.2585
rs3130486	CD19 on IgD+ CD24- B cell	6	31722780	T/C	0.2514	0.05546	0.03144	0.07783	39.5026	0.2514
rs542418	CD19 on IgD+ CD24- B cell	6	31836442	G/A	0.0797	0.04999	0.04775	0.2952	54.0927	0.0797
rs805297	CD19 on IgD+ CD24- B cell	6	31622606	A/C	0.2976	-0.00515	0.02866	0.8574	37.249	0.2976
rs521977	CD19 on IgD+ CD24- B cell	6	31836827	G/T	0.9385	-0.00861	0.05374	0.8728	27.3956	0.0615
rs7769158	CD19 on IgD+ CD24- B cell	6	31799494	T/G	0.064	-0.02003	0.0519	0.6996	20.5327	0.064
rs3135041	CD19 on IgD+ CD24- B cell	6	31555657	G/A	0.2381	-0.02947	0.03155	0.3503	30.8358	0.2381
rs17200816	CD19 on IgD+ CD24- B cell	6	31566840	T/C	0.0588	-0.04102	0.05297	0.4387	20.9736	0.0588
rs592229	CD19 on IgD+ CD24- B cell	6	31930441	T/G	0.85	-0.06145	0.0366	0.09322	32.8762	0.15
rs1270942	CD19 on IgD+ CD24+ B cell	6	31918860	G/A	0.0179	0.2112	0.1019	0.0384	69.5023	0.0179
rs3130490	CD19 on IgD+ CD24+ B cell	6	31739120	T/G	0.0189	0.1971	0.09962	0.04801	76.4791	0.0189
rs9267531	CD19 on IgD+ CD24+ B cell	6	31636742	G/A	0.019	0.1904	0.09928	0.05525	63.296	0.019
rs367364	CD19 on IgD+ CD24+ B cell	6	32019946	T/C	0.0449	0.133	0.06476	0.0401	68.4197	0.0449
rs542418	CD19 on IgD+ CD24+ B cell	6	31836442	G/A	0.0797	0.0527	0.04844	0.2767	54.0927	0.0797
rs3130486	CD19 on IgD+ CD24+ B cell	6	31722780	T/C	0.2512	0.04862	0.03204	0.1293	39.5026	0.2512
rs2471960	CD19 on IgD+ CD24+ B cell	6	31580539	A/G	0.2583	0.04278	0.03169	0.1772	26.2053	0.2583
rs652888	CD19 on IgD+ CD24+ B cell	6	31851234	G/A	0.299	0.02227	0.03152	0.4798	41.2522	0.299
rs521977	CD19 on IgD+ CD24+ B cell	6	31836827	G/T	0.9385	-0.00018	0.05452	0.9974	27.3956	0.0615
rs3135041	CD19 on IgD+ CD24+ B cell	6	31555657	G/A	0.2381	-0.00137	0.03208	0.966	30.8358	0.2381
rs7769158	CD19 on IgD+ CD24+ B cell	6	31799494	T/G	0.064	-0.01555	0.05265	0.7678	20.5327	0.064
rs805297	CD19 on IgD+ CD24+ B cell	6	31622606	A/C	0.2979	-0.0184	0.02914	0.5279	37.249	0.2979
rs592229	CD19 on IgD+ CD24+ B cell	6	31930441	T/G	0.85	-0.04686	0.03719	0.2077	32.8762	0.15
rs17200816	CD19 on IgD+ CD24+ B cell	6	31566840	T/C	0.0588	-0.08086	0.05358	0.1313	20.9736	0.0588
rs367364	CD19 on IgD+ CD38- B cell	6	32019946	T/C	0.0449	0.1448	0.06373	0.02316	68.4197	0.0449
rs1270942	CD19 on IgD+ CD38- B cell	6	31918860	G/A	0.0178	0.1447	0.1004	0.1495	69.5023	0.0178
rs9267531	CD19 on IgD+ CD38- B cell	6	31636742	G/A	0.0189	0.1329	0.09772	0.174	63.296	0.0189
rs3130490	CD19 on IgD+ CD38- B cell	6	31739120	T/G	0.0188	0.1319	0.09807	0.1786	76.4791	0.0188
rs2471960	CD19 on IgD+ CD38- B cell	6	31580539	A/G	0.2591	0.04335	0.03112	0.1637	26.2053	0.2591
rs3130486	CD19 on IgD+ CD38- B cell	6	31722780	T/C	0.2519	0.04056	0.03145	0.1972	39.5026	0.2519
rs542418	CD19 on IgD+ CD38- B cell	6	31836442	G/A	0.0797	0.03824	0.04778	0.4236	54.0927	0.0797
rs7769158	CD19 on IgD+ CD38- B cell	6	31799494	T/G	0.0642	0.01562	0.05193	0.7636	20.5327	0.0642
rs521977	CD19 on IgD+ CD38- B cell	6	31836827	G/T	0.9384	0.01244	0.05379	0.8171	27.3956	0.0616
rs805297	CD19 on IgD+ CD38- B cell	6	31622606	A/C	0.2977	-0.01079	0.0287	0.707	37.249	0.2977
rs652888	CD19 on IgD+ CD38- B cell	6	31851234	G/A	0.2981	-0.017	0.03087	0.582	41.2522	0.2981
rs3135041	CD19 on IgD+ CD38- B cell	6	31555657	G/A	0.2384	-0.03438	0.03154	0.2759	30.8358	0.2384
rs17200816	CD19 on IgD+ CD38- B cell	6	31566840	T/C	0.0588	-0.0369	0.05305	0.4868	20.9736	0.0588
rs592229	CD19 on IgD+ CD38- B cell	6	31930441	T/G	0.8499	-0.044	0.03663	0.2297	32.8762	0.1501
rs367364	CD19 on IgD+ CD38- naive B cell	6	32019946	T/C	0.0432	0.1653	0.08599	0.0547	68.4197	0.0432
rs3130486	CD19 on IgD+ CD38- naive B cell	6	31722780	T/C	0.2484	0.1037	0.0414	0.01233	39.5026	0.2484
rs2471960	CD19 on IgD+ CD38- naive B cell	6	31580539	A/G	0.2607	0.09795	0.04064	0.01605	26.2053	0.2607
rs1270942	CD19 on IgD+ CD38- naive B cell	6	31918860	G/A	0.0189	0.07973	0.1291	0.5368	69.5023	0.0189
rs9267531	CD19 on IgD+ CD38- naive B cell	6	31636742	G/A	0.0202	0.07576	0.1248	0.5438	63.296	0.0202
rs3130490	CD19 on IgD+ CD38- naive B cell	6	31739120	T/G	0.0199	0.06964	0.1256	0.5793	76.4791	0.0199
rs542418	CD19 on IgD+ CD38- naive B cell	6	31836442	G/A	0.0768	0.05576	0.06537	0.3938	54.0927	0.0768
rs521977	CD19 on IgD+ CD38- naive B cell	6	31836827	G/T	0.9374	0.03156	0.07128	0.658	27.3956	0.0626
rs7769158	CD19 on IgD+ CD38- naive B cell	6	31799494	T/G	0.0661	-0.00406	0.06814	0.9525	20.5327	0.0661
rs17200816	CD19 on IgD+ CD38- naive B cell	6	31566840	T/C	0.0642	-0.01209	0.06882	0.8606	20.9736	0.0642
rs805297	CD19 on IgD+ CD38- naive B cell	6	31622606	A/C	0.2989	-0.01674	0.0384	0.6629	37.249	0.2989
rs592229	CD19 on IgD+ CD38- naive B cell	6	31930441	T/G	0.8552	-0.04759	0.04941	0.3357	32.8762	0.1448
rs3135041	CD19 on IgD+ CD38- naive B cell	6	31555657	G/A	0.2467	-0.05916	0.04149	0.1541	30.8358	0.2467
rs1270942	CD19 on IgD+ CD38- unswitched memory B cell	6	31918860	G/A	0.0191	0.1825	0.1306	0.1624	69.5023	0.0191
rs3130490	CD19 on IgD+ CD38- unswitched memory B cell	6	31739120	T/G	0.0202	0.1503	0.1272	0.2373	76.4791	0.0202
rs9267531	CD19 on IgD+ CD38- unswitched memory B cell	6	31636742	G/A	0.0205	0.1296	0.1264	0.3051	63.296	0.0205
rs652888	CD19 on IgD+ CD38- unswitched memory B cell	6	31851234	G/A	0.2979	0.09253	0.04059	0.02273	41.2522	0.2979
rs367364	CD19 on IgD+ CD38- unswitched memory B cell	6	32019946	T/C	0.0434	0.07342	0.08719	0.3999	68.4197	0.0434
rs3130486	CD19 on IgD+ CD38- unswitched memory B cell	6	31722780	T/C	0.2485	0.03901	0.04221	0.3554	39.5026	0.2485
rs542418	CD19 on IgD+ CD38- unswitched memory B cell	6	31836442	G/A	0.0769	0.03661	0.06614	0.58	54.0927	0.0769
rs2471960	CD19 on IgD+ CD38- unswitched memory B cell	6	31580539	A/G	0.2608	0.03127	0.04144	0.4506	26.2053	0.2608
rs521977	CD19 on IgD+ CD38- unswitched memory B cell	6	31836827	G/T	0.937	-0.00916	0.07195	0.8988	27.3956	0.063
rs592229	CD19 on IgD+ CD38- unswitched memory B cell	6	31930441	T/G	0.8552	-0.01052	0.05008	0.8336	32.8762	0.1448
rs3135041	CD19 on IgD+ CD38- unswitched memory B cell	6	31555657	G/A	0.246	-0.01993	0.04222	0.6369	30.8358	0.246
rs805297	CD19 on IgD+ CD38- unswitched memory B cell	6	31622606	A/C	0.2992	-0.02956	0.03903	0.4489	37.249	0.2992
rs7769158	CD19 on IgD+ CD38- unswitched memory B cell	6	31799494	T/G	0.0657	-0.08371	0.06898	0.2251	20.5327	0.0657
rs17200816	CD19 on IgD+ CD38- unswitched memory B cell	6	31566840	T/C	0.0641	-0.08622	0.06953	0.2151	20.9736	0.0641
rs367364	CD19 on IgD+ CD38+ B cell	6	32019946	T/C	0.0448	0.1322	0.06482	0.04147	68.4197	0.0448
rs1270942	CD19 on IgD+ CD38+ B cell	6	31918860	G/A	0.0179	0.09561	0.102	0.3487	69.5023	0.0179
rs9267531	CD19 on IgD+ CD38+ B cell	6	31636742	G/A	0.019	0.08488	0.09933	0.3929	63.296	0.019
rs3130490	CD19 on IgD+ CD38+ B cell	6	31739120	T/G	0.0189	0.07958	0.09968	0.4247	76.4791	0.0189
rs2471960	CD19 on IgD+ CD38+ B cell	6	31580539	A/G	0.2584	0.04731	0.03166	0.1352	26.2053	0.2584
rs3130486	CD19 on IgD+ CD38+ B cell	6	31722780	T/C	0.2513	0.04302	0.03201	0.1791	39.5026	0.2513
rs542418	CD19 on IgD+ CD38+ B cell	6	31836442	G/A	0.0797	0.02167	0.04856	0.6554	54.0927	0.0797
rs7769158	CD19 on IgD+ CD38+ B cell	6	31799494	T/G	0.064	-0.00093	0.05279	0.9859	20.5327	0.064
rs805297	CD19 on IgD+ CD38+ B cell	6	31622606	A/C	0.2978	-0.00827	0.02917	0.7768	37.249	0.2978
rs3135041	CD19 on IgD+ CD38+ B cell	6	31555657	G/A	0.238	-0.04409	0.03211	0.1698	30.8358	0.238
rs652888	CD19 on IgD+ CD38+ B cell	6	31851234	G/A	0.299	-0.05265	0.03143	0.09395	41.2522	0.299
rs521977	CD19 on IgD+ CD38+ B cell	6	31836827	G/T	0.9385	-0.05481	0.05465	0.316	27.3956	0.0615
rs592229	CD19 on IgD+ CD38+ B cell	6	31930441	T/G	0.85	-0.05648	0.03724	0.1294	32.8762	0.15
rs17200816	CD19 on IgD+ CD38+ B cell	6	31566840	T/C	0.0588	-0.06233	0.05385	0.2472	20.9736	0.0588
rs367364	CD19 on IgD+ CD38dim B cell	6	32019946	T/C	0.0448	0.2008	0.06406	0.00173	68.4197	0.0448
rs1270942	CD19 on IgD+ CD38dim B cell	6	31918860	G/A	0.0179	0.1794	0.1009	0.07536	69.5023	0.0179
rs9267531	CD19 on IgD+ CD38dim B cell	6	31636742	G/A	0.019	0.1605	0.09822	0.1024	63.296	0.019
rs3130490	CD19 on IgD+ CD38dim B cell	6	31739120	T/G	0.0189	0.152	0.09857	0.123	76.4791	0.0189
rs2471960	CD19 on IgD+ CD38dim B cell	6	31580539	A/G	0.2584	0.07394	0.0313	0.01821	26.2053	0.2584
rs3130486	CD19 on IgD+ CD38dim B cell	6	31722780	T/C	0.2513	0.07294	0.03164	0.02123	39.5026	0.2513
rs542418	CD19 on IgD+ CD38dim B cell	6	31836442	G/A	0.0797	0.0613	0.04802	0.2018	54.0927	0.0797
rs805297	CD19 on IgD+ CD38dim B cell	6	31622606	A/C	0.2978	-0.01558	0.02885	0.5893	37.249	0.2978
rs7769158	CD19 on IgD+ CD38dim B cell	6	31799494	T/G	0.064	-0.02335	0.05221	0.6547	20.5327	0.064
rs3135041	CD19 on IgD+ CD38dim B cell	6	31555657	G/A	0.238	-0.02909	0.03176	0.3597	30.8358	0.238
rs521977	CD19 on IgD+ CD38dim B cell	6	31836827	G/T	0.9385	-0.03637	0.05406	0.501	27.3956	0.0615
rs17200816	CD19 on IgD+ CD38dim B cell	6	31566840	T/C	0.0588	-0.04123	0.05327	0.439	20.9736	0.0588
rs592229	CD19 on IgD+ CD38dim B cell	6	31930441	T/G	0.85	-0.0735	0.03682	0.04601	32.8762	0.15
rs1270942	CD19 on memory B cell	6	31918860	G/A	0.0179	0.1616	0.1016	0.1115	69.5023	0.0179
rs3130490	CD19 on memory B cell	6	31739120	T/G	0.0189	0.1357	0.09924	0.1717	76.4791	0.0189
rs9267531	CD19 on memory B cell	6	31636742	G/A	0.019	0.1305	0.0989	0.1871	63.296	0.019
rs367364	CD19 on memory B cell	6	32019946	T/C	0.0448	0.09766	0.06452	0.1302	68.4197	0.0448
rs652888	CD19 on memory B cell	6	31851234	G/A	0.299	0.04164	0.03136	0.1844	41.2522	0.299
rs2471960	CD19 on memory B cell	6	31580539	A/G	0.2584	0.02625	0.03155	0.4054	26.2053	0.2584
rs3130486	CD19 on memory B cell	6	31722780	T/C	0.2513	0.02226	0.03189	0.4852	39.5026	0.2513
rs521977	CD19 on memory B cell	6	31836827	G/T	0.9385	0.022	0.05434	0.6856	27.3956	0.0615
rs542418	CD19 on memory B cell	6	31836442	G/A	0.0797	0.01488	0.04828	0.758	54.0927	0.0797
rs7769158	CD19 on memory B cell	6	31799494	T/G	0.064	-0.01532	0.05248	0.7703	20.5327	0.064
rs3135041	CD19 on memory B cell	6	31555657	G/A	0.238	-0.02088	0.03196	0.5137	30.8358	0.238
rs805297	CD19 on memory B cell	6	31622606	A/C	0.2978	-0.02545	0.02903	0.3807	37.249	0.2978
rs592229	CD19 on memory B cell	6	31930441	T/G	0.85	-0.03741	0.03706	0.3128	32.8762	0.15
rs17200816	CD19 on memory B cell	6	31566840	T/C	0.0588	-0.07657	0.05347	0.1522	20.9736	0.0588
rs367364	CD19 on naive-mature B cell	6	32019946	T/C	0.0449	0.1647	0.06353	0.00959	68.4197	0.0449
rs1270942	CD19 on naive-mature B cell	6	31918860	G/A	0.0179	0.1599	0.09991	0.1095	69.5023	0.0179
rs9267531	CD19 on naive-mature B cell	6	31636742	G/A	0.019	0.1344	0.09726	0.167	63.296	0.019
rs3130490	CD19 on naive-mature B cell	6	31739120	T/G	0.0189	0.129	0.0976	0.1864	76.4791	0.0189
rs2471960	CD19 on naive-mature B cell	6	31580539	A/G	0.2584	0.05981	0.03099	0.05367	26.2053	0.2584
rs3130486	CD19 on naive-mature B cell	6	31722780	T/C	0.2513	0.04257	0.03134	0.1745	39.5026	0.2513
rs542418	CD19 on naive-mature B cell	6	31836442	G/A	0.0798	0.0172	0.04766	0.7182	54.0927	0.0798
rs805297	CD19 on naive-mature B cell	6	31622606	A/C	0.2976	0.00255	0.0286	0.9288	37.249	0.2976
rs521977	CD19 on naive-mature B cell	6	31836827	G/T	0.9384	-0.00244	0.05364	0.9637	27.3956	0.0616
rs7769158	CD19 on naive-mature B cell	6	31799494	T/G	0.0641	-0.00628	0.0518	0.9035	20.5327	0.0641
rs17200816	CD19 on naive-mature B cell	6	31566840	T/C	0.0589	-0.01519	0.05291	0.7741	20.9736	0.0589
rs3135041	CD19 on naive-mature B cell	6	31555657	G/A	0.2379	-0.02616	0.03148	0.406	30.8358	0.2379
rs592229	CD19 on naive-mature B cell	6	31930441	T/G	0.85	-0.05215	0.03654	0.1536	32.8762	0.15
rs652888	CD19 on naive-mature B cell	6	31851234	G/A	0.2991	-0.06322	0.03069	0.03946	41.2522	0.2991
rs9267531	CD19 on Plasma Blast-Plasma Cell	6	31636742	G/A	0.019	0.1792	0.09422	0.05727	63.296	0.019
rs1270942	CD19 on Plasma Blast-Plasma Cell	6	31918860	G/A	0.0179	0.176	0.09688	0.06939	69.5023	0.0179
rs367364	CD19 on Plasma Blast-Plasma Cell	6	32019946	T/C	0.0448	0.1758	0.06186	0.00452	68.4197	0.0448
rs3130490	CD19 on Plasma Blast-Plasma Cell	6	31739120	T/G	0.0189	0.1736	0.09456	0.06645	76.4791	0.0189
rs542418	CD19 on Plasma Blast-Plasma Cell	6	31836442	G/A	0.0797	0.137	0.04671	0.00338	54.0927	0.0797
rs3130486	CD19 on Plasma Blast-Plasma Cell	6	31722780	T/C	0.2514	0.05039	0.03022	0.09555	39.5026	0.2514
rs17200816	CD19 on Plasma Blast-Plasma Cell	6	31566840	T/C	0.0588	0.03589	0.05245	0.4939	20.9736	0.0588
rs7769158	CD19 on Plasma Blast-Plasma Cell	6	31799494	T/G	0.0641	0.02917	0.05078	0.5657	20.5327	0.0641
rs2471960	CD19 on Plasma Blast-Plasma Cell	6	31580539	A/G	0.2585	0.02566	0.02986	0.3903	26.2053	0.2585
rs805297	CD19 on Plasma Blast-Plasma Cell	6	31622606	A/C	0.2976	-0.0116	0.02775	0.676	37.249	0.2976
rs3135041	CD19 on Plasma Blast-Plasma Cell	6	31555657	G/A	0.2382	-0.01327	0.03059	0.6645	30.8358	0.2382
rs652888	CD19 on Plasma Blast-Plasma Cell	6	31851234	G/A	0.2987	-0.01898	0.02916	0.5151	41.2522	0.2987
rs592229	CD19 on Plasma Blast-Plasma Cell	6	31930441	T/G	0.8499	-0.07465	0.03561	0.03612	32.8762	0.1501
rs521977	CD19 on Plasma Blast-Plasma Cell	6	31836827	G/T	0.9383	-0.1137	0.05258	0.03062	27.3956	0.0617
rs652888	CD19 on switched memory B cell	6	31851234	G/A	0.299	0.06736	0.0317	0.03365	41.2522	0.299
rs1270942	CD19 on switched memory B cell	6	31918860	G/A	0.0179	0.04467	0.1024	0.6626	69.5023	0.0179
rs367364	CD19 on switched memory B cell	6	32019946	T/C	0.0448	0.04388	0.06497	0.4995	68.4197	0.0448
rs521977	CD19 on switched memory B cell	6	31836827	G/T	0.9385	0.03636	0.05461	0.5056	27.3956	0.0615
rs3130490	CD19 on switched memory B cell	6	31739120	T/G	0.0189	0.01899	0.1	0.8495	76.4791	0.0189
rs9267531	CD19 on switched memory B cell	6	31636742	G/A	0.019	0.01175	0.0997	0.9062	63.296	0.019
rs3130486	CD19 on switched memory B cell	6	31722780	T/C	0.2513	-0.00502	0.03217	0.8761	39.5026	0.2513
rs2471960	CD19 on switched memory B cell	6	31580539	A/G	0.2584	-0.01052	0.03183	0.7409	26.2053	0.2584
rs3135041	CD19 on switched memory B cell	6	31555657	G/A	0.238	-0.01354	0.03218	0.6739	30.8358	0.238
rs542418	CD19 on switched memory B cell	6	31836442	G/A	0.0797	-0.01975	0.04852	0.6841	54.0927	0.0797
rs7769158	CD19 on switched memory B cell	6	31799494	T/G	0.064	-0.02368	0.05274	0.6535	20.5327	0.064
rs592229	CD19 on switched memory B cell	6	31930441	T/G	0.85	-0.0255	0.03729	0.4941	32.8762	0.15
rs17200816	CD19 on switched memory B cell	6	31566840	T/C	0.0588	-0.03978	0.05363	0.4583	20.9736	0.0588
rs805297	CD19 on switched memory B cell	6	31622606	A/C	0.2978	-0.04121	0.02923	0.1586	37.249	0.2978
rs1270942	CD19 on transitional B cell	6	31918860	G/A	0.0179	0.1666	0.102	0.1025	69.5023	0.0179
rs3130490	CD19 on transitional B cell	6	31739120	T/G	0.0189	0.1473	0.09964	0.1394	76.4791	0.0189
rs9267531	CD19 on transitional B cell	6	31636742	G/A	0.019	0.146	0.09929	0.1417	63.296	0.019
rs367364	CD19 on transitional B cell	6	32019946	T/C	0.0448	0.1357	0.06479	0.03625	68.4197	0.0448
rs2471960	CD19 on transitional B cell	6	31580539	A/G	0.2584	0.02865	0.03166	0.3655	26.2053	0.2584
rs542418	CD19 on transitional B cell	6	31836442	G/A	0.0797	0.02795	0.04853	0.5647	54.0927	0.0797
rs3130486	CD19 on transitional B cell	6	31722780	T/C	0.2513	0.01138	0.03201	0.7223	39.5026	0.2513
rs805297	CD19 on transitional B cell	6	31622606	A/C	0.2978	0.00756	0.02916	0.7956	37.249	0.2978
rs7769158	CD19 on transitional B cell	6	31799494	T/G	0.064	-0.00733	0.05275	0.8896	20.5327	0.064
rs17200816	CD19 on transitional B cell	6	31566840	T/C	0.0588	-0.03349	0.05381	0.5337	20.9736	0.0588
rs652888	CD19 on transitional B cell	6	31851234	G/A	0.299	-0.0365	0.03144	0.2457	41.2522	0.299
rs3135041	CD19 on transitional B cell	6	31555657	G/A	0.238	-0.04692	0.0321	0.1439	30.8358	0.238
rs592229	CD19 on transitional B cell	6	31930441	T/G	0.85	-0.04791	0.03723	0.1982	32.8762	0.15
rs521977	CD19 on transitional B cell	6	31836827	G/T	0.9385	-0.05394	0.05462	0.3235	27.3956	0.0615
rs1270942	CD19 on unswitched memory B cell	6	31918860	G/A	0.0179	0.2158	0.1012	0.033	69.5023	0.0179
rs3130490	CD19 on unswitched memory B cell	6	31739120	T/G	0.0189	0.194	0.09889	0.04989	76.4791	0.0189
rs9267531	CD19 on unswitched memory B cell	6	31636742	G/A	0.019	0.1851	0.09855	0.06037	63.296	0.019
rs367364	CD19 on unswitched memory B cell	6	32019946	T/C	0.0449	0.1151	0.06434	0.0738	68.4197	0.0449
rs652888	CD19 on unswitched memory B cell	6	31851234	G/A	0.299	0.05272	0.03121	0.09127	41.2522	0.299
rs542418	CD19 on unswitched memory B cell	6	31836442	G/A	0.0797	0.04279	0.04816	0.3744	54.0927	0.0797
rs2471960	CD19 on unswitched memory B cell	6	31580539	A/G	0.2583	0.03016	0.03145	0.3376	26.2053	0.2583
rs3130486	CD19 on unswitched memory B cell	6	31722780	T/C	0.2512	0.02759	0.0318	0.3856	39.5026	0.2512
rs521977	CD19 on unswitched memory B cell	6	31836827	G/T	0.9385	-0.0096	0.0542	0.8595	27.3956	0.0615
rs3135041	CD19 on unswitched memory B cell	6	31555657	G/A	0.2381	-0.01692	0.03186	0.5954	30.8358	0.2381
rs7769158	CD19 on unswitched memory B cell	6	31799494	T/G	0.064	-0.01933	0.05234	0.712	20.5327	0.064
rs805297	CD19 on unswitched memory B cell	6	31622606	A/C	0.2979	-0.02998	0.02894	0.3002	37.249	0.2979
rs592229	CD19 on unswitched memory B cell	6	31930441	T/G	0.85	-0.04276	0.03695	0.2473	32.8762	0.15
rs17200816	CD19 on unswitched memory B cell	6	31566840	T/C	0.0588	-0.06855	0.05334	0.1988	20.9736	0.0588
rs7769158	CD20- B cell %B cell	6	31799494	T/G	0.064	0.08497	0.05313	0.1098	20.5327	0.064
rs17200816	CD20- B cell %B cell	6	31566840	T/C	0.0588	0.07364	0.05343	0.1683	20.9736	0.0588
rs652888	CD20- B cell %B cell	6	31851234	G/A	0.2989	0.0653	0.03347	0.05113	41.2522	0.2989
rs521977	CD20- B cell %B cell	6	31836827	G/T	0.9385	0.03721	0.05478	0.4971	27.3956	0.0615
rs542418	CD20- B cell %B cell	6	31836442	G/A	0.0797	0.02457	0.04832	0.6111	54.0927	0.0797
rs3135041	CD20- B cell %B cell	6	31555657	G/A	0.2381	0.00878	0.03187	0.783	30.8358	0.2381
rs805297	CD20- B cell %B cell	6	31622606	A/C	0.2977	-0.00711	0.02986	0.8118	37.249	0.2977
rs592229	CD20- B cell %B cell	6	31930441	T/G	0.8501	-0.00983	0.03738	0.7927	32.8762	0.1499
rs9267531	CD20- B cell %B cell	6	31636742	G/A	0.019	-0.02044	0.1004	0.8387	63.296	0.019
rs2471960	CD20- B cell %B cell	6	31580539	A/G	0.2586	-0.02995	0.0321	0.3509	26.2053	0.2586
rs3130490	CD20- B cell %B cell	6	31739120	T/G	0.0189	-0.03103	0.1008	0.7583	76.4791	0.0189
rs3130486	CD20- B cell %B cell	6	31722780	T/C	0.2515	-0.03624	0.0325	0.265	39.5026	0.2515
rs1270942	CD20- B cell %B cell	6	31918860	G/A	0.0179	-0.03947	0.1034	0.7027	69.5023	0.0179
rs367364	CD20- B cell %B cell	6	32019946	T/C	0.0448	-0.05763	0.06476	0.3735	68.4197	0.0448
rs17200816	CD20- B cell %lymphocyte	6	31566840	T/C	0.0588	0.08989	0.05283	0.08891	20.9736	0.0588
rs652888	CD20- B cell %lymphocyte	6	31851234	G/A	0.2987	0.08348	0.03184	0.00878	41.2522	0.2987
rs7769158	CD20- B cell %lymphocyte	6	31799494	T/G	0.064	0.07979	0.05206	0.1255	20.5327	0.064
rs542418	CD20- B cell %lymphocyte	6	31836442	G/A	0.0797	0.04702	0.04741	0.3214	54.0927	0.0797
rs521977	CD20- B cell %lymphocyte	6	31836827	G/T	0.9385	0.02058	0.05369	0.7015	27.3956	0.0615
rs592229	CD20- B cell %lymphocyte	6	31930441	T/G	0.85	-0.0006	0.0365	0.987	32.8762	0.15
rs805297	CD20- B cell %lymphocyte	6	31622606	A/C	0.2978	-0.01508	0.02896	0.6026	37.249	0.2978
rs1270942	CD20- B cell %lymphocyte	6	31918860	G/A	0.0179	-0.02771	0.1002	0.7822	69.5023	0.0179
rs9267531	CD20- B cell %lymphocyte	6	31636742	G/A	0.019	-0.02932	0.09733	0.7632	63.296	0.019
rs3130490	CD20- B cell %lymphocyte	6	31739120	T/G	0.0189	-0.03468	0.09771	0.7227	76.4791	0.0189
rs3130486	CD20- B cell %lymphocyte	6	31722780	T/C	0.2516	-0.03737	0.03144	0.2346	39.5026	0.2516
rs3135041	CD20- B cell %lymphocyte	6	31555657	G/A	0.238	-0.03745	0.03113	0.2291	30.8358	0.238
rs2471960	CD20- B cell %lymphocyte	6	31580539	A/G	0.2587	-0.04276	0.03103	0.1683	26.2053	0.2587
rs367364	CD20- B cell %lymphocyte	6	32019946	T/C	0.0448	-0.04745	0.06318	0.4527	68.4197	0.0448
rs7769158	CD20- B cell Absolute Count	6	31799494	T/G	0.064	0.07904	0.05253	0.1325	20.5327	0.064
rs652888	CD20- B cell Absolute Count	6	31851234	G/A	0.2987	0.06871	0.03262	0.03523	41.2522	0.2987
rs17200816	CD20- B cell Absolute Count	6	31566840	T/C	0.0588	0.0659	0.05308	0.2145	20.9736	0.0588
rs542418	CD20- B cell Absolute Count	6	31836442	G/A	0.0797	0.02322	0.04781	0.6272	54.0927	0.0797
rs592229	CD20- B cell Absolute Count	6	31930441	T/G	0.85	0.01208	0.03689	0.7433	32.8762	0.15
rs521977	CD20- B cell Absolute Count	6	31836827	G/T	0.9385	0.0118	0.05416	0.8276	27.3956	0.0615
rs3135041	CD20- B cell Absolute Count	6	31555657	G/A	0.238	-0.00194	0.03146	0.9508	30.8358	0.238
rs805297	CD20- B cell Absolute Count	6	31622606	A/C	0.2978	-0.01179	0.02937	0.688	37.249	0.2978
rs2471960	CD20- B cell Absolute Count	6	31580539	A/G	0.2587	-0.03611	0.03152	0.252	26.2053	0.2587
rs9267531	CD20- B cell Absolute Count	6	31636742	G/A	0.019	-0.03936	0.0987	0.6901	63.296	0.019
rs3130490	CD20- B cell Absolute Count	6	31739120	T/G	0.0189	-0.04302	0.09909	0.6642	76.4791	0.0189
rs1270942	CD20- B cell Absolute Count	6	31918860	G/A	0.0179	-0.04698	0.1016	0.6439	69.5023	0.0179
rs3130486	CD20- B cell Absolute Count	6	31722780	T/C	0.2516	-0.05557	0.03192	0.08176	39.5026	0.2516
rs367364	CD20- B cell Absolute Count	6	32019946	T/C	0.0448	-0.07198	0.06388	0.2599	68.4197	0.0448
rs7769158	CD20- CD38- B cell %B cell	6	31799494	T/G	0.064	0.06899	0.05216	0.1861	20.5327	0.064
rs17200816	CD20- CD38- B cell %B cell	6	31566840	T/C	0.0588	0.06151	0.05247	0.2411	20.9736	0.0588
rs652888	CD20- CD38- B cell %B cell	6	31851234	G/A	0.2989	0.05945	0.03287	0.07059	41.2522	0.2989
rs3130490	CD20- CD38- B cell %B cell	6	31739120	T/G	0.0189	0.04241	0.09898	0.6683	76.4791	0.0189
rs3135041	CD20- CD38- B cell %B cell	6	31555657	G/A	0.238	0.04088	0.03128	0.1913	30.8358	0.238
rs9267531	CD20- CD38- B cell %B cell	6	31636742	G/A	0.019	0.03775	0.09859	0.7018	63.296	0.019
rs542418	CD20- CD38- B cell %B cell	6	31836442	G/A	0.0797	0.03544	0.04744	0.4551	54.0927	0.0797
rs1270942	CD20- CD38- B cell %B cell	6	31918860	G/A	0.0179	0.02944	0.1015	0.7719	69.5023	0.0179
rs805297	CD20- CD38- B cell %B cell	6	31622606	A/C	0.2978	0.02792	0.02932	0.341	37.249	0.2978
rs592229	CD20- CD38- B cell %B cell	6	31930441	T/G	0.85	0.00496	0.0367	0.8924	32.8762	0.15
rs521977	CD20- CD38- B cell %B cell	6	31836827	G/T	0.9384	-0.00482	0.05374	0.9286	27.3956	0.0616
rs367364	CD20- CD38- B cell %B cell	6	32019946	T/C	0.0448	-0.04055	0.06359	0.5238	68.4197	0.0448
rs2471960	CD20- CD38- B cell %B cell	6	31580539	A/G	0.2585	-0.05499	0.03151	0.08105	26.2053	0.2585
rs3130486	CD20- CD38- B cell %B cell	6	31722780	T/C	0.2514	-0.06666	0.0319	0.03674	39.5026	0.2514
rs652888	CD20- CD38- B cell %lymphocyte	6	31851234	G/A	0.2987	0.0712	0.0322	0.0271	41.2522	0.2987
rs7769158	CD20- CD38- B cell %lymphocyte	6	31799494	T/G	0.064	0.06482	0.05189	0.2117	20.5327	0.064
rs17200816	CD20- CD38- B cell %lymphocyte	6	31566840	T/C	0.0588	0.06238	0.0524	0.2339	20.9736	0.0588
rs3130490	CD20- CD38- B cell %lymphocyte	6	31739120	T/G	0.0189	0.05489	0.09783	0.5748	76.4791	0.0189
rs542418	CD20- CD38- B cell %lymphocyte	6	31836442	G/A	0.0797	0.05231	0.0472	0.2677	54.0927	0.0797
rs1270942	CD20- CD38- B cell %lymphocyte	6	31918860	G/A	0.0179	0.05139	0.1003	0.6086	69.5023	0.0179
rs9267531	CD20- CD38- B cell %lymphocyte	6	31636742	G/A	0.019	0.04751	0.09745	0.6259	63.296	0.019
rs805297	CD20- CD38- B cell %lymphocyte	6	31622606	A/C	0.2978	0.02628	0.029	0.3647	37.249	0.2978
rs3135041	CD20- CD38- B cell %lymphocyte	6	31555657	G/A	0.238	0.01819	0.03106	0.5581	30.8358	0.238
rs592229	CD20- CD38- B cell %lymphocyte	6	31930441	T/G	0.8499	0.00815	0.03643	0.823	32.8762	0.1501
rs521977	CD20- CD38- B cell %lymphocyte	6	31836827	G/T	0.9384	-0.02453	0.05343	0.6462	27.3956	0.0616
rs367364	CD20- CD38- B cell %lymphocyte	6	32019946	T/C	0.0448	-0.02491	0.06307	0.6929	68.4197	0.0448
rs2471960	CD20- CD38- B cell %lymphocyte	6	31580539	A/G	0.2586	-0.06251	0.0311	0.04453	26.2053	0.2586
rs3130486	CD20- CD38- B cell %lymphocyte	6	31722780	T/C	0.2515	-0.06534	0.03151	0.03819	39.5026	0.2515
rs7769158	CD20- CD38- B cell Absolute Count	6	31799494	T/G	0.064	0.06267	0.05202	0.2284	20.5327	0.064
rs652888	CD20- CD38- B cell Absolute Count	6	31851234	G/A	0.2987	0.05932	0.03229	0.06631	41.2522	0.2987
rs17200816	CD20- CD38- B cell Absolute Count	6	31566840	T/C	0.0588	0.04771	0.05254	0.3639	20.9736	0.0588
rs3130490	CD20- CD38- B cell Absolute Count	6	31739120	T/G	0.0189	0.04523	0.09809	0.6448	76.4791	0.0189
rs542418	CD20- CD38- B cell Absolute Count	6	31836442	G/A	0.0797	0.03957	0.04732	0.4031	54.0927	0.0797
rs3135041	CD20- CD38- B cell Absolute Count	6	31555657	G/A	0.238	0.03865	0.03113	0.2146	30.8358	0.238
rs9267531	CD20- CD38- B cell Absolute Count	6	31636742	G/A	0.019	0.03682	0.0977	0.7063	63.296	0.019
rs1270942	CD20- CD38- B cell Absolute Count	6	31918860	G/A	0.0179	0.03367	0.1006	0.7379	69.5023	0.0179
rs805297	CD20- CD38- B cell Absolute Count	6	31622606	A/C	0.2978	0.0292	0.02907	0.3152	37.249	0.2978
rs592229	CD20- CD38- B cell Absolute Count	6	31930441	T/G	0.8499	0.01469	0.03652	0.6874	32.8762	0.1501
rs521977	CD20- CD38- B cell Absolute Count	6	31836827	G/T	0.9384	-0.02851	0.05356	0.5946	27.3956	0.0616
rs367364	CD20- CD38- B cell Absolute Count	6	32019946	T/C	0.0448	-0.03842	0.06323	0.5435	68.4197	0.0448
rs2471960	CD20- CD38- B cell Absolute Count	6	31580539	A/G	0.2586	-0.05988	0.03119	0.0549	26.2053	0.2586
rs3130486	CD20- CD38- B cell Absolute Count	6	31722780	T/C	0.2515	-0.07488	0.03158	0.01779	39.5026	0.2515
rs592229	CD20 on B cell	6	31930441	T/G	0.85	0.07181	0.03727	0.05408	32.8762	0.15
rs521977	CD20 on B cell	6	31836827	G/T	0.9384	0.06008	0.05457	0.2709	27.3956	0.0616
rs805297	CD20 on B cell	6	31622606	A/C	0.2977	0.00228	0.02923	0.9379	37.249	0.2977
rs3135041	CD20 on B cell	6	31555657	G/A	0.2383	-0.03288	0.03215	0.3065	30.8358	0.2383
rs17200816	CD20 on B cell	6	31566840	T/C	0.0587	-0.07191	0.05361	0.1799	20.9736	0.0587
rs7769158	CD20 on B cell	6	31799494	T/G	0.0641	-0.07309	0.0527	0.1655	20.5327	0.0641
rs652888	CD20 on B cell	6	31851234	G/A	0.2988	-0.07731	0.03166	0.01465	41.2522	0.2988
rs367364	CD20 on B cell	6	32019946	T/C	0.0448	-0.1248	0.06494	0.05461	68.4197	0.0448
rs542418	CD20 on B cell	6	31836442	G/A	0.0796	-0.1292	0.04848	0.00774	54.0927	0.0796
rs1270942	CD20 on B cell	6	31918860	G/A	0.0179	-0.1764	0.1023	0.08467	69.5023	0.0179
rs9267531	CD20 on B cell	6	31636742	G/A	0.019	-0.1892	0.09963	0.0576	63.296	0.019
rs3130490	CD20 on B cell	6	31739120	T/G	0.0189	-0.1906	0.09997	0.05661	76.4791	0.0189
rs1270942	CD20 on CD20- CD38- B cell	6	31918860	G/A	0.018	0.211	0.09544	0.02711	69.5023	0.018
rs3130490	CD20 on CD20- CD38- B cell	6	31739120	T/G	0.019	0.1989	0.09313	0.03279	76.4791	0.019
rs9267531	CD20 on CD20- CD38- B cell	6	31636742	G/A	0.0191	0.1832	0.09281	0.04846	63.296	0.0191
rs367364	CD20 on CD20- CD38- B cell	6	32019946	T/C	0.0448	0.1754	0.06147	0.00435	68.4197	0.0448
rs542418	CD20 on CD20- CD38- B cell	6	31836442	G/A	0.0799	0.1268	0.04639	0.00632	54.0927	0.0799
rs17200816	CD20 on CD20- CD38- B cell	6	31566840	T/C	0.0585	0.05657	0.05245	0.2809	20.9736	0.0585
rs3135041	CD20 on CD20- CD38- B cell	6	31555657	G/A	0.239	0.04965	0.03031	0.1015	30.8358	0.239
rs805297	CD20 on CD20- CD38- B cell	6	31622606	A/C	0.2987	0.03389	0.02744	0.217	37.249	0.2987
rs652888	CD20 on CD20- CD38- B cell	6	31851234	G/A	0.2989	0.01922	0.0286	0.5017	41.2522	0.2989
rs592229	CD20 on CD20- CD38- B cell	6	31930441	T/G	0.8501	-0.04165	0.03532	0.2384	32.8762	0.1499
rs7769158	CD20 on CD20- CD38- B cell	6	31799494	T/G	0.0643	-0.04924	0.05034	0.3281	20.5327	0.0643
rs2471960	CD20 on CD20- CD38- B cell	6	31580539	A/G	0.2579	-0.06216	0.02953	0.03539	26.2053	0.2579
rs521977	CD20 on CD20- CD38- B cell	6	31836827	G/T	0.9383	-0.09246	0.05218	0.0765	27.3956	0.0617
rs592229	CD20 on CD24+ CD27+ B cell	6	31930441	T/G	0.85	0.08223	0.03726	0.02737	32.8762	0.15
rs521977	CD20 on CD24+ CD27+ B cell	6	31836827	G/T	0.9385	0.04225	0.05456	0.4388	27.3956	0.0615
rs805297	CD20 on CD24+ CD27+ B cell	6	31622606	A/C	0.2978	-0.00523	0.02925	0.8582	37.249	0.2978
rs3135041	CD20 on CD24+ CD27+ B cell	6	31555657	G/A	0.238	-0.04021	0.03218	0.2117	30.8358	0.238
rs652888	CD20 on CD24+ CD27+ B cell	6	31851234	G/A	0.299	-0.05893	0.03181	0.064	41.2522	0.299
rs7769158	CD20 on CD24+ CD27+ B cell	6	31799494	T/G	0.064	-0.06452	0.05268	0.2208	20.5327	0.064
rs17200816	CD20 on CD24+ CD27+ B cell	6	31566840	T/C	0.0588	-0.07076	0.05349	0.1859	20.9736	0.0588
rs542418	CD20 on CD24+ CD27+ B cell	6	31836442	G/A	0.0797	-0.1032	0.04845	0.03318	54.0927	0.0797
rs1270942	CD20 on CD24+ CD27+ B cell	6	31918860	G/A	0.0179	-0.1217	0.1024	0.2349	69.5023	0.0179
rs3130490	CD20 on CD24+ CD27+ B cell	6	31739120	T/G	0.0189	-0.1273	0.1001	0.2037	76.4791	0.0189
rs367364	CD20 on CD24+ CD27+ B cell	6	32019946	T/C	0.0448	-0.1291	0.06495	0.04687	68.4197	0.0448
rs9267531	CD20 on CD24+ CD27+ B cell	6	31636742	G/A	0.019	-0.1392	0.09978	0.1631	63.296	0.019
rs592229	CD20 on IgD- CD24- B cell	6	31930441	T/G	0.85	0.08127	0.03719	0.02895	32.8762	0.15
rs521977	CD20 on IgD- CD24- B cell	6	31836827	G/T	0.9385	0.05289	0.05456	0.3325	27.3956	0.0615
rs3135041	CD20 on IgD- CD24- B cell	6	31555657	G/A	0.238	-0.00464	0.0321	0.885	30.8358	0.238
rs805297	CD20 on IgD- CD24- B cell	6	31622606	A/C	0.2978	-0.03796	0.02915	0.1929	37.249	0.2978
rs652888	CD20 on IgD- CD24- B cell	6	31851234	G/A	0.299	-0.04965	0.03149	0.115	41.2522	0.299
rs7769158	CD20 on IgD- CD24- B cell	6	31799494	T/G	0.064	-0.07433	0.05269	0.1584	20.5327	0.064
rs367364	CD20 on IgD- CD24- B cell	6	32019946	T/C	0.0448	-0.1741	0.06475	0.00721	68.4197	0.0448
rs3130490	CD20 on IgD- CD24- B cell	6	31739120	T/G	0.0189	-0.2856	0.09957	0.00414	76.4791	0.0189
rs1270942	CD20 on IgD- CD24- B cell	6	31918860	G/A	0.0179	-0.2948	0.1019	0.00384	69.5023	0.0179
rs9267531	CD20 on IgD- CD24- B cell	6	31636742	G/A	0.019	-0.3005	0.09922	0.00248	63.296	0.019
rs592229	CD20 on IgD- CD38- B cell	6	31930441	T/G	0.85	0.06703	0.03719	0.07155	32.8762	0.15
rs521977	CD20 on IgD- CD38- B cell	6	31836827	G/T	0.9385	0.03876	0.05449	0.477	27.3956	0.0615
rs3135041	CD20 on IgD- CD38- B cell	6	31555657	G/A	0.238	-0.01541	0.0321	0.6312	30.8358	0.238
rs805297	CD20 on IgD- CD38- B cell	6	31622606	A/C	0.2978	-0.03892	0.02916	0.182	37.249	0.2978
rs652888	CD20 on IgD- CD38- B cell	6	31851234	G/A	0.299	-0.05209	0.03161	0.09944	41.2522	0.299
rs7769158	CD20 on IgD- CD38- B cell	6	31799494	T/G	0.064	-0.08265	0.05261	0.1163	20.5327	0.064
rs17200816	CD20 on IgD- CD38- B cell	6	31566840	T/C	0.0588	-0.1002	0.05351	0.06113	20.9736	0.0588
rs367364	CD20 on IgD- CD38- B cell	6	32019946	T/C	0.0448	-0.1663	0.06476	0.01028	68.4197	0.0448
rs1270942	CD20 on IgD- CD38- B cell	6	31918860	G/A	0.0179	-0.2299	0.102	0.02428	69.5023	0.0179
rs3130490	CD20 on IgD- CD38- B cell	6	31739120	T/G	0.0189	-0.2359	0.09971	0.01807	76.4791	0.0189
rs9267531	CD20 on IgD- CD38- B cell	6	31636742	G/A	0.019	-0.2514	0.09936	0.01144	63.296	0.019
rs592229	CD20 on IgD- CD38+ B cell	6	31930441	T/G	0.85	0.06592	0.03599	0.06709	32.8762	0.15
rs652888	CD20 on IgD- CD38+ B cell	6	31851234	G/A	0.2989	0.05173	0.02958	0.08047	41.2522	0.2989
rs521977	CD20 on IgD- CD38+ B cell	6	31836827	G/T	0.9384	0.04825	0.05314	0.3639	27.3956	0.0616
rs1270942	CD20 on IgD- CD38+ B cell	6	31918860	G/A	0.0179	0.01146	0.09806	0.907	69.5023	0.0179
rs3130486	CD20 on IgD- CD38+ B cell	6	31722780	T/C	0.2513	0.0068	0.03061	0.8242	39.5026	0.2513
rs2471960	CD20 on IgD- CD38+ B cell	6	31580539	A/G	0.2584	0.00431	0.03024	0.8866	26.2053	0.2584
rs3135041	CD20 on IgD- CD38+ B cell	6	31555657	G/A	0.2382	-0.00024	0.03093	0.9938	30.8358	0.2382
rs3130490	CD20 on IgD- CD38+ B cell	6	31739120	T/G	0.0189	-0.02567	0.09573	0.7886	76.4791	0.0189
rs805297	CD20 on IgD- CD38+ B cell	6	31622606	A/C	0.2978	-0.02835	0.02806	0.3124	37.249	0.2978
rs9267531	CD20 on IgD- CD38+ B cell	6	31636742	G/A	0.019	-0.03845	0.09538	0.6869	63.296	0.019
rs7769158	CD20 on IgD- CD38+ B cell	6	31799494	T/G	0.0641	-0.0421	0.05129	0.4118	20.5327	0.0641
rs367364	CD20 on IgD- CD38+ B cell	6	32019946	T/C	0.0448	-0.0648	0.0626	0.3007	68.4197	0.0448
rs542418	CD20 on IgD- CD38+ B cell	6	31836442	G/A	0.0797	-0.09588	0.0472	0.04232	54.0927	0.0797
rs17200816	CD20 on IgD- CD38+ B cell	6	31566840	T/C	0.0588	-0.1028	0.05288	0.0521	20.9736	0.0588
rs592229	CD20 on IgD- CD38dim B cell	6	31930441	T/G	0.85	0.1136	0.0375	0.00247	32.8762	0.15
rs521977	CD20 on IgD- CD38dim B cell	6	31836827	G/T	0.9385	0.0646	0.05486	0.239	27.3956	0.0615
rs3135041	CD20 on IgD- CD38dim B cell	6	31555657	G/A	0.238	-0.00099	0.03245	0.9757	30.8358	0.238
rs805297	CD20 on IgD- CD38dim B cell	6	31622606	A/C	0.2978	-0.02645	0.02949	0.3699	37.249	0.2978
rs652888	CD20 on IgD- CD38dim B cell	6	31851234	G/A	0.299	-0.03063	0.03226	0.3424	41.2522	0.299
rs7769158	CD20 on IgD- CD38dim B cell	6	31799494	T/G	0.064	-0.07615	0.05297	0.1506	20.5327	0.064
rs17200816	CD20 on IgD- CD38dim B cell	6	31566840	T/C	0.0588	-0.09106	0.0536	0.08941	20.9736	0.0588
rs367364	CD20 on IgD- CD38dim B cell	6	32019946	T/C	0.0448	-0.1836	0.06543	0.00505	68.4197	0.0448
rs1270942	CD20 on IgD- CD38dim B cell	6	31918860	G/A	0.0179	-0.249	0.1033	0.01599	69.5023	0.0179
rs3130490	CD20 on IgD- CD38dim B cell	6	31739120	T/G	0.0189	-0.268	0.101	0.00801	76.4791	0.0189
rs9267531	CD20 on IgD- CD38dim B cell	6	31636742	G/A	0.019	-0.2828	0.1007	0.00499	63.296	0.019
rs592229	CD20 on IgD+ B cell	6	31930441	T/G	0.8501	0.06689	0.03733	0.07318	32.8762	0.1499
rs521977	CD20 on IgD+ B cell	6	31836827	G/T	0.9385	0.04959	0.05467	0.3644	27.3956	0.0615
rs805297	CD20 on IgD+ B cell	6	31622606	A/C	0.2977	-0.00733	0.02928	0.8023	37.249	0.2977
rs3135041	CD20 on IgD+ B cell	6	31555657	G/A	0.2381	-0.02939	0.03224	0.362	30.8358	0.2381
rs7769158	CD20 on IgD+ B cell	6	31799494	T/G	0.064	-0.06208	0.05278	0.2396	20.5327	0.064
rs652888	CD20 on IgD+ B cell	6	31851234	G/A	0.2989	-0.07054	0.03179	0.02656	41.2522	0.2989
rs17200816	CD20 on IgD+ B cell	6	31566840	T/C	0.0588	-0.07257	0.05359	0.1758	20.9736	0.0588
rs367364	CD20 on IgD+ B cell	6	32019946	T/C	0.0448	-0.08365	0.06507	0.1986	68.4197	0.0448
rs542418	CD20 on IgD+ B cell	6	31836442	G/A	0.0797	-0.1007	0.04854	0.03807	54.0927	0.0797
rs1270942	CD20 on IgD+ B cell	6	31918860	G/A	0.0179	-0.1095	0.1025	0.2857	69.5023	0.0179
rs9267531	CD20 on IgD+ B cell	6	31636742	G/A	0.019	-0.1195	0.09988	0.2316	63.296	0.019
rs3130490	CD20 on IgD+ B cell	6	31739120	T/G	0.0189	-0.123	0.1002	0.2199	76.4791	0.0189
rs592229	CD20 on IgD+ CD24- B cell	6	31930441	T/G	0.85	0.05335	0.03717	0.1513	32.8762	0.15
rs521977	CD20 on IgD+ CD24- B cell	6	31836827	G/T	0.9385	0.03179	0.05447	0.5595	27.3956	0.0615
rs805297	CD20 on IgD+ CD24- B cell	6	31622606	A/C	0.2978	-0.0072	0.02914	0.8049	37.249	0.2978
rs3135041	CD20 on IgD+ CD24- B cell	6	31555657	G/A	0.238	-0.03644	0.03208	0.256	30.8358	0.238
rs7769158	CD20 on IgD+ CD24- B cell	6	31799494	T/G	0.064	-0.05361	0.0526	0.3082	20.5327	0.064
rs652888	CD20 on IgD+ CD24- B cell	6	31851234	G/A	0.299	-0.06321	0.03156	0.0453	41.2522	0.299
rs17200816	CD20 on IgD+ CD24- B cell	6	31566840	T/C	0.0588	-0.07199	0.05351	0.1786	20.9736	0.0588
rs367364	CD20 on IgD+ CD24- B cell	6	32019946	T/C	0.0448	-0.07228	0.06476	0.2644	68.4197	0.0448
rs1270942	CD20 on IgD+ CD24- B cell	6	31918860	G/A	0.0179	-0.07523	0.102	0.4609	69.5023	0.0179
rs9267531	CD20 on IgD+ CD24- B cell	6	31636742	G/A	0.019	-0.08474	0.09935	0.3938	63.296	0.019
rs3130490	CD20 on IgD+ CD24- B cell	6	31739120	T/G	0.0189	-0.08895	0.09969	0.3723	76.4791	0.0189
rs542418	CD20 on IgD+ CD24- B cell	6	31836442	G/A	0.0797	-0.09419	0.04837	0.0516	54.0927	0.0797
rs521977	CD20 on IgD+ CD24+ B cell	6	31836827	G/T	0.9385	0.05085	0.05448	0.3506	27.3956	0.0615
rs592229	CD20 on IgD+ CD24+ B cell	6	31930441	T/G	0.85	0.04715	0.03723	0.2054	32.8762	0.15
rs805297	CD20 on IgD+ CD24+ B cell	6	31622606	A/C	0.2978	-0.00188	0.02921	0.9486	37.249	0.2978
rs7769158	CD20 on IgD+ CD24+ B cell	6	31799494	T/G	0.064	-0.02109	0.05262	0.6885	20.5327	0.064
rs17200816	CD20 on IgD+ CD24+ B cell	6	31566840	T/C	0.0588	-0.04397	0.0534	0.4103	20.9736	0.0588
rs3135041	CD20 on IgD+ CD24+ B cell	6	31555657	G/A	0.238	-0.04848	0.03214	0.1316	30.8358	0.238
rs652888	CD20 on IgD+ CD24+ B cell	6	31851234	G/A	0.299	-0.06137	0.03179	0.0536	41.2522	0.299
rs542418	CD20 on IgD+ CD24+ B cell	6	31836442	G/A	0.0797	-0.06214	0.0484	0.1992	54.0927	0.0797
rs1270942	CD20 on IgD+ CD24+ B cell	6	31918860	G/A	0.0179	-0.07366	0.1023	0.4717	69.5023	0.0179
rs3130490	CD20 on IgD+ CD24+ B cell	6	31739120	T/G	0.0189	-0.08547	0.1	0.3929	76.4791	0.0189
rs9267531	CD20 on IgD+ CD24+ B cell	6	31636742	G/A	0.019	-0.09201	0.09969	0.3561	63.296	0.019
rs367364	CD20 on IgD+ CD24+ B cell	6	32019946	T/C	0.0448	-0.09514	0.06489	0.1427	68.4197	0.0448
rs521977	CD20 on IgD+ CD38- B cell	6	31836827	G/T	0.9384	0.07994	0.05402	0.139	27.3956	0.0616
rs592229	CD20 on IgD+ CD38- B cell	6	31930441	T/G	0.8499	0.04756	0.03686	0.197	32.8762	0.1501
rs805297	CD20 on IgD+ CD38- B cell	6	31622606	A/C	0.2977	-0.00662	0.02892	0.8191	37.249	0.2977
rs3135041	CD20 on IgD+ CD38- B cell	6	31555657	G/A	0.2384	-0.03569	0.03177	0.2614	30.8358	0.2384
rs367364	CD20 on IgD+ CD38- B cell	6	32019946	T/C	0.0449	-0.04226	0.06422	0.5106	68.4197	0.0449
rs7769158	CD20 on IgD+ CD38- B cell	6	31799494	T/G	0.0642	-0.05025	0.05217	0.3356	20.5327	0.0642
rs652888	CD20 on IgD+ CD38- B cell	6	31851234	G/A	0.2981	-0.05815	0.03127	0.06304	41.2522	0.2981
rs542418	CD20 on IgD+ CD38- B cell	6	31836442	G/A	0.0797	-0.0606	0.048	0.2068	54.0927	0.0797
rs17200816	CD20 on IgD+ CD38- B cell	6	31566840	T/C	0.0588	-0.0654	0.05313	0.2185	20.9736	0.0588
rs1270942	CD20 on IgD+ CD38- B cell	6	31918860	G/A	0.0178	-0.09813	0.1012	0.3325	69.5023	0.0178
rs9267531	CD20 on IgD+ CD38- B cell	6	31636742	G/A	0.0189	-0.1117	0.09856	0.2571	63.296	0.0189
rs3130490	CD20 on IgD+ CD38- B cell	6	31739120	T/G	0.0188	-0.1121	0.09891	0.2572	76.4791	0.0188
rs521977	CD20 on IgD+ CD38- naive B cell	6	31836827	G/T	0.937	0.15	0.07244	0.03846	27.3956	0.063
rs592229	CD20 on IgD+ CD38- naive B cell	6	31930441	T/G	0.855	0.03245	0.05044	0.52	32.8762	0.145
rs367364	CD20 on IgD+ CD38- naive B cell	6	32019946	T/C	0.0433	0.02357	0.08782	0.7885	68.4197	0.0433
rs3135041	CD20 on IgD+ CD38- naive B cell	6	31555657	G/A	0.2467	-0.01984	0.04248	0.6405	30.8358	0.2467
rs805297	CD20 on IgD+ CD38- naive B cell	6	31622606	A/C	0.2993	-0.02376	0.03921	0.5447	37.249	0.2993
rs7769158	CD20 on IgD+ CD38- naive B cell	6	31799494	T/G	0.066	-0.02617	0.06942	0.7062	20.5327	0.066
rs542418	CD20 on IgD+ CD38- naive B cell	6	31836442	G/A	0.0769	-0.0573	0.06668	0.3903	54.0927	0.0769
rs17200816	CD20 on IgD+ CD38- naive B cell	6	31566840	T/C	0.0641	-0.1282	0.07003	0.06729	20.9736	0.0641
rs1270942	CD20 on IgD+ CD38- naive B cell	6	31918860	G/A	0.0191	-0.1562	0.1314	0.2348	69.5023	0.0191
rs3130490	CD20 on IgD+ CD38- naive B cell	6	31739120	T/G	0.0202	-0.1681	0.128	0.1892	76.4791	0.0202
rs9267531	CD20 on IgD+ CD38- naive B cell	6	31636742	G/A	0.0204	-0.1698	0.1271	0.1818	63.296	0.0204
rs521977	CD20 on IgD+ CD38- unswitched memory B cell	6	31836827	G/T	0.9371	0.1928	0.07181	0.00733	27.3956	0.0629
rs592229	CD20 on IgD+ CD38- unswitched memory B cell	6	31930441	T/G	0.8551	0.09942	0.04993	0.04662	32.8762	0.1449
rs805297	CD20 on IgD+ CD38- unswitched memory B cell	6	31622606	A/C	0.2993	0.00351	0.03884	0.928	37.249	0.2993
rs3135041	CD20 on IgD+ CD38- unswitched memory B cell	6	31555657	G/A	0.2467	-0.00039	0.04202	0.9927	30.8358	0.2467
rs652888	CD20 on IgD+ CD38- unswitched memory B cell	6	31851234	G/A	0.2977	-0.06507	0.04016	0.1054	41.2522	0.2977
rs7769158	CD20 on IgD+ CD38- unswitched memory B cell	6	31799494	T/G	0.0656	-0.06968	0.06904	0.313	20.5327	0.0656
rs367364	CD20 on IgD+ CD38- unswitched memory B cell	6	32019946	T/C	0.0433	-0.1093	0.08697	0.209	68.4197	0.0433
rs542418	CD20 on IgD+ CD38- unswitched memory B cell	6	31836442	G/A	0.0768	-0.1174	0.06606	0.0757	54.0927	0.0768
rs17200816	CD20 on IgD+ CD38- unswitched memory B cell	6	31566840	T/C	0.0637	-0.1394	0.06971	0.04565	20.9736	0.0637
rs1270942	CD20 on IgD+ CD38- unswitched memory B cell	6	31918860	G/A	0.0191	-0.2079	0.13	0.1101	69.5023	0.0191
rs3130490	CD20 on IgD+ CD38- unswitched memory B cell	6	31739120	T/G	0.0202	-0.2162	0.1266	0.08788	76.4791	0.0202
rs9267531	CD20 on IgD+ CD38- unswitched memory B cell	6	31636742	G/A	0.0204	-0.227	0.1258	0.07126	63.296	0.0204
rs592229	CD20 on IgD+ CD38+ B cell	6	31930441	T/G	0.85	0.05182	0.03702	0.1617	32.8762	0.15
rs3130486	CD20 on IgD+ CD38+ B cell	6	31722780	T/C	0.2513	0.02283	0.03193	0.4745	39.5026	0.2513
rs805297	CD20 on IgD+ CD38+ B cell	6	31622606	A/C	0.2978	-0.00345	0.02903	0.9054	37.249	0.2978
rs17200816	CD20 on IgD+ CD38+ B cell	6	31566840	T/C	0.0588	-0.00418	0.05328	0.9374	20.9736	0.0588
rs3135041	CD20 on IgD+ CD38+ B cell	6	31555657	G/A	0.238	-0.01114	0.03195	0.7273	30.8358	0.238
rs521977	CD20 on IgD+ CD38+ B cell	6	31836827	G/T	0.9385	-0.02016	0.05424	0.7102	27.3956	0.0615
rs7769158	CD20 on IgD+ CD38+ B cell	6	31799494	T/G	0.064	-0.03968	0.05238	0.4488	20.5327	0.064
rs652888	CD20 on IgD+ CD38+ B cell	6	31851234	G/A	0.299	-0.06919	0.03145	0.02788	41.2522	0.299
rs367364	CD20 on IgD+ CD38+ B cell	6	32019946	T/C	0.0448	-0.0837	0.0645	0.1945	68.4197	0.0448
rs9267531	CD20 on IgD+ CD38+ B cell	6	31636742	G/A	0.019	-0.08399	0.09897	0.3961	63.296	0.019
rs3130490	CD20 on IgD+ CD38+ B cell	6	31739120	T/G	0.0189	-0.08585	0.09931	0.3874	76.4791	0.0189
rs1270942	CD20 on IgD+ CD38+ B cell	6	31918860	G/A	0.0179	-0.09008	0.1016	0.3754	69.5023	0.0179
rs542418	CD20 on IgD+ CD38+ B cell	6	31836442	G/A	0.0797	-0.1028	0.04816	0.03283	54.0927	0.0797
rs592229	CD20 on IgD+ CD38dim B cell	6	31930441	T/G	0.85	0.07355	0.03731	0.04872	32.8762	0.15
rs521977	CD20 on IgD+ CD38dim B cell	6	31836827	G/T	0.9385	0.04538	0.05463	0.4062	27.3956	0.0615
rs805297	CD20 on IgD+ CD38dim B cell	6	31622606	A/C	0.2978	-0.033	0.02927	0.2597	37.249	0.2978
rs3135041	CD20 on IgD+ CD38dim B cell	6	31555657	G/A	0.238	-0.03379	0.03222	0.2943	30.8358	0.238
rs7769158	CD20 on IgD+ CD38dim B cell	6	31799494	T/G	0.064	-0.05677	0.05275	0.282	20.5327	0.064
rs652888	CD20 on IgD+ CD38dim B cell	6	31851234	G/A	0.299	-0.07419	0.03181	0.01975	41.2522	0.299
rs17200816	CD20 on IgD+ CD38dim B cell	6	31566840	T/C	0.0588	-0.09797	0.05356	0.06745	20.9736	0.0588
rs367364	CD20 on IgD+ CD38dim B cell	6	32019946	T/C	0.0448	-0.1058	0.06503	0.104	68.4197	0.0448
rs542418	CD20 on IgD+ CD38dim B cell	6	31836442	G/A	0.0797	-0.1084	0.04851	0.02554	54.0927	0.0797
rs1270942	CD20 on IgD+ CD38dim B cell	6	31918860	G/A	0.0179	-0.1752	0.1025	0.08747	69.5023	0.0179
rs9267531	CD20 on IgD+ CD38dim B cell	6	31636742	G/A	0.019	-0.1853	0.09985	0.06352	63.296	0.019
rs3130490	CD20 on IgD+ CD38dim B cell	6	31739120	T/G	0.0189	-0.1864	0.1002	0.06286	76.4791	0.0189
rs592229	CD20 on memory B cell	6	31930441	T/G	0.85	0.07615	0.03722	0.04081	32.8762	0.15
rs521977	CD20 on memory B cell	6	31836827	G/T	0.9385	0.05661	0.05449	0.2989	27.3956	0.0615
rs805297	CD20 on memory B cell	6	31622606	A/C	0.2978	-0.01148	0.02921	0.6943	37.249	0.2978
rs3135041	CD20 on memory B cell	6	31555657	G/A	0.238	-0.03891	0.03214	0.2262	30.8358	0.238
rs652888	CD20 on memory B cell	6	31851234	G/A	0.299	-0.05872	0.03177	0.06461	41.2522	0.299
rs7769158	CD20 on memory B cell	6	31799494	T/G	0.064	-0.06744	0.05262	0.2	20.5327	0.064
rs17200816	CD20 on memory B cell	6	31566840	T/C	0.0588	-0.0871	0.05341	0.103	20.9736	0.0588
rs542418	CD20 on memory B cell	6	31836442	G/A	0.0797	-0.1095	0.04838	0.02363	54.0927	0.0797
rs367364	CD20 on memory B cell	6	32019946	T/C	0.0448	-0.1214	0.06488	0.06149	68.4197	0.0448
rs1270942	CD20 on memory B cell	6	31918860	G/A	0.0179	-0.1329	0.1023	0.194	69.5023	0.0179
rs3130490	CD20 on memory B cell	6	31739120	T/G	0.0189	-0.1511	0.09999	0.1309	76.4791	0.0189
rs9267531	CD20 on memory B cell	6	31636742	G/A	0.019	-0.1595	0.09965	0.1095	63.296	0.019
rs592229	CD20 on naive-mature B cell	6	31930441	T/G	0.85	0.06344	0.03706	0.08702	32.8762	0.15
rs521977	CD20 on naive-mature B cell	6	31836827	G/T	0.9385	0.05105	0.05435	0.3477	27.3956	0.0615
rs805297	CD20 on naive-mature B cell	6	31622606	A/C	0.2978	-0.01396	0.02905	0.6308	37.249	0.2978
rs3135041	CD20 on naive-mature B cell	6	31555657	G/A	0.238	-0.02498	0.03198	0.4348	30.8358	0.238
rs7769158	CD20 on naive-mature B cell	6	31799494	T/G	0.064	-0.05616	0.05249	0.2847	20.5327	0.064
rs652888	CD20 on naive-mature B cell	6	31851234	G/A	0.299	-0.06016	0.03139	0.05536	41.2522	0.299
rs17200816	CD20 on naive-mature B cell	6	31566840	T/C	0.0588	-0.09351	0.05346	0.08035	20.9736	0.0588
rs367364	CD20 on naive-mature B cell	6	32019946	T/C	0.0448	-0.1183	0.06455	0.06699	68.4197	0.0448
rs542418	CD20 on naive-mature B cell	6	31836442	G/A	0.0797	-0.1311	0.04825	0.00659	54.0927	0.0797
rs1270942	CD20 on naive-mature B cell	6	31918860	G/A	0.0179	-0.149	0.1016	0.1428	69.5023	0.0179
rs9267531	CD20 on naive-mature B cell	6	31636742	G/A	0.019	-0.1628	0.09896	0.1001	63.296	0.019
rs3130490	CD20 on naive-mature B cell	6	31739120	T/G	0.0189	-0.1647	0.0993	0.09727	76.4791	0.0189
rs592229	CD20 on switched memory B cell	6	31930441	T/G	0.85	0.09642	0.03773	0.01065	32.8762	0.15
rs521977	CD20 on switched memory B cell	6	31836827	G/T	0.9385	0.03333	0.0552	0.546	27.3956	0.0615
rs3135041	CD20 on switched memory B cell	6	31555657	G/A	0.238	-0.0073	0.03263	0.8231	30.8358	0.238
rs805297	CD20 on switched memory B cell	6	31622606	A/C	0.2978	-0.02459	0.02965	0.4069	37.249	0.2978
rs652888	CD20 on switched memory B cell	6	31851234	G/A	0.299	-0.04025	0.0324	0.2142	41.2522	0.299
rs17200816	CD20 on switched memory B cell	6	31566840	T/C	0.0588	-0.07397	0.05397	0.1706	20.9736	0.0588
rs7769158	CD20 on switched memory B cell	6	31799494	T/G	0.064	-0.08663	0.05329	0.1041	20.5327	0.064
rs367364	CD20 on switched memory B cell	6	32019946	T/C	0.0448	-0.1692	0.06582	0.01019	68.4197	0.0448
rs1270942	CD20 on switched memory B cell	6	31918860	G/A	0.0179	-0.1921	0.1039	0.06462	69.5023	0.0179
rs3130490	CD20 on switched memory B cell	6	31739120	T/G	0.0189	-0.2123	0.1016	0.03672	76.4791	0.0189
rs9267531	CD20 on switched memory B cell	6	31636742	G/A	0.019	-0.2268	0.1012	0.02513	63.296	0.019
rs2471960	CD20 on transitional B cell	6	31580539	A/G	0.2584	0.06187	0.03164	0.05061	26.2053	0.2584
rs592229	CD20 on transitional B cell	6	31930441	T/G	0.85	0.03606	0.0372	0.3324	32.8762	0.15
rs3130486	CD20 on transitional B cell	6	31722780	T/C	0.2513	0.01427	0.032	0.6558	39.5026	0.2513
rs521977	CD20 on transitional B cell	6	31836827	G/T	0.9385	0.01137	0.05455	0.8348	27.3956	0.0615
rs7769158	CD20 on transitional B cell	6	31799494	T/G	0.064	0.01044	0.05269	0.843	20.5327	0.064
rs17200816	CD20 on transitional B cell	6	31566840	T/C	0.0588	-0.00357	0.05371	0.947	20.9736	0.0588
rs805297	CD20 on transitional B cell	6	31622606	A/C	0.2978	-0.0181	0.02913	0.5345	37.249	0.2978
rs3135041	CD20 on transitional B cell	6	31555657	G/A	0.238	-0.02326	0.03208	0.4684	30.8358	0.238
rs652888	CD20 on transitional B cell	6	31851234	G/A	0.299	-0.0326	0.03146	0.3001	41.2522	0.299
rs542418	CD20 on transitional B cell	6	31836442	G/A	0.0797	-0.09705	0.04844	0.04522	54.0927	0.0797
rs367364	CD20 on transitional B cell	6	32019946	T/C	0.0448	-0.1116	0.06475	0.08486	68.4197	0.0448
rs1270942	CD20 on transitional B cell	6	31918860	G/A	0.0179	-0.1331	0.1019	0.1918	69.5023	0.0179
rs3130490	CD20 on transitional B cell	6	31739120	T/G	0.0189	-0.1424	0.09959	0.1527	76.4791	0.0189
rs9267531	CD20 on transitional B cell	6	31636742	G/A	0.019	-0.1434	0.09925	0.1486	63.296	0.019
rs592229	CD20 on unswitched memory B cell	6	31930441	T/G	0.85	0.07041	0.03726	0.05891	32.8762	0.15
rs521977	CD20 on unswitched memory B cell	6	31836827	G/T	0.9385	0.05664	0.05456	0.2993	27.3956	0.0615
rs805297	CD20 on unswitched memory B cell	6	31622606	A/C	0.2978	-0.00738	0.02924	0.8007	37.249	0.2978
rs3135041	CD20 on unswitched memory B cell	6	31555657	G/A	0.238	-0.01719	0.03219	0.5932	30.8358	0.238
rs7769158	CD20 on unswitched memory B cell	6	31799494	T/G	0.064	-0.04146	0.0527	0.4315	20.5327	0.064
rs652888	CD20 on unswitched memory B cell	6	31851234	G/A	0.299	-0.0679	0.03178	0.03271	41.2522	0.299
rs3130490	CD20 on unswitched memory B cell	6	31739120	T/G	0.0189	-0.07699	0.1001	0.4419	76.4791	0.0189
rs1270942	CD20 on unswitched memory B cell	6	31918860	G/A	0.0179	-0.08005	0.1024	0.4345	69.5023	0.0179
rs9267531	CD20 on unswitched memory B cell	6	31636742	G/A	0.019	-0.08262	0.09977	0.4077	63.296	0.019
rs17200816	CD20 on unswitched memory B cell	6	31566840	T/C	0.0588	-0.08379	0.0535	0.1174	20.9736	0.0588
rs542418	CD20 on unswitched memory B cell	6	31836442	G/A	0.0797	-0.08683	0.04846	0.07327	54.0927	0.0797
rs367364	CD20 on unswitched memory B cell	6	32019946	T/C	0.0448	-0.09855	0.06496	0.1293	68.4197	0.0448
rs9267531	CD24 on IgD- CD38- B cell	6	31636742	G/A	0.0191	0.0556	0.1013	0.583	63.296	0.0191
rs1270942	CD24 on IgD- CD38- B cell	6	31918860	G/A	0.018	0.04668	0.104	0.6534	69.5023	0.018
rs3135041	CD24 on IgD- CD38- B cell	6	31555657	G/A	0.2377	0.04513	0.0327	0.1676	30.8358	0.2377
rs3130490	CD24 on IgD- CD38- B cell	6	31739120	T/G	0.0189	0.042	0.1016	0.6794	76.4791	0.0189
rs3130486	CD24 on IgD- CD38- B cell	6	31722780	T/C	0.2512	0.03762	0.03269	0.2499	39.5026	0.2512
rs805297	CD24 on IgD- CD38- B cell	6	31622606	A/C	0.2971	0.0374	0.02973	0.2084	37.249	0.2971
rs2471960	CD24 on IgD- CD38- B cell	6	31580539	A/G	0.2584	0.03446	0.03236	0.287	26.2053	0.2584
rs592229	CD24 on IgD- CD38- B cell	6	31930441	T/G	0.8499	0.0288	0.03788	0.4471	32.8762	0.1501
rs17200816	CD24 on IgD- CD38- B cell	6	31566840	T/C	0.0589	0.00393	0.05437	0.9424	20.9736	0.0589
rs521977	CD24 on IgD- CD38- B cell	6	31836827	G/T	0.9385	-0.01238	0.05546	0.8234	27.3956	0.0615
[truncated: 7,770 more rows]
