# Supplementary material for: Exploring the celecoxib–cervical cancer relationship using in vitro, network pharmacology, and Mendelian randomization approaches
Source: Front Med (Lausanne). 2026 May 19;13:1777235. doi: 10.3389/fmed.2026.1777235 (PMC13226506; doi:10.3389/fmed.2026.1777235)
Supplement: Supplementary file 3 [file Table_3.XLSX]

## Sheet: Table2 SNP infomation
SNP	Outcome	CHR	POS	EA/OA	EAF	β*	SE	P	F-statistic	MAF
Terminally Differentiated CD4-CD8- T cell Absolute Count
rs9461666	Cervical cancer	6	31207763	G/T	0.01315	0.2037	0.1661	0.22	20.6595	0.0131475
rs6729180	Cervical cancer	2	38920621	T/C	0.22707	0.1033	0.0601	0.0857	56.1347	0.227072
rs117257206	Cervical cancer	8	120880964	A/G	0.06165	0.0509	0.08	0.5247	20.5796	0.0616468
rs10422969	Cervical cancer	19	30096708	A/G	0.09816	0.0374	0.0513	0.4651	20.5902	0.0981627
rs6755452	Cervical cancer	2	87035076	G/T	0.19553	0.0194	0.0487	0.6905	26.3878	0.195532
rs6431734	Cervical cancer	2	15874207	A/C	0.62779	0.0049	0.034	0.8849	20.0086	0.372211
rs2242597	Cervical cancer	17	34245629	G/T	0.05235	-0.0003	0.0604	0.9966	21.8235	0.0523495
rs10003087	Cervical cancer	4	172937884	G/T	0.40492	-0.0066	0.051	0.8972	24.0958	0.40492
rs36060603	Cervical cancer	3	78637361	G/A	0.36531	-0.0123	0.039	0.753	22.8147	0.365306
rs7744522	Cervical cancer	6	11109693	G/A	0.75288	-0.0567	0.0441	0.1993	20.5226	0.247121
rs17775026	Cervical cancer	16	26221619	A/G	0.36291	-0.0581	0.0497	0.2424	22.4705	0.362915
rs9660907	Cervical cancer	1	245039866	C/T	0.05657	-0.1229	0.1103	0.2651	20.4493	0.0565704
rs61126090	Cervical cancer	6	32586382	G/A	0.00837	-0.6576	0.2454	0.00737	50.7053	0.00837376
Terminally Differentiated CD4-CD8- T cell %T cell
rs6729180	Cervical cancer	2	38920621	T/C	0.22707	0.1033	0.0601	0.0857	59.2618	0.227072
rs146907982	Cervical cancer	9	120231514	A/G	0.06733	0.1018	0.094	0.2789	19.8336	0.0673254
rs9266797	Cervical cancer	6	31363510	T/C	0.22757	0.0622	0.0416	0.1353	23.1436	0.227566
rs76673582	Cervical cancer	5	149696943	T/C	0.06764	0.0544	0.0943	0.564	21.5465	0.0676379
rs6755452	Cervical cancer	2	87035076	G/T	0.19553	0.0194	0.0487	0.6905	34.4762	0.195532
rs10003087	Cervical cancer	4	172937884	G/T	0.40492	-0.0066	0.051	0.8972	22.8296	0.40492
rs36060603	Cervical cancer	3	78637361	G/A	0.36531	-0.0123	0.039	0.753	25.2923	0.365306
rs11669637	Cervical cancer	19	12690226	T/G	0.15864	-0.0129	0.0457	0.7769	20.9281	0.158644
rs9660907	Cervical cancer	1	245039866	C/T	0.05657	-0.1229	0.1103	0.2651	24.654	0.0565704
rs111983490	Cervical cancer	6	32205324	A/G	0.06436	-0.1837	0.0542	0.0007	34.9276	0.0643628
CD25 on CD45RA- CD4 not regulatory T cell
rs74553250	Cervical cancer	17	40063525	T/C	0.0208	0.2112	0.16	0.1868	24.8891	0.0207979
rs4075635	Cervical cancer	11	28511643	G/A	0.24846	0.0947	0.043	0.0277	20.4228	0.248461
rs4080481	Cervical cancer	22	37905285	A/C	0.27334	0.0574	0.0364	0.1148	25.0945	0.273345
rs61839660	Cervical cancer	10	6094697	T/C	0.08044	0.0136	0.0811	0.8664	122.02	0.0804403
rs4669451	Cervical cancer	2	9898172	C/T	0.67609	-0.0028	0.0354	0.936	23.3818	0.323907
rs1000411	Cervical cancer	20	39634616	T/C	0.29667	-0.025	0.0394	0.526	20.9327	0.296673
rs35894198	Cervical cancer	2	9361836	A/G	0.13042	-0.0375	0.0691	0.5873	22.1684	0.130423
rs10509573	Cervical cancer	10	91189221	C/T	0.17532	-0.0538	0.0578	0.3523	20.0559	0.175317
rs7406899	Cervical cancer	17	39766504	G/A	0.95558	-0.1277	0.1159	0.2704	24.8342	0.044422
CX3CR1 on CD14+ CD16+ monocyte
rs6952061	Cervical cancer	7	30459852	T/C	0.05709	0.1325	0.0784	0.09112	19.9618	0.0570891
rs74574092	Cervical cancer	11	100513751	C/T	0.06942	0.1121	0.0913	0.2198	22.1055	0.0694199
rs16867973	Cervical cancer	8	102610279	G/A	0.12392	0.0782	0.0543	0.1498	19.9232	0.123921
rs1376624	Cervical cancer	2	187771135	C/T	0.21032	0.052	0.0439	0.2359	21.3902	0.210318
rs9542786	Cervical cancer	13	72514633	C/A	0.91081	0.0252	0.0512	0.6233	21.924	0.089186
rs28491136	Cervical cancer	3	106964051	T/C	0.25719	0.0217	0.0365	0.5514	20.1958	0.257188
rs17549676	Cervical cancer	16	63344732	A/G	0.08145	0.0163	0.0809	0.8407	20.0309	0.0814504
rs149100	Cervical cancer	1	162441037	G/T	0.36923	0.006	0.0364	0.8692	28.7997	0.369232
rs58215329	Cervical cancer	3	196465812	T/C	0.10832	0.001	0.0464	0.9822	21.6156	0.108321
rs2649752	Cervical cancer	3	39351805	A/C	0.27432	-0.0118	0.0443	0.7901	30.5158	0.274323
rs10011142	Cervical cancer	4	5015486	T/C	0.13179	-0.0266	0.0716	0.7103	19.683	0.131789
rs4957969	Cervical cancer	5	110958260	G/A	0.89185	-0.0269	0.0458	0.5569	22.5807	0.108153
rs894107	Cervical cancer	11	71019939	C/T	0.19029	-0.0361	0.0431	0.4017	26.0891	0.190294
CD33dim HLA DR+ CD11b+ Absolute Count
rs71596080	Cervical cancer	4	82676237	C/T	0.06727	0.1334	0.0914	0.1446	23.8659	0.0672656
rs62362950	Cervical cancer	5	83003910	T/C	0.07379	0.095	0.0699	0.1742	24.8236	0.0737862
rs2868992	Cervical cancer	2	56232555	G/T	0.1828	0.0786	0.0494	0.1118	20.2727	0.182802
rs74638799	Cervical cancer	12	11652069	G/A	0.09138	0.0611	0.086	0.4774	21.4901	0.0913772
rs11709025	Cervical cancer	3	177439366	T/C	0.225	0.0524	0.0479	0.2739	19.8673	0.225002
rs62146115	Cervical cancer	2	95456961	G/A	0.03709	0.0459	0.1178	0.6967	20.8942	0.0370941
rs17721845	Cervical cancer	6	149234718	T/C	0.21691	0.0283	0.0451	0.5298	24.602	0.216913
rs10011663	Cervical cancer	4	190338080	G/A	0.28639	0.0005	0.0386	0.9891	23.5801	0.286388
rs9510371	Cervical cancer	13	23410009	T/C	0.35558	0.0002	0.0366	0.9954	22.6115	0.355579
rs11631677	Cervical cancer	15	86647805	T/C	0.5833	-0.0058	0.0349	0.8675	24.3521	0.416697
rs4606283	Cervical cancer	1	227581017	T/C	0.69051	-0.0111	0.0353	0.7539	21.0819	0.309491
rs10025005	Cervical cancer	4	181288587	T/G	0.72647	-0.0632	0.0396	0.1109	25.1428	0.27353
CD45RA- CD4+ T cell %T cell
rs1626874	Cervical cancer	18	66895282	A/G	0.24398	0.0569	0.0383	0.1377	23.0666	0.243978
rs1051488	Cervical cancer	6	31322911	T/C	0.37077	0.0515	0.0358	0.151	25.5585	0.370772
rs1380699	Cervical cancer	2	57906216	G/A	0.14763	0.0343	0.0491	0.4854	22.7909	0.147633
rs12712610	Cervical cancer	2	38897249	G/A	0.23705	0.0089	0.0377	0.8136	38.0418	0.237054
rs12448994	Cervical cancer	16	989381	T/C	0.14003	-0.0327	0.055	0.5524	21.7048	0.140025
rs10013442	Cervical cancer	4	185924195	A/G	0.06971	-0.0418	0.0902	0.6432	19.9885	0.0697073
rs1581998	Cervical cancer	1	157535842	G/T	0.23094	-0.0877	0.0419	0.03623	25.1352	0.230935
rs1550856	Cervical cancer	8	117805397	G/A	0.89612	-0.0899	0.0663	0.1756	28.7726	0.103879
rs9271766	Cervical cancer	6	32594169	G/A	0.79316	-0.1179	0.0408	0.00386	28.5891	0.206842
rs12160006	Cervical cancer	22	32667243	C/T	0.07062	-0.1389	0.0982	0.1572	20.1762	0.0706173
CD45RA- CD4+ T cell %CD4+ T cell
rs12121018	Cervical cancer	1	94176595	A/G	0.07081	0.0402	0.0909	0.658	25	0.0708097
rs12712610	Cervical cancer	2	38897249	G/A	0.23705	0.0089	0.0377	0.8136	53.556	0.237054
rs931555	Cervical cancer	5	35803577	T/C	0.32966	0.0079	0.0369	0.8298	19.7039	0.329663
rs10432663	Cervical cancer	2	41955462	C/T	0.22687	0.0027	0.039	0.9441	21.7964	0.226874
rs7216330	Cervical cancer	17	4102387	T/C	0.6212	-0.0018	0.0348	0.9579	22.9062	0.3788
rs10230422	Cervical cancer	7	16431997	A/G	0.12481	-0.0048	0.0438	0.9131	20.3704	0.124807
rs2252009	Cervical cancer	16	3214442	G/T	0.27434	-0.0179	0.0369	0.627	20.1985	0.274336
rs73189225	Cervical cancer	12	108927798	A/G	0.31232	-0.0248	0.035	0.4789	19.9796	0.312324
rs62341785	Cervical cancer	5	7272022	G/A	0.15371	-0.0261	0.066	0.6923	20.5879	0.153707
rs11124653	Cervical cancer	2	39112166	A/C	0.62308	-0.0395	0.0348	0.2558	30.3108	0.376925
rs1250600	Cervical cancer	10	81010850	G/T	0.70878	-0.0409	0.0417	0.3262	20.1145	0.291221
rs10013469	Cervical cancer	4	185924276	A/G	0.06986	-0.0451	0.0901	0.6166	22.7773	0.0698565
rs9271766	Cervical cancer	6	32594169	G/A	0.79316	-0.1179	0.0408	0.00386	23.2037	0.206842
Memory B cell Absolute Count
rs12874404	Cervical cancer	13	108993494	G/A	0.04756	0.1676	0.1077	0.1197	42.2671	0.0475566
rs77643931	Cervical cancer	9	129171041	G/T	0.18952	0.0583	0.0388	0.1331	19.778	0.189518
rs12216018	Cervical cancer	6	130514590	T/C	0.18061	0.0328	0.0645	0.6108	20.7669	0.180612
rs74565175	Cervical cancer	7	81370578	A/G	0.11284	0.0322	0.0613	0.5998	20.1793	0.112837
rs11653761	Cervical cancer	17	2716535	T/G	0.58725	0.0297	0.0339	0.381	21.9514	0.412747
rs10018308	Cervical cancer	4	120657899	G/A	0.3806	-0.0268	0.0338	0.4274	19.9822	0.380602
rs2879633	Cervical cancer	10	53757050	A/G	0.26687	-0.0274	0.038	0.4712	21.98	0.266872
CD45RA on naive CD4+ T cell
rs531042	Cervical cancer	6	124879453	T/G	0.80507	0.0831	0.0592	0.1607	20.3673	0.194928
rs34558770	Cervical cancer	2	38933040	T/C	0.1333	0.0827	0.0423	0.05072	234.493	0.133299
rs12730924	Cervical cancer	1	10870863	G/A	0.3654	0.0305	0.0373	0.4134	19.6808	0.365403
rs28590272	Cervical cancer	7	50360663	G/A	0.32737	0.0098	0.0372	0.7923	19.7128	0.32737
rs61913600	Cervical cancer	12	12884357	G/A	0.31956	0.0074	0.0402	0.8545	20.9356	0.319561
rs1641548	Cervical cancer	17	7574779	T/C	0.14665	-0.0244	0.0569	0.6673	23.9411	0.146648
rs61938012	Cervical cancer	12	119526748	A/G	0.33451	-0.047	0.0481	0.3288	19.7326	0.334509
rs62328019	Cervical cancer	4	147691255	T/C	0.07204	-0.049	0.0758	0.5181	19.7548	0.0720381
rs79747818	Cervical cancer	2	41757305	T/C	0.01484	-0.0929	0.1798	0.6054	36.6416	0.0148393
rs7605193	Cervical cancer	2	38698112	G/T	0.05362	-0.1296	0.105	0.2172	37.2334	0.0536175
rs917116	Cervical cancer	7	28172739	G/T	0.36163	-0.1491	0.0562	0.00797	34.7272	0.361633
CD127 on CD8+ T cell
rs4925660	Cervical cancer	1	247251150	T/C	0.01899	0.7392	0.5022	0.141	20.202	0.01899
rs13165333	Cervical cancer	5	82275571	T/C	0.12606	0.0783	0.0553	0.1567	22.0406	0.126062
rs7643142	Cervical cancer	3	175109345	T/C	0.14407	0.0445	0.0457	0.3297	22.8268	0.14407
rs159608	Cervical cancer	5	59174103	G/A	0.25496	0.0401	0.0423	0.3431	19.5837	0.254959
rs72824431	Cervical cancer	2	104853841	C/T	0.08623	0.035	0.0837	0.6759	21.081	0.0862343
rs7813990	Cervical cancer	8	37671140	T/C	0.21495	0.024	0.0487	0.622	21.1965	0.21495
rs4668705	Cervical cancer	2	11152503	A/G	0.39047	0.0093	0.034	0.7846	21.538	0.390468
rs1911151	Cervical cancer	11	60546636	C/T	0.82805	0.0019	0.0493	0.969	25.232	0.171955
rs5770311	Cervical cancer	22	49767656	G/A	0.35728	-0.0031	0.0346	0.9288	20.2234	0.357278
rs10024641	Cervical cancer	4	188051690	A/G	0.4181	-0.009	0.0333	0.7863	19.78	0.418104
rs7533594	Cervical cancer	1	205558402	G/T	0.22016	-0.0191	0.0525	0.7166	20.9799	0.220159
rs9739743	Cervical cancer	12	54596797	A/G	0.41591	-0.0261	0.0355	0.4631	24.1616	0.415915
rs73354288	Cervical cancer	17	79157596	T/C	0.08471	-0.0339	0.0823	0.6807	23.3841	0.0847135
rs457979	Cervical cancer	5	2382270	A/G	0.89768	-0.1389	0.0568	0.0144	21.9587	0.102318
CD39+ CD4+ T cell Absolute Count
rs62421103	Cervical cancer	6	113160344	T/G	0.07086	0.0798	0.0955	0.403	21.0032	0.0708591
rs11718018	Cervical cancer	3	60364770	C/T	0.39192	0.0781	0.0485	0.1074	21.7706	0.391916
rs10800381	Cervical cancer	1	168744353	T/C	0.25673	0.015	0.0368	0.6836	19.7026	0.256735
rs2251521	Cervical cancer	10	109471331	T/C	0.27434	0.0052	0.036	0.8841	21.6789	0.274342
rs10882324	Cervical cancer	10	82674931	T/C	0.31019	0.002	0.038	0.9574	20.9029	0.310191
rs4321083	Cervical cancer	13	84031916	A/G	0.23909	-0.007	0.0428	0.8697	24.6983	0.239087
rs12778797	Cervical cancer	10	96998688	C/T	0.37956	-0.0218	0.0485	0.6521	90.6486	0.379565
rs1410600	Cervical cancer	10	97070694	T/C	0.59648	-0.0342	0.0425	0.4208	83.2864	0.403524
rs113087753	Cervical cancer	7	80556308	A/G	0.03536	-0.0407	0.1374	0.7672	20.4626	0.0353587
rs821702	Cervical cancer	10	108095070	G/A	0.65321	-0.0464	0.0376	0.2168	22.603	0.346789
rs8076447	Cervical cancer	17	75229883	A/G	0.16751	-0.065	0.0466	0.1634	24.5888	0.167513
rs149951966	Cervical cancer	17	41137136	C/T	0.19659	-0.1024	0.0614	0.09511	20.9058	0.196594
CD33 on CD33dim HLA DR+ CD11b-
rs113460642	Cervical cancer	8	66569270	T/C	0.02364	0.0675	0.17	0.6914	19.6366	0.0236391
rs139876813	Cervical cancer	17	2689271	T/C	0.10282	0.0564	0.0576	0.3272	25.1524	0.102815
rs10869456	Cervical cancer	9	77499330	G/A	0.72993	0.049	0.036	0.1737	21.4432	0.270069
rs6100482	Cervical cancer	20	58103645	G/A	0.17883	0.0138	0.0613	0.8218	25.337	0.178829
rs3865444	Cervical cancer	19	51727962	A/C	0.30883	0.0114	0.0378	0.7636	1088.3	0.308825
rs7351079	Cervical cancer	19	51574038	G/A	0.14134	0.0087	0.0554	0.8746	92.1446	0.141337
rs9493075	Cervical cancer	6	132038487	A/G	0.14801	0.0075	0.043	0.8618	23.7641	0.148014
rs138564050	Cervical cancer	18	2873692	G/A	0.1567	-0.0057	0.0677	0.9329	20.5994	0.1567
rs7798098	Cervical cancer	7	36494338	T/C	0.11937	-0.0303	0.0565	0.5922	20.2137	0.119369
rs10033650	Cervical cancer	4	53954014	T/G	0.07592	-0.0304	0.0549	0.5799	23.185	0.0759158
rs4442789	Cervical cancer	15	98373329	T/C	0.77015	-0.0378	0.0374	0.3123	20.4485	0.229847
rs35305059	Cervical cancer	12	128658240	G/A	0.34181	-0.045	0.0397	0.2562	20.7403	0.341809
rs4802858	Cervical cancer	19	52253150	C/T	0.63656	-0.06	0.0407	0.1405	27.2262	0.363437
rs11720960	Cervical cancer	3	123957942	C/T	0.07529	-0.0848	0.0879	0.3348	21.001	0.0752872
rs75216873	Cervical cancer	14	53742598	G/A	0.00244	-0.8613	1.602	0.5908	21.8301	0.002438
Central Memory CD8+ T cell %CD8+ T cell
rs11887842	Cervical cancer	2	102839478	T/C	0.07709	0.1233	0.0725	0.08897	19.7706	0.0770901
rs2840005	Cervical cancer	19	56314899	C/T	0.1431	0.0901	0.045	0.04532	22.0207	0.143099
rs4796089	Cervical cancer	17	33814758	C/T	0.11843	0.0529	0.0454	0.2442	19.7799	0.118425
rs35121986	Cervical cancer	2	187690214	C/T	0.11402	0.0474	0.079	0.5486	19.6238	0.114021
rs2713981	Cervical cancer	17	70743094	G/A	0.66373	0.0297	0.0357	0.4047	20.2552	0.336274
rs350280	Cervical cancer	16	12231997	G/A	0.40485	0.0207	0.0361	0.5657	22.1626	0.404854
rs62047982	Cervical cancer	16	53154832	T/C	0.24206	0.0168	0.0417	0.6869	24.2221	0.24206
rs67145759	Cervical cancer	2	38902624	G/A	0.28289	0.0159	0.0379	0.6745	21.2851	0.282892
rs66550246	Cervical cancer	3	159822228	G/A	0.15309	0.0088	0.0574	0.878	21.0303	0.153089
rs6558408	Cervical cancer	8	145033734	A/G	0.5885	-0.015	0.0487	0.7585	21.2973	0.411503
rs16881729	Cervical cancer	4	29389538	T/C	0.16936	-0.0239	0.0424	0.5738	19.8883	0.169363
rs62463257	Cervical cancer	7	71923809	T/C	0.6402	-0.0477	0.0527	0.3654	22.6631	0.359801
rs16878206	Cervical cancer	5	59816794	G/A	0.19796	-0.0835	0.0532	0.1166	19.5874	0.197958
CD64 on CD14- CD16+ monocyte
rs1333255	Cervical cancer	13	94844743	A/G	0.13377	0.0699	0.0432	0.1057	20.0145	0.133766
rs1932805	Cervical cancer	13	82498699	T/C	0.90196	0.0639	0.0701	0.3619	26.7161	0.098043
rs35944461	Cervical cancer	8	990572	T/C	0.23359	0.0634	0.0594	0.2865	21.3416	0.23359
rs13161932	Cervical cancer	5	42074341	G/A	0.2176	0.0105	0.0607	0.8628	19.8759	0.217596
rs1138358	Cervical cancer	15	80263345	C/A	0.30368	-0.0021	0.0349	0.9512	22.9365	0.303682
rs10036919	Cervical cancer	5	160219464	A/G	0.35204	-0.0081	0.0345	0.8148	23.5365	0.352043
rs9467953	Cervical cancer	6	26965804	T/C	0.2821	-0.0378	0.0382	0.3224	21.0113	0.282103
rs2197098	Cervical cancer	2	154685822	C/T	0.72632	-0.0417	0.0395	0.2913	23.714	0.273676
rs34710782	Cervical cancer	1	11903241	C/T	0.193	-0.0691	0.0466	0.1378	22.7274	0.193003
rs115383270	Cervical cancer	1	161531340	A/G	0.06959	-0.0814	0.0932	0.3827	77.7265	0.0695893
rs11772145	Cervical cancer	7	67584032	A/C	0.13317	-0.0986	0.0499	0.04787	20.988	0.133172
rs150145799	Cervical cancer	1	149738590	C/T	0.06222	-0.2192	0.3013	0.4669	58.6578	0.06222
CD33 on Immature Myeloid-Derived Suppressor Cells
rs11765781	Cervical cancer	7	4764861	A/G	0.75481	0.0807	0.0445	0.06969	20.9983	0.245187
rs58483275	Cervical cancer	19	51868443	T/C	0.01607	0.0733	0.1105	0.5068	48.3615	0.0160701
rs7245846	Cervical cancer	19	51731176	A/G	0.33265	0.0139	0.0374	0.7106	804.942	0.332655
rs77635331	Cervical cancer	16	8691661	T/C	0.02396	0.0111	0.1453	0.9389	20.4388	0.023959
rs7351079	Cervical cancer	19	51574038	G/A	0.14134	0.0087	0.0554	0.8746	62.4622	0.141337
rs1218959	Cervical cancer	13	28193877	A/C	0.65285	0.004	0.035	0.9097	19.7168	0.347145
rs56043070	Cervical cancer	1	247719769	A/G	0.06476	-0.0065	0.0668	0.9222	27.8163	0.0647603
rs4567661	Cervical cancer	15	38786114	C/A	0.34538	-0.0142	0.0347	0.6823	21.8342	0.345383
rs10040068	Cervical cancer	5	17802169	T/C	0.6811	-0.0147	0.0347	0.6714	20.1931	0.318895
rs75773078	Cervical cancer	19	51742145	A/G	0.06662	-0.023	0.092	0.8022	55.3872	0.066616
rs1421461	Cervical cancer	12	106320886	C/T	0.18003	-0.0502	0.0556	0.3666	19.9077	0.180029
rs79377141	Cervical cancer	19	51538952	A/G	0.08449	-0.0628	0.0853	0.462	54.0978	0.0844865
rs111695695	Cervical cancer	19	51897760	A/C	0.02774	-0.3754	0.4384	0.3918	56.2719	0.02774
CD33 on basophil
rs58483275	Cervical cancer	19	51868443	T/C	0.01607	0.0733	0.1105	0.5068	51.1389	0.0160701
rs7245846	Cervical cancer	19	51731176	A/G	0.33265	0.0139	0.0374	0.7106	858.076	0.332655
rs77635331	Cervical cancer	16	8691661	T/C	0.02396	0.0111	0.1453	0.9389	24.6071	0.023959
rs7351079	Cervical cancer	19	51574038	G/A	0.14134	0.0087	0.0554	0.8746	74.5886	0.141337
rs56043070	Cervical cancer	1	247719769	A/G	0.06476	-0.0065	0.0668	0.9222	38.7108	0.0647603
rs4567661	Cervical cancer	15	38786114	C/A	0.34538	-0.0142	0.0347	0.6823	21.5152	0.345383
rs10040068	Cervical cancer	5	17802169	T/C	0.6811	-0.0147	0.0347	0.6714	19.6327	0.318895
rs75773078	Cervical cancer	19	51742145	A/G	0.06662	-0.023	0.092	0.8022	48.6492	0.066616
rs8069226	Cervical cancer	17	8938562	T/C	0.58209	-0.0416	0.0338	0.2181	20.3461	0.417914
rs1836704	Cervical cancer	4	30413400	C/A	0.34073	-0.0418	0.0343	0.2233	19.8101	0.340727
rs79377141	Cervical cancer	19	51538952	A/G	0.08449	-0.0628	0.0853	0.462	55.89	0.0844865
rs111695695	Cervical cancer	19	51897760	A/C	0.02774	-0.3754	0.4384	0.3918	64.3488	0.02774
Lymphocyte Absolute Count
rs2797531	Cervical cancer	1	111173494	A/G	0.82335	0.0216	0.0402	0.5916	20.5979	0.176648
rs941767	Cervical cancer	14	91864872	G/A	0.9101	0.0075	0.0694	0.9135	20.5178	0.089904
rs10040274	Cervical cancer	5	114822737	A/G	0.22443	-0.0016	0.0374	0.9649	19.8695	0.224428
rs11702153	Cervical cancer	21	14911701	T/C	0.31622	-0.0179	0.0503	0.7216	20.6281	0.316225
rs55802874	Cervical cancer	7	55923072	G/A	0.28456	-0.0471	0.0388	0.2253	19.9715	0.28456
rs72960548	Cervical cancer	6	127873865	C/T	0.05659	-0.0539	0.0974	0.5801	22.6098	0.0565929
rs12417637	Cervical cancer	11	128303735	G/A	0.10047	-0.0548	0.0788	0.4862	21.4075	0.10047
rs9271629	Cervical cancer	6	32591976	A/C	0.7931	-0.113	0.0408	0.00567	32.0243	0.206903
CD4+ T cell Absolute Count
rs7537437	Cervical cancer	1	39439538	A/G	0.17937	0.0644	0.0522	0.2173	19.7531	0.179367
rs7162344	Cervical cancer	15	26030485	A/G	0.35002	0.0266	0.0359	0.4578	21.6404	0.350019
rs1849876	Cervical cancer	22	45611053	C/T	0.77526	0.0171	0.0439	0.696	22.8628	0.224738
rs905461	Cervical cancer	3	104884917	C/A	0.73347	0.0148	0.0381	0.6974	19.6698	0.266526
rs28578320	Cervical cancer	15	96213772	C/T	0.33825	0.0067	0.0347	0.8465	19.6182	0.338254
rs10040274	Cervical cancer	5	114822737	A/G	0.22443	-0.0016	0.0374	0.9649	23.8659	0.224428
rs414743	Cervical cancer	21	46512075	A/G	0.23936	-0.0016	0.0411	0.9697	21.4676	0.23936
rs2972073	Cervical cancer	2	55293730	C/T	0.79235	-0.0065	0.0439	0.883	20.0171	0.207652
rs73132830	Cervical cancer	7	55936249	A/G	0.27406	-0.0418	0.0525	0.4261	20.0022	0.274058
rs72960548	Cervical cancer	6	127873865	C/T	0.05659	-0.0539	0.0974	0.5801	25.6221	0.0565929
rs3129891	Cervical cancer	6	32415080	A/G	0.23502	-0.0744	0.0376	0.048	22.3755	0.235016
rs9271772	Cervical cancer	6	32594275	A/G	0.79324	-0.118	0.0408	0.00382	28.4829	0.206759
Naive-mature B cell Absolute Count
rs17056318	Cervical cancer	5	158285953	C/T	0.06335	0.0929	0.0732	0.2046	26.8038	0.0633537
rs2395904	Cervical cancer	8	130617819	G/T	0.30257	0.0779	0.0353	0.0274	27.3907	0.302568
rs76263497	Cervical cancer	15	60878804	A/G	0.15828	0.0272	0.0652	0.6764	20.7732	0.158275
rs3811215	Cervical cancer	14	22954777	T/G	0.20125	0.0116	0.0456	0.7992	20.7655	0.201248
rs34764986	Cervical cancer	20	59926554	C/T	0.02963	0.0015	0.1405	0.9915	23.8583	0.0296266
rs35607968	Cervical cancer	7	67653879	T/C	0.1824	-0.0072	0.0469	0.8778	21.4641	0.182395
rs12799241	Cervical cancer	11	119980729	A/G	0.21961	-0.025	0.0567	0.6598	24.2043	0.219612
rs9354413	Cervical cancer	6	67039330	C/T	0.31051	-0.0285	0.0373	0.4448	20.173	0.310507
rs58114937	Cervical cancer	12	67638132	G/A	0.05245	-0.045	0.0767	0.5573	21.984	0.0524459
rs76981518	Cervical cancer	4	152777207	T/C	0.032	-0.0625	0.1399	0.6552	20.5455	0.0320041
rs2286599	Cervical cancer	12	6499533	A/G	0.1279	-0.1553	0.0696	0.02576	19.7791	0.127902
CD3 on CD28- CD8+ T cell
rs77294768	Cervical cancer	1	6861035	A/G	0.09348	0.0247	0.0822	0.764	20.6912	0.093484
rs1542545	Cervical cancer	4	189530591	C/T	0.67175	0.0243	0.0418	0.5616	21.9555	0.328252
rs28620385	Cervical cancer	21	46488731	C/T	0.31512	0.0019	0.0356	0.9566	23.0347	0.315119
rs6564225	Cervical cancer	16	75229833	C/A	0.21948	-0.0306	0.0399	0.4431	19.9786	0.219479
rs2988279	Cervical cancer	1	167419839	A/G	0.3293	-0.0343	0.0395	0.3857	77.9963	0.329301
rs947505	Cervical cancer	1	173302097	G/A	0.85027	-0.0449	0.0487	0.3567	21.5799	0.149727
rs72975607	Cervical cancer	11	103167130	A/G	0.05867	-0.1236	0.1051	0.2394	20.439	0.0586714
CD27 on CD20- CD38- B cell
rs10740344	Cervical cancer	10	72155840	T/C	0.60716	0.0729	0.0348	0.03637	23.1666	0.392839
rs8072367	Cervical cancer	17	75901729	C/T	0.08421	0.0391	0.0651	0.5479	20.8734	0.0842086
rs113532966	Cervical cancer	2	50627626	C/T	0.04969	0.037	0.1019	0.7169	20.9492	0.0496876
rs10763431	Cervical cancer	10	58623676	C/T	0.67173	0.0116	0.036	0.7469	20.2213	0.328271
rs74551235	Cervical cancer	6	150575442	A/G	0.07426	0.0056	0.0674	0.9333	23.7446	0.0742557
rs1785249	Cervical cancer	18	3362511	T/C	0.38589	0.0013	0.0347	0.9712	25.3273	0.385895
rs2024568	Cervical cancer	20	44732089	C/T	0.72022	-0.0106	0.0359	0.7678	22.2606	0.279779
rs7114298	Cervical cancer	11	65582028	G/A	0.59944	-0.0169	0.0343	0.6212	20.5264	0.400564
rs10042952	Cervical cancer	5	67196963	A/C	0.10264	-0.019	0.0808	0.8139	20.1975	0.102638
rs61566441	Cervical cancer	3	155044125	T/C	0.15844	-0.027	0.0477	0.5721	21.3387	0.158445
rs139998	Cervical cancer	22	36862501	C/T	0.19254	-0.0275	0.0432	0.5243	20.7702	0.192535
rs7007180	Cervical cancer	8	6947493	G/T	0.63885	-0.0419	0.0491	0.394	21.0707	0.361152
CD45 on lymphocyte(Myeloid cell)
rs282088	Cervical cancer	6	154260029	A/G	0.90132	0.0514	0.0517	0.3199	26.3102	0.098681
rs1004687	Cervical cancer	3	103810095	T/G	0.351	0.0356	0.0349	0.3066	21.9609	0.351
rs150795	Cervical cancer	21	43462379	G/A	0.33582	0.007	0.0425	0.8691	23.1205	0.335818
rs1553663	Cervical cancer	4	55280100	C/T	0.78883	-0.051	0.0462	0.269	20.0799	0.211168
rs1660269	Cervical cancer	18	62549208	G/A	0.36791	-0.0555	0.051	0.277	20.4901	0.367908
rs79267062	Cervical cancer	6	26176010	C/T	0.03473	-0.0679	0.1388	0.6245	22.7441	0.0347267
rs11696662	Cervical cancer	20	39790435	T/C	0.04928	-0.1039	0.0947	0.2725	22.283	0.0492785
rs56165924	Cervical cancer	19	562874	T/C	0.1471	-0.1995	0.2075	0.3363	20.0761	0.1471
CD4 on HLA DR+ CD4+ T cell
rs10047088	Cervical cancer	1	228004140	C/T	0.9781	0.3163	0.4946	0.5225	21.678	0.0219
rs9357097	Cervical cancer	6	30285121	T/C	0.29587	0.0416	0.0356	0.2429	35.7084	0.295867
rs10179730	Cervical cancer	2	188410351	A/G	0.79396	0.0349	0.0389	0.3696	19.8245	0.206044
rs10946649	Cervical cancer	6	23957018	T/C	0.04682	0.0155	0.0675	0.8184	22.9043	0.046823
rs17002700	Cervical cancer	4	78417537	G/T	0.16045	-0.0144	0.0455	0.7518	20.0316	0.160447
rs4371876	Cervical cancer	6	31067550	A/G	0.32698	-0.0287	0.0368	0.4359	40.7301	0.326983
rs11614716	Cervical cancer	12	6904146	G/T	0.2964	-0.0451	0.0519	0.3842	24.7578	0.296403
rs35032648	Cervical cancer	5	3225418	C/T	0.39488	-0.047	0.0349	0.1777	20.1534	0.394882
CD20 on unswitched memory B cell
rs10047347	Cervical cancer	10	26741516	T/C	0.36093	0.0127	0.0346	0.7133	20.9696	0.360932
rs6509428	Cervical cancer	19	49853881	T/C	0.25894	0.0054	0.0386	0.8887	68.1532	0.258943
rs4447195	Cervical cancer	11	60249734	T/C	0.08838	0.0051	0.0513	0.9201	36.7883	0.0883758
rs2523761	Cervical cancer	6	29818726	G/A	0.13364	0.0048	0.0596	0.9353	25.7988	0.133638
rs6459417	Cervical cancer	6	15858996	T/C	0.8526	-0.0248	0.0416	0.5518	38.1626	0.147401
rs9310657	Cervical cancer	3	21797575	G/T	0.78784	-0.0544	0.0474	0.2515	21.0712	0.212163
rs12460030	Cervical cancer	19	3361489	C/T	0.95173	-0.0668	0.1263	0.5968	21.4115	0.048271
rs12554596	Cervical cancer	9	37002142	G/A	0.16902	-0.0845	0.0462	0.06761	27.2265	0.169019
rs149695230	Cervical cancer	11	60288804	G/T	0.06505	-0.2026	0.0919	0.02752	21.7018	0.0650491
CD25 on transitional B cell
rs3793662	Cervical cancer	9	95886051	T/C	0.80477	0.1239	0.0425	0.00355	28.4908	0.195232
rs876043	Cervical cancer	14	92357145	G/A	0.80199	0.0629	0.0383	0.1005	20.281	0.19801
rs474490	Cervical cancer	11	117287794	G/T	0.77737	0.0464	0.0392	0.2361	20.0289	0.222626
rs7899857	Cervical cancer	10	133280976	A/G	0.28841	-0.0034	0.0371	0.9264	22.9821	0.288409
rs11099673	Cervical cancer	4	148899082	G/A	0.73858	-0.0105	0.0367	0.7745	19.9298	0.261424
rs6550133	Cervical cancer	3	32472280	C/T	0.15481	-0.0277	0.0442	0.5312	21.6049	0.15481
rs4721574	Cervical cancer	7	2350451	A/G	0.25023	-0.0302	0.0388	0.4355	26.4692	0.250229
rs62626323	Cervical cancer	10	6115678	A/C	0.0386	-0.0353	0.1051	0.7368	54.6554	0.0385964
rs12822478	Cervical cancer	12	31514566	A/C	0.41781	-0.04	0.0487	0.4109	21.2452	0.417806
rs4129608	Cervical cancer	9	18327215	G/A	0.14522	-0.0601	0.067	0.3702	19.955	0.145221
CD25 on IgD+ CD38+ B cell
rs3793662	Cervical cancer	9	95886051	T/C	0.80477	0.1239	0.0425	0.00355	39.138	0.195232
rs12341626	Cervical cancer	9	17383792	C/T	0.2751	-0.0053	0.056	0.9243	21.2669	0.275098
rs11616609	Cervical cancer	13	35106024	T/G	0.32771	-0.0123	0.042	0.7693	22.5634	0.327711
rs9596941	Cervical cancer	13	54874198	G/T	0.07165	-0.0195	0.0936	0.8351	22.1786	0.071647
rs8044922	Cervical cancer	16	928708	T/C	0.09244	-0.0265	0.091	0.7712	20.1117	0.0924354
rs6550133	Cervical cancer	3	32472280	C/T	0.15481	-0.0277	0.0442	0.5312	26.4998	0.15481
rs4721574	Cervical cancer	7	2350451	A/G	0.25023	-0.0302	0.0388	0.4355	29.2844	0.250229
rs62626323	Cervical cancer	10	6115678	A/C	0.0386	-0.0353	0.1051	0.7368	76.3545	0.0385964
rs10765088	Cervical cancer	10	133336906	A/G	0.36099	-0.0404	0.0339	0.2339	24.3454	0.360987
rs4129608	Cervical cancer	9	18327215	G/A	0.14522	-0.0601	0.067	0.3702	22.4247	0.145221
T cell Absolute Count
rs75308045	Cervical cancer	1	111150195	G/A	0.22889	0.0265	0.0417	0.526	24.392	0.228895
rs35669214	Cervical cancer	17	71372662	C/T	0.22205	0.002	0.0429	0.9636	19.9218	0.222049
rs414743	Cervical cancer	21	46512075	A/G	0.23936	-0.0016	0.0411	0.9697	20.6211	0.23936
rs17339549	Cervical cancer	2	80078045	A/G	0.23531	-0.0123	0.0441	0.7808	21.2933	0.235309
rs11702153	Cervical cancer	21	14911701	T/C	0.31622	-0.0179	0.0503	0.7216	20.6923	0.316225
rs72960548	Cervical cancer	6	127873865	C/T	0.05659	-0.0539	0.0974	0.5801	28.5587	0.0565929
rs1550856	Cervical cancer	8	117805397	G/A	0.89612	-0.0899	0.0663	0.1756	20.1738	0.103879
rs139994967	Cervical cancer	11	79921187	G/A	0.13166	-0.0937	0.0759	0.2165	20.9792	0.13166
B cell Absolute Count
rs35606919	Cervical cancer	17	4353359	G/T	0.02476	0.1106	0.1636	0.4989	20.5329	0.0247596
rs9460146	Cervical cancer	6	170723710	C/T	0.81803	0.0877	0.0652	0.1788	20.1995	0.18197
rs2395904	Cervical cancer	8	130617819	G/T	0.30257	0.0779	0.0353	0.0274	21.6865	0.302568
rs13173982	Cervical cancer	5	149268532	A/G	0.12633	0.0425	0.0734	0.5626	19.6091	0.126332
rs6750281	Cervical cancer	2	99274418	G/A	0.41395	0.028	0.0334	0.4012	19.976	0.41395
rs1057686	Cervical cancer	12	120533696	G/A	0.15006	0.0229	0.0497	0.6452	22.7194	0.150056
rs9883798	Cervical cancer	3	16473863	A/C	0.34225	0.0228	0.0351	0.5161	19.8157	0.342246
rs7210666	Cervical cancer	17	74980293	C/T	0.2519	0.0217	0.0446	0.6276	19.584	0.2519
rs12865434	Cervical cancer	13	108970631	G/A	0.28634	0.0017	0.0366	0.9633	40.877	0.286342
rs5009526	Cervical cancer	20	38895000	G/A	0.11669	-0.0076	0.0571	0.8943	19.9868	0.116694
rs7834992	Cervical cancer	8	119556485	G/A	0.66852	-0.0126	0.0379	0.7394	21.4901	0.331477
rs5756641	Cervical cancer	22	37746783	A/G	0.2085	-0.0309	0.0424	0.4662	21.0018	0.208504
rs17113368	Cervical cancer	1	95786229	T/C	0.10156	-0.0323	0.0573	0.5737	20.1983	0.101557
rs4933299	Cervical cancer	10	85456128	T/G	0.3647	-0.0418	0.0341	0.2194	19.9671	0.364702
rs11666499	Cervical cancer	19	10372310	G/A	0.16759	-0.0428	0.0556	0.4408	20.5497	0.167587
rs58114937	Cervical cancer	12	67638132	G/A	0.05245	-0.045	0.0767	0.5573	26.7918	0.0524459
rs1897558	Cervical cancer	5	167552605	C/A	0.28769	-0.0616	0.0354	0.08212	21.7068	0.287691
rs62061834	Cervical cancer	17	49836652	C/T	0.04966	-0.0712	0.1057	0.5003	22.4277	0.0496587
CD28+ CD45RA+ CD8dim T cell Absolute Count
rs35471013	Cervical cancer	4	37794059	T/C	0.08496	0.1454	0.0921	0.1144	21.6797	0.0849555
rs79827501	Cervical cancer	2	38431267	T/G	0.03765	0.058	0.1202	0.6293	27.6957	0.0376539
rs73193728	Cervical cancer	21	32665618	C/T	0.06714	0.0504	0.0963	0.6005	19.7382	0.0671404
rs468979	Cervical cancer	3	13489292	C/T	0.58203	0.0367	0.0335	0.2727	21.3375	0.417968
rs1005513	Cervical cancer	17	49196918	C/T	0.27949	0.0243	0.0386	0.5294	22.3025	0.27949
rs12712610	Cervical cancer	2	38897249	G/A	0.23705	0.0089	0.0377	0.8136	44.6084	0.237054
rs10875036	Cervical cancer	1	97288628	C/T	0.22345	0.0081	0.0392	0.8365	22.0643	0.223454
rs7557121	Cervical cancer	2	240520878	T/C	0.3693	0.0038	0.034	0.911	25.3281	0.3693
rs61038907	Cervical cancer	2	87061070	A/C	0.32692	-0.0056	0.0412	0.8916	31.0465	0.326919
rs12907798	Cervical cancer	15	36349479	T/C	0.14972	-0.008	0.0642	0.9013	21.4397	0.149717
rs1948650	Cervical cancer	15	36040048	G/A	0.64015	-0.0175	0.0349	0.6165	21.1401	0.359854
rs56112048	Cervical cancer	3	137006597	A/C	0.24443	-0.0222	0.0374	0.5529	23.8728	0.244433
CD24 on IgD+ CD38+ B cell
rs45609135	Cervical cancer	11	118942134	A/G	0.07007	0.1379	0.0965	0.1529	19.9206	0.070069
rs35093039	Cervical cancer	5	24061216	A/G	0.13708	0.0586	0.0706	0.406	19.5622	0.137076
rs6666130	Cervical cancer	1	112374026	T/G	0.04405	0.0574	0.0634	0.3657	22.4522	0.0440456
rs1799693	Cervical cancer	6	106992464	G/A	0.92891	0.0429	0.0911	0.638	38.4835	0.071086
rs116032501	Cervical cancer	1	55983064	C/A	0.03129	0.032	0.1365	0.8149	20.7494	0.0312913
rs9326867	Cervical cancer	5	112302830	G/T	0.1588	0.0195	0.047	0.6776	20.8888	0.158795
rs16923647	Cervical cancer	12	21451395	T/C	0.13594	0.0145	0.0504	0.7736	22.8879	0.135935
rs9398107	Cervical cancer	6	107155687	G/A	0.04923	0.0027	0.0725	0.9704	64.5286	0.0492296
rs7781145	Cervical cancer	7	23626602	A/C	0.19424	-0.0036	0.0516	0.9441	23.8453	0.194241
rs59655785	Cervical cancer	2	152494218	G/A	0.32748	-0.0051	0.0358	0.8861	22.5184	0.327478
rs10056811	Cervical cancer	5	74605220	A/G	0.34436	-0.0358	0.0347	0.3022	23.0763	0.344361
rs57680652	Cervical cancer	19	16362072	T/C	0.69399	-0.0497	0.0397	0.2103	24.1252	0.306008
rs4765854	Cervical cancer	12	1997152	C/A	0.1009	-0.0698	0.057	0.2209	20.4627	0.100905
rs117920360	Cervical cancer	18	58030683	T/C	0.06213	-0.0932	0.0953	0.3283	19.944	0.0621324
rs75059545	Cervical cancer	7	129584738	C/A	0.17645	-0.105	0.0413	0.01098	21.635	0.176446
Resting CD4 regulatory T cell %CD4 regulatory T cell
rs12993274	Cervical cancer	2	42378770	C/A	0.06409	0.2291	0.0926	0.01333	20.8818	0.0640884
rs139681117	Cervical cancer	2	23924920	T/C	0.04947	0.1516	0.1041	0.1455	21.9306	0.0494666
rs10059100	Cervical cancer	5	120100784	G/A	0.36373	0.0265	0.0363	0.4648	23.4245	0.363735
rs12722496	Cervical cancer	10	6096667	G/A	0.0954	-0.0107	0.0768	0.889	21.6746	0.0954008
rs9274712	Cervical cancer	6	32637298	T/C	0.33407	-0.0403	0.0351	0.2512	24.76	0.334072
rs17607399	Cervical cancer	2	41884212	T/C	0.0653	-0.0404	0.0837	0.6296	31.5142	0.0653029
rs79670457	Cervical cancer	20	47437969	T/C	0.02293	-0.045	0.1586	0.7765	22.4733	0.0229286
rs413431	Cervical cancer	2	39176695	G/A	0.914	-0.1455	0.0897	0.1047	87.4846	0.085998
Secreting CD4 regulatory T cell %CD4 regulatory T cell
rs12993274	Cervical cancer	2	42378770	C/A	0.06409	0.2291	0.0926	0.01333	20.4471	0.0640884
rs72966214	Cervical cancer	2	208014310	C/T	0.0271	0.0744	0.1374	0.5882	20.1016	0.0270977
rs75981740	Cervical cancer	1	5012020	G/A	0.06687	0.0638	0.0524	0.2233	21.342	0.0668711
rs73579441	Cervical cancer	8	49024059	C/T	0.04713	0.0485	0.1121	0.6654	20.3342	0.0471289
rs7893324	Cervical cancer	10	6111075	C/T	0.10644	0.0438	0.0669	0.5126	23.5894	0.106436
rs2148708	Cervical cancer	13	21794935	G/A	0.90651	0.0267	0.077	0.729	20.7776	0.093493
rs10059100	Cervical cancer	5	120100784	G/A	0.36373	0.0265	0.0363	0.4648	21.1209	0.363735
rs562562	Cervical cancer	18	24263725	A/G	0.31095	0.0176	0.0377	0.6396	23.1839	0.310945
rs12744266	Cervical cancer	1	248047667	A/G	0.28268	-0.0002	0.0405	0.9959	23.1576	0.282681
rs9265947	Cervical cancer	6	31315165	C/T	0.65819	-0.0005	0.0343	0.9888	19.9668	0.341809
rs17607399	Cervical cancer	2	41884212	T/C	0.0653	-0.0404	0.0837	0.6296	32.2977	0.0653029
rs4759006	Cervical cancer	12	56009543	A/G	0.20159	-0.0748	0.0518	0.1488	20.2405	0.201589
rs413431	Cervical cancer	2	39176695	G/A	0.914	-0.1455	0.0897	0.1047	90.5132	0.085998
Activated & resting CD4 regulatory T cell %CD4 regulatory T cell
rs12993274	Cervical cancer	2	42378770	C/A	0.06409	0.2291	0.0926	0.01333	20.3903	0.0640884
rs75981740	Cervical cancer	1	5012020	G/A	0.06687	0.0638	0.0524	0.2233	21.9454	0.0668711
rs73579441	Cervical cancer	8	49024059	C/T	0.04713	0.0485	0.1121	0.6654	20.6542	0.0471289
rs7893324	Cervical cancer	10	6111075	C/T	0.10644	0.0438	0.0669	0.5126	23.842	0.106436
rs2148708	Cervical cancer	13	21794935	G/A	0.90651	0.0267	0.077	0.729	20.496	0.093493
rs10059100	Cervical cancer	5	120100784	G/A	0.36373	0.0265	0.0363	0.4648	20.8588	0.363735
rs562562	Cervical cancer	18	24263725	A/G	0.31095	0.0176	0.0377	0.6396	22.8667	0.310945
rs9265947	Cervical cancer	6	31315165	C/T	0.65819	-0.0005	0.0343	0.9888	20.3655	0.341809
rs6587385	Cervical cancer	1	248047256	C/T	0.71964	-0.0067	0.0422	0.8732	23.2389	0.280363
rs17607399	Cervical cancer	2	41884212	T/C	0.0653	-0.0404	0.0837	0.6296	31.0063	0.0653029
rs4759006	Cervical cancer	12	56009543	A/G	0.20159	-0.0748	0.0518	0.1488	20.25	0.201589
rs413431	Cervical cancer	2	39176695	G/A	0.914	-0.1455	0.0897	0.1047	88.3829	0.085998
Activated & secreting CD4 regulatory T cell %CD4 regulatory T cell
rs139681117	Cervical cancer	2	23924920	T/C	0.04947	0.1516	0.1041	0.1455	20.6692	0.0494666
rs73579441	Cervical cancer	8	49024059	C/T	0.04713	0.0485	0.1121	0.6654	19.6082	0.0471289
rs13000564	Cervical cancer	2	41596014	C/T	0.26626	0.0332	0.0469	0.4794	21.0484	0.266258
rs10059100	Cervical cancer	5	120100784	G/A	0.36373	0.0265	0.0363	0.4648	24.8565	0.363735
rs11969660	Cervical cancer	6	14395373	T/C	0.10093	-0.0044	0.0595	0.9411	20.0899	0.100933
rs12722496	Cervical cancer	10	6096667	G/A	0.0954	-0.0107	0.0768	0.889	20.4445	0.0954008
rs113000944	Cervical cancer	20	48836592	T/C	0.07214	-0.0319	0.0571	0.5762	24.7135	0.0721407
rs9274712	Cervical cancer	6	32637298	T/C	0.33407	-0.0403	0.0351	0.2512	25.0724	0.334072
rs17607399	Cervical cancer	2	41884212	T/C	0.0653	-0.0404	0.0837	0.6296	31.9765	0.0653029
rs189383	Cervical cancer	2	8709770	C/T	0.14135	-0.0912	0.068	0.1797	19.9955	0.14135
rs72651876	Cervical cancer	1	19206027	T/C	0.13523	-0.1167	0.056	0.03702	20.3503	0.135226
rs413431	Cervical cancer	2	39176695	G/A	0.914	-0.1455	0.0897	0.1047	87.9626	0.085998
CD39+ activated CD4 regulatory T cell Absolute Count
rs11795139	Cervical cancer	9	86150415	T/C	0.21004	0.1511	0.0517	0.00347	19.7422	0.210044
rs7432284	Cervical cancer	3	186094684	C/A	0.08784	0.0337	0.0497	0.4985	23.6727	0.0878369
rs289708	Cervical cancer	16	57038162	G/A	0.84085	0.0283	0.0436	0.516	21.4555	0.159147
rs11188757	Cervical cancer	10	98205222	C/A	0.27425	0.023	0.0393	0.559	62.8457	0.27425
rs12707040	Cervical cancer	7	80480551	A/G	0.2293	0.0201	0.0385	0.6006	21.6669	0.229295
rs2251521	Cervical cancer	10	109471331	T/C	0.27434	0.0052	0.036	0.8841	21.1957	0.274342
rs4441121	Cervical cancer	13	19650584	G/A	0.28492	0.0036	0.0359	0.9191	21.3859	0.284918
rs10059458	Cervical cancer	5	73681489	C/T	0.41583	-0.0057	0.0357	0.8741	19.8872	0.415829
rs4321083	Cervical cancer	13	84031916	A/G	0.23909	-0.007	0.0428	0.8697	22.5565	0.239087
rs202211780	Cervical cancer	10	97016742	G/A	0.20401	-0.0274	0.0624	0.6609	83.5918	0.204007
rs72809762	Cervical cancer	10	97294154	T/C	0.03718	-0.0548	0.0763	0.4729	43.5703	0.03718
rs11002579	Cervical cancer	10	80258836	A/G	0.22859	-0.0598	0.0417	0.1512	23.2885	0.228586
rs8076447	Cervical cancer	17	75229883	A/G	0.16751	-0.065	0.0466	0.1634	20.8507	0.167513
rs142422333	Cervical cancer	5	155375550	T/C	0.00873	-0.2849	0.263	0.2786	20.9843	0.00872929
FSC-A on Natural Killer
rs78273995	Cervical cancer	14	79113570	G/A	0.14447	0.1265	0.0599	0.03474	20.0123	0.144474
rs111460281	Cervical cancer	21	46437156	A/G	0.03473	0.0517	0.1248	0.6787	20.7204	0.0347334
rs1006368	Cervical cancer	10	126346603	T/C	0.10359	0.0353	0.0524	0.5013	94.4339	0.103587
rs16970975	Cervical cancer	17	33770706	A/G	0.30403	0.0322	0.0393	0.4132	22.2841	0.304027
rs117893932	Cervical cancer	18	56570039	G/A	0.01894	0.0054	0.1597	0.9731	20.9753	0.0189356
rs12542554	Cervical cancer	8	5579734	T/C	0.09651	0.0017	0.0815	0.9832	22.3199	0.0965072
rs10919543	Cervical cancer	1	161508617	G/A	0.29289	0.0014	0.0371	0.9707	30.846	0.29289
rs5768144	Cervical cancer	22	48307233	G/A	0.13485	0.0003	0.0437	0.9944	20.8998	0.134848
rs34700818	Cervical cancer	17	48945753	T/C	0.2927	-0.0156	0.0363	0.6671	19.5761	0.292698
rs9912354	Cervical cancer	17	33805730	T/C	0.37011	-0.023	0.0354	0.5171	35.8837	0.370105
rs73112545	Cervical cancer	3	2699329	T/C	0.15931	-0.0278	0.051	0.5865	22.4598	0.159306
rs1735091	Cervical cancer	7	152996005	T/C	0.88824	-0.0345	0.0533	0.5179	21.1188	0.111756
SSC-A on Natural Killer T
rs6783507	Cervical cancer	3	123518258	C/T	0.18343	0.0828	0.0466	0.07554	19.5716	0.183432
rs276951	Cervical cancer	16	86243187	T/C	0.22158	0.0755	0.0382	0.04814	24.5665	0.221584
rs11644532	Cervical cancer	16	70657660	A/G	0.08093	0.047	0.0939	0.6169	20.5853	0.0809343
rs1006368	Cervical cancer	10	126346603	T/C	0.10359	0.0353	0.0524	0.5013	24.7791	0.103587
rs10749775	Cervical cancer	1	67822087	A/C	0.91584	0.0349	0.0734	0.6341	22.886	0.084162
rs35060274	Cervical cancer	8	58338298	G/T	0.22393	0.0268	0.0394	0.4962	22.1028	0.223929
rs4707956	Cervical cancer	6	72648340	A/C	0.33793	0.0172	0.0346	0.6188	19.7296	0.337933
rs2109396	Cervical cancer	7	14933955	A/C	0.79343	0.0141	0.051	0.7824	22.452	0.206572
rs10422871	Cervical cancer	19	8789227	T/C	0.14747	0.0056	0.0409	0.8913	35.0255	0.147468
rs7183698	Cervical cancer	15	64870152	C/A	0.36519	-0.0004	0.044	0.9926	20.094	0.365186
rs55657662	Cervical cancer	13	102674496	A/C	0.3587	-0.0155	0.0398	0.6979	19.7336	0.358703
rs2198787	Cervical cancer	12	62296066	C/A	0.972	-0.0199	0.1352	0.8828	23.4777	0.028001
SSC-A on Natural Killer
rs28691703	Cervical cancer	19	43649306	C/T	0.2651	0.2655	0.158	0.09288	21.9783	0.2651
rs17606146	Cervical cancer	19	3631134	A/G	0.06193	0.1793	0.3008	0.5511	20.4514	0.06193
rs6863338	Cervical cancer	5	127586596	T/C	0.10408	0.1026	0.062	0.09781	25.8845	0.104085
rs767896	Cervical cancer	6	33791515	T/C	0.29615	0.1009	0.0383	0.0084	23.5122	0.296152
rs1006368	Cervical cancer	10	126346603	T/C	0.10359	0.0353	0.0524	0.5013	104.593	0.103587
rs6850820	Cervical cancer	4	149325342	A/G	0.74538	0.0315	0.039	0.4188	21.1193	0.254618
rs10512469	Cervical cancer	17	33770802	T/C	0.30388	0.0313	0.0394	0.4259	21.1932	0.30388
rs7575742	Cervical cancer	2	135429002	G/A	0.58825	0.0276	0.0363	0.448	24.5541	0.411751
rs72901909	Cervical cancer	18	39079198	G/T	0.02584	0.0272	0.1603	0.865	25.2876	0.02584
rs12594783	Cervical cancer	15	88040400	C/T	0.33801	0.0175	0.0361	0.6284	20.7693	0.338007
rs74856421	Cervical cancer	16	3773110	T/C	0.07871	-0.0024	0.061	0.9684	20.0517	0.0787069
rs35150190	Cervical cancer	19	40286227	T/G	0.26605	-0.0049	0.038	0.8964	20.5645	0.266046
rs11703193	Cervical cancer	22	18542023	A/G	0.17324	-0.0108	0.048	0.8218	23.1442	0.173239
rs2198787	Cervical cancer	12	62296066	C/A	0.972	-0.0199	0.1352	0.8828	24.8592	0.028001
rs9912354	Cervical cancer	17	33805730	T/C	0.37011	-0.023	0.0354	0.5171	29.2689	0.370105
rs873220	Cervical cancer	21	33382162	A/G	0.38295	-0.026	0.0339	0.4422	19.6743	0.382951
rs75215140	Cervical cancer	2	62135307	G/A	0.17118	-0.0685	0.0624	0.2722	19.7746	0.171175
rs2869804	Cervical cancer	18	14141133	G/A	0.76015	-0.0884	0.055	0.1082	20.2554	0.239849
BAFF-R on IgD- CD38+ B cell
rs149192849	Cervical cancer	22	42270864	C/T	0.02707	0.1939	0.1013	0.05566	32.4088	0.027074
rs73269620	Cervical cancer	7	13273064	C/T	0.22472	0.049	0.0475	0.3022	22.9249	0.224722
rs17828306	Cervical cancer	4	62162828	G/A	0.30044	0.0402	0.0358	0.2609	22.329	0.300435
rs4822134	Cervical cancer	22	42867332	C/T	0.36335	0.026	0.0399	0.514	33.7549	0.363346
rs73165129	Cervical cancer	22	42315371	T/C	0.07879	-0.0084	0.0637	0.8947	170.06	0.0787948
rs561920	Cervical cancer	20	922125	C/T	0.17195	-0.0119	0.05	0.8115	21.1195	0.171953
rs79868028	Cervical cancer	10	133645848	A/G	0.12869	-0.0328	0.076	0.6665	19.8856	0.128692
rs2479085	Cervical cancer	1	15667443	C/T	0.06425	-0.1352	0.0902	0.134	22.1394	0.0642465
rs10071113	Cervical cancer	5	178512644	A/G	0.07993	-0.1461	0.0562	0.00936	19.746	0.0799263
rs146069723	Cervical cancer	22	43339331	T/C	0.01755	-0.169	0.1973	0.3919	24.2196	0.0175524
rs139784925	Cervical cancer	22	41079533	T/C	0.02547	-0.2053	0.1487	0.1675	21.7346	0.025466
CD14 on CD14+ CD16+ monocyte
rs62037895	Cervical cancer	15	31653646	G/A	0.13997	0.1055	0.0526	0.04494	19.6425	0.139968
rs10071982	Cervical cancer	5	62703251	G/A	0.65428	0.0829	0.0396	0.03618	21.373	0.345725
rs13248932	Cervical cancer	8	58311929	C/T	0.15461	0.0322	0.0454	0.4783	21.0852	0.154606
rs61922057	Cervical cancer	12	12505767	T/C	0.10909	0.0249	0.0549	0.6506	22.3407	0.109086
rs12593041	Cervical cancer	15	52443107	T/C	0.15709	0.0134	0.0454	0.768	22.4568	0.157091
rs26894	Cervical cancer	5	80417663	C/T	0.28285	0.0064	0.0377	0.8642	21.4617	0.282846
rs2569177	Cervical cancer	5	139992162	T/G	0.28201	0.0042	0.0395	0.915	38.302	0.282011
rs13043397	Cervical cancer	20	42848689	T/C	0.27556	-0.006	0.04	0.8816	21.4296	0.275562
rs12262055	Cervical cancer	10	7633337	T/C	0.25999	-0.0065	0.037	0.8607	20.2098	0.259993
rs17111403	Cervical cancer	14	41540685	T/C	0.0767	-0.02	0.0544	0.7127	19.705	0.0767003
rs4291738	Cervical cancer	12	40611618	T/G	0.06764	-0.0838	0.0564	0.137	23.4478	0.0676355
rs61759062	Cervical cancer	1	30558818	G/T	0.22878	-0.1032	0.0399	0.00962	23.3056	0.228778
CD20 on IgD+ CD24- B cell
rs1007337	Cervical cancer	22	39781585	T/C	0.69154	0.1083	0.051	0.03384	24.9006	0.308461
rs62405562	Cervical cancer	6	32451834	G/A	0.37723	0.0897	0.0535	0.09373	46.3335	0.377231
rs7404890	Cervical cancer	16	11007193	A/G	0.73765	0.0489	0.0365	0.1798	28.8189	0.26235
rs11059642	Cervical cancer	12	128795644	A/G	0.33426	0.0442	0.0344	0.1997	22.0634	0.334259
rs842631	Cervical cancer	2	61085723	T/C	0.3747	0.0298	0.0372	0.423	22.3451	0.374697
rs72836542	Cervical cancer	6	14091682	T/C	0.25859	-0.0165	0.0406	0.6845	37.5356	0.258588
rs2066399	Cervical cancer	6	15880540	A/G	0.80095	-0.0281	0.0393	0.4747	49.074	0.199051
rs113371046	Cervical cancer	1	17595034	A/G	0.0476	-0.0355	0.0919	0.6994	22.6104	0.0476035
rs8025257	Cervical cancer	15	89600226	C/T	0.15337	-0.0514	0.0502	0.3056	21.0968	0.153371
rs55643835	Cervical cancer	6	33947909	T/C	0.07486	-0.0568	0.0766	0.4585	26.5902	0.0748598
CD20 on IgD+ CD38dim B cell
rs187747283	Cervical cancer	5	56487565	G/T	0.01751	0.3904	0.1899	0.03985	20.5365	0.0175125
rs1007337	Cervical cancer	22	39781585	T/C	0.69154	0.1083	0.051	0.03384	30.6481	0.308461
rs62405562	Cervical cancer	6	32451834	G/A	0.37723	0.0897	0.0535	0.09373	63.7877	0.377231
rs7404890	Cervical cancer	16	11007193	A/G	0.73765	0.0489	0.0365	0.1798	30.1555	0.26235
rs73154503	Cervical cancer	3	159871677	C/T	0.04484	0.0421	0.1054	0.6894	24.3113	0.0448429
rs1306395	Cervical cancer	2	61076272	C/T	0.37741	0.028	0.0369	0.4473	20.9631	0.377411
rs72836542	Cervical cancer	6	14091682	T/C	0.25859	-0.0165	0.0406	0.6845	42.7365	0.258588
rs233493	Cervical cancer	6	14804334	A/G	0.6326	-0.0187	0.0347	0.5894	24.2834	0.3674
rs2066399	Cervical cancer	6	15880540	A/G	0.80095	-0.0281	0.0393	0.4747	54.6394	0.199051
rs61731791	Cervical cancer	19	50940778	T/C	0.03684	-0.0302	0.1211	0.8028	24.0274	0.0368429
rs113371046	Cervical cancer	1	17595034	A/G	0.0476	-0.0355	0.0919	0.6994	20.9911	0.0476035
rs34486765	Cervical cancer	19	49915911	A/G	0.18013	-0.0393	0.044	0.372	39.9546	0.180135
rs8025257	Cervical cancer	15	89600226	C/T	0.15337	-0.0514	0.0502	0.3056	20.7655	0.153371
rs55643835	Cervical cancer	6	33947909	T/C	0.07486	-0.0568	0.0766	0.4585	21.4887	0.0748598
rs17763050	Cervical cancer	17	43903336	A/G	0.14254	-0.0828	0.0586	0.1576	24.8427	0.142541
CD24 on IgD+ CD38- B cell
rs792792	Cervical cancer	17	51153533	T/C	0.9191	0.0276	0.0589	0.6391	23.8724	0.080902
rs77154655	Cervical cancer	3	16255245	C/T	0.08648	0.0126	0.0501	0.8022	20.2654	0.0864816
rs11102943	Cervical cancer	1	115907459	A/G	0.16124	-0.0029	0.0452	0.9493	20.2149	0.161237
rs1007713	Cervical cancer	5	79150995	A/G	0.32946	-0.0096	0.0371	0.7956	20.9554	0.329461
rs9400058	Cervical cancer	6	107164076	G/A	0.09667	-0.0227	0.0518	0.6615	72.2885	0.0966713
Hematopoietic Stem Cell Absolute Count
rs10080768	Cervical cancer	6	2760245	T/C	0.69575	0.0379	0.0349	0.2771	22.428	0.304254
rs34526926	Cervical cancer	8	78599881	A/G	0.11161	0.0327	0.059	0.5802	20.0976	0.111608
rs2709155	Cervical cancer	11	4597980	T/G	0.38996	0.0005	0.0336	0.9883	19.9614	0.38996
rs115076910	Cervical cancer	11	121009383	C/T	0.21527	-0.0278	0.0583	0.6334	19.8038	0.215269
rs10809987	Cervical cancer	9	13585363	C/T	0.11392	-0.0441	0.0655	0.5013	24.9704	0.113923
rs466736	Cervical cancer	21	20337514	G/A	0.08296	-0.059	0.0753	0.433	20.6202	0.0829649
rs143685973	Cervical cancer	9	136023292	T/C	0.01837	-0.1135	0.1717	0.5086	20.2786	0.0183667
rs76038700	Cervical cancer	2	135226197	C/T	0.06105	-0.1526	0.1069	0.1534	23.3004	0.0610477
CCR2 on CD14+ CD16- monocyte
rs111162334	Cervical cancer	7	51430245	T/C	0.38713	0.1037	0.0517	0.04483	21.3105	0.387131
rs7000391	Cervical cancer	8	12709650	C/T	0.1451	0.1023	0.0449	0.02265	21.1389	0.145095
rs56407854	Cervical cancer	8	136669344	A/G	0.14292	0.0961	0.0605	0.1125	21.254	0.14292
rs10878258	Cervical cancer	12	40641692	G/A	0.28263	0.0821	0.0401	0.04036	27.9666	0.282625
rs4683184	Cervical cancer	3	46187707	A/G	0.67764	0.0521	0.0393	0.1849	87.8638	0.322358
rs2160337	Cervical cancer	2	36964751	G/T	0.21202	0.0362	0.0502	0.4704	20.0706	0.212021
rs7896883	Cervical cancer	10	98787354	C/T	0.28522	0.0057	0.0366	0.8768	20.0579	0.285218
rs62327180	Cervical cancer	4	103540762	A/G	0.32976	0.001	0.0354	0.9764	19.9709	0.329762
rs2683681	Cervical cancer	2	67747535	A/G	0.59694	-0.0127	0.0386	0.7412	20.1561	0.403064
rs2426939	Cervical cancer	20	59484022	C/A	0.38905	-0.0287	0.0353	0.4154	20.2666	0.389055
rs28561969	Cervical cancer	7	231461	T/C	0.37261	-0.0553	0.0511	0.279	20.9148	0.37261
rs10081735	Cervical cancer	9	105486830	A/G	0.1456	-0.0709	0.0527	0.178	22.9111	0.145602
rs12613485	Cervical cancer	2	102154764	A/G	0.10128	-0.0899	0.0516	0.08154	19.6991	0.101283
Monocytic Myeloid-Derived Suppressor Cells Absolute Count
rs112611150	Cervical cancer	7	186897	T/C	0.02667	0.0963	0.1161	0.4068	21.6343	0.0266707
rs12736179	Cervical cancer	1	20887141	T/C	0.13448	0.0921	0.0703	0.1902	21.9718	0.134482
rs2071473	Cervical cancer	6	32782605	T/C	0.39841	0.0511	0.0341	0.1345	40.6525	0.398409
rs3007125	Cervical cancer	14	47267652	T/C	0.26603	0.025	0.037	0.4985	20.8133	0.266028
rs9792404	Cervical cancer	9	8429048	A/G	0.14557	0.0109	0.0441	0.8043	20.105	0.145568
rs1354106	Cervical cancer	19	51737991	G/T	0.33684	0.0094	0.0373	0.8022	126.732	0.336841
rs12885009	Cervical cancer	14	85063049	A/C	0.65262	0.0018	0.0352	0.9581	22.0031	0.347377
rs7757733	Cervical cancer	6	5580339	A/G	0.60252	-0.032	0.0335	0.34	21.7645	0.397476
rs10458377	Cervical cancer	1	226154277	G/A	0.91122	-0.1192	0.066	0.07083	21.3899	0.088784
rs1800973	Cervical cancer	12	69744014	A/C	0.05756	-0.1247	0.1004	0.2139	26.1716	0.0575563
CD8+ Natural Killer T Absolute Count
rs78268116	Cervical cancer	11	112705025	T/C	0.03412	0.1267	0.0787	0.1075	103.841	0.0341195
rs4745010	Cervical cancer	9	73024602	G/A	0.10678	0.0776	0.0555	0.1622	23.4359	0.106783
rs1008425	Cervical cancer	19	32852145	G/A	0.70685	0.0438	0.0365	0.2302	19.9403	0.293151
rs17448682	Cervical cancer	1	15966713	T/C	0.19872	0.0367	0.0479	0.4433	20.582	0.198715
rs2074023	Cervical cancer	11	2325581	T/C	0.39336	0.0336	0.0486	0.4897	24.7592	0.393359
rs11658693	Cervical cancer	17	33800249	G/A	0.09596	0.006	0.0515	0.9065	26.4594	0.0959555
rs7003580	Cervical cancer	8	145007534	T/C	0.35678	-0.0342	0.0373	0.3596	21.9527	0.356775
rs115889733	Cervical cancer	6	44207850	A/G	0.05552	-0.1112	0.1058	0.293	19.7297	0.0555171
CD127 on CD45RA+ CD4+ T cell
rs10089520	Cervical cancer	8	11686089	C/T	0.14167	0.1133	0.0598	0.05823	20.4849	0.141673
rs6571878	Cervical cancer	14	39350523	C/T	0.86591	0.0561	0.0584	0.3363	20.9406	0.134092
rs7115390	Cervical cancer	11	10757993	C/T	0.14544	0.0537	0.0649	0.4078	20.201	0.145439
rs7046475	Cervical cancer	9	21582326	C/T	0.82334	0.0273	0.0556	0.6229	19.7151	0.176665
rs930760	Cervical cancer	2	20806336	T/C	0.65072	0.0177	0.035	0.6126	21.3629	0.349284
rs34285518	Cervical cancer	10	6136107	C/T	0.34405	-0.0061	0.0364	0.8663	20.7013	0.344052
rs6901175	Cervical cancer	6	32198527	A/G	0.11815	-0.0474	0.0726	0.5144	28.0878	0.118153
rs67627362	Cervical cancer	12	63155497	G/A	0.13818	-0.0542	0.0447	0.2246	20.1784	0.138183
rs3129891	Cervical cancer	6	32415080	A/G	0.23502	-0.0744	0.0376	0.048	47.7524	0.235016
rs6691053	Cervical cancer	1	173868955	T/C	0.2032	-0.0942	0.0583	0.106	20.0778	0.2032
HVEM on naive CD8+ T cell
rs112421400	Cervical cancer	6	28205826	T/C	0.05758	0.1589	0.0612	0.00942	21.2369	0.0575755
rs13013216	Cervical cancer	2	153797688	A/G	0.6166	0.0109	0.0512	0.8308	20.3548	0.383404
rs1353750	Cervical cancer	12	17510433	C/T	0.76898	0.0095	0.0378	0.8012	20.5016	0.231019
rs2964678	Cervical cancer	5	116104935	T/C	0.21551	0.0022	0.0388	0.9539	23.7235	0.21551
rs2844594	Cervical cancer	6	31258393	A/G	0.16384	-0.003	0.0473	0.95	40.7236	0.163836
rs10090960	Cervical cancer	8	136809038	G/A	0.36587	-0.0079	0.0359	0.826	21.5446	0.36587
rs11981290	Cervical cancer	7	154686456	A/G	0.24321	-0.0172	0.0405	0.6705	21.3277	0.243213
rs561768	Cervical cancer	6	168203927	G/A	0.77322	-0.0456	0.0562	0.4168	21.2696	0.22678
HVEM on CD8+ T cell
rs2219729	Cervical cancer	5	101440775	C/T	0.2635	0.0127	0.039	0.745	19.8633	0.263498
rs9267111	Cervical cancer	6	31416379	G/A	0.26228	-0.0021	0.0487	0.9654	22.4228	0.262278
rs10090960	Cervical cancer	8	136809038	G/A	0.36587	-0.0079	0.0359	0.826	24.3463	0.36587
rs117761782	Cervical cancer	8	22024980	T/G	0.03088	-0.0094	0.1422	0.9473	19.852	0.0308839
rs9966806	Cervical cancer	18	64825431	T/C	0.34374	-0.0186	0.0368	0.6134	19.8153	0.343735
rs7210730	Cervical cancer	17	78629025	A/G	0.68689	-0.0296	0.035	0.3986	20.3746	0.313106
rs2338998	Cervical cancer	17	32670901	C/T	0.31722	-0.0472	0.0413	0.2533	28.0623	0.317215
rs10508717	Cervical cancer	10	26672328	A/G	0.3827	-0.0529	0.0379	0.1628	20.716	0.382697
CD8 on CD28+ CD45RA+ CD8+ T cell
rs58853189	Cervical cancer	6	41532904	A/G	0.1271	0.0941	0.0489	0.05451	19.6348	0.127102
rs12660712	Cervical cancer	6	29734634	A/C	0.02128	0.0842	0.1239	0.4968	32.7499	0.0212831
rs28747043	Cervical cancer	6	32655508	G/A	0.22939	0.0747	0.0382	0.05053	20.7422	0.22939
rs10091979	Cervical cancer	8	124435289	A/G	0.36527	0.0671	0.0342	0.04974	20.5551	0.365271
rs1264570	Cervical cancer	6	30365210	T/C	0.59155	0.0577	0.0335	0.08483	36.9021	0.408448
rs76872865	Cervical cancer	12	10727673	G/A	0.105	0.0405	0.0671	0.5461	20.8967	0.104995
rs938487	Cervical cancer	2	87009488	G/A	0.39303	0.0028	0.036	0.9388	306.072	0.393027
rs130065	Cervical cancer	6	31122500	A/G	0.1713	0.002	0.0547	0.9702	59.8203	0.171301
rs7935549	Cervical cancer	11	134312341	T/C	0.33002	-0.0018	0.0382	0.9617	20.7234	0.330019
rs56250120	Cervical cancer	9	120599704	T/C	0.32924	-0.0084	0.0552	0.8787	21.5683	0.329243
rs404977	Cervical cancer	11	35132267	G/A	0.38152	-0.0249	0.0357	0.4853	20.9796	0.381517
rs6903896	Cervical cancer	6	31168029	A/G	0.04559	-0.1545	0.0611	0.01145	55.1052	0.045587
rs201585667	Cervical cancer	11	24881116	C/A	0.05094	-0.1758	0.1036	0.08955	20.608	0.050945
CD14+ CD16- monocyte Absolute Count
rs13121143	Cervical cancer	4	190199873	C/T	0.25822	0.1412	0.062	0.02287	26.5192	0.25822
rs8076666	Cervical cancer	17	78223817	G/A	0.88961	0.1122	0.0763	0.1418	20.0294	0.110391
rs56010301	Cervical cancer	5	52645510	T/C	0.1432	0.1049	0.0542	0.05307	21.1813	0.143199
rs536943	Cervical cancer	3	173213883	G/A	0.10684	0.0676	0.0537	0.2078	20.0424	0.106843
rs12501003	Cervical cancer	4	92510918	G/A	0.05391	0.0615	0.0798	0.4411	25.5835	0.0539093
rs2904118	Cervical cancer	2	56402320	T/C	0.73915	0.0243	0.0377	0.5191	20.236	0.260855
rs9599503	Cervical cancer	13	35314819	C/T	0.13215	0.0027	0.0691	0.9688	22.9938	0.132154
rs58581511	Cervical cancer	17	57950621	G/T	0.21235	0.0023	0.064	0.9709	24.6804	0.212351
rs58943387	Cervical cancer	3	190720967	G/T	0.16789	-0.0181	0.0427	0.6709	21.9465	0.167894
rs2247998	Cervical cancer	16	85801445	A/G	0.65038	-0.022	0.0392	0.574	20.3209	0.349619
rs10094039	Cervical cancer	8	130589676	G/A	0.60065	-0.0487	0.0335	0.1459	24.216	0.399352
rs445	Cervical cancer	7	92408370	T/C	0.12986	-0.0789	0.0424	0.06279	36.91	0.129857
rs183716470	Cervical cancer	3	81299703	G/T	0.03226	-0.1365	0.1364	0.317	20.4587	0.0322606
IgD+ CD38+ B cell %lymphocyte
rs80330977	Cervical cancer	5	158276610	A/G	0.06338	0.0929	0.0732	0.2046	26.7285	0.0633783
rs4907205	Cervical cancer	2	97558150	C/T	0.2834	0.0502	0.0385	0.1919	19.6424	0.283403
rs76660971	Cervical cancer	5	18919526	A/G	0.14794	0.0433	0.0674	0.5213	22.6568	0.147935
rs2216762	Cervical cancer	16	84759446	C/T	0.79986	0.0282	0.0385	0.4643	24.247	0.200136
rs10821937	Cervical cancer	10	63723909	T/C	0.6801	0.019	0.0348	0.5858	20.645	0.319905
rs1919856	Cervical cancer	1	247700906	G/A	0.07624	0.0041	0.0857	0.9622	20.6373	0.0762424
rs2857599	Cervical cancer	6	31562150	A/G	0.14651	-0.0433	0.0503	0.389	20.521	0.14651
rs10103048	Cervical cancer	8	130602281	C/A	0.58292	-0.0455	0.0334	0.1736	21.9074	0.417076
rs10832409	Cervical cancer	11	15377699	A/G	0.16361	-0.0481	0.0493	0.3289	21.4627	0.163614
rs11185560	Cervical cancer	7	190115	A/G	0.96615	-0.1141	0.1382	0.409	21.9108	0.03385
PDL-1 on monocyte
rs10276990	Cervical cancer	7	16903052	A/C	0.14766	0.0299	0.0436	0.4936	23.1072	0.147661
rs2569177	Cervical cancer	5	139992162	T/G	0.28201	0.0042	0.0395	0.915	23.3006	0.282011
rs8089422	Cervical cancer	18	54525353	A/G	0.05837	-0.0828	0.061	0.175	20.8299	0.0583747
rs75567064	Cervical cancer	20	48898441	A/G	0.03376	-0.0856	0.1237	0.4888	25.0523	0.0337638
CD45 on HLA DR+ CD8+ T cell
rs3116989	Cervical cancer	6	33099538	T/G	0.10301	0.1962	0.0662	0.00302	22.595	0.103012
rs75453573	Cervical cancer	2	192777430	C/T	0.05003	0.12	0.1001	0.231	20.2919	0.0500305
rs7559619	Cervical cancer	2	38892207	G/A	0.3807	0.0253	0.0352	0.4718	26.703	0.380701
rs8071409	Cervical cancer	17	36030219	G/A	0.37489	0.0163	0.0362	0.6536	22.2231	0.374887
rs10105402	Cervical cancer	8	131518417	T/C	0.28504	-0.0094	0.0367	0.7971	24.3568	0.285036
rs2582093	Cervical cancer	3	183533376	T/C	0.39075	-0.0218	0.0349	0.5332	19.9729	0.390751
rs12127496	Cervical cancer	1	198723915	C/A	0.11997	-0.0413	0.0679	0.5426	19.8054	0.119968
rs111625920	Cervical cancer	3	195814264	T/C	0.28975	-0.053	0.0554	0.3384	19.6557	0.289753
rs17132647	Cervical cancer	4	2491695	A/G	0.0992	-0.0551	0.052	0.2891	24.7492	0.0991975
IgD+ CD38- B cell %B cell
rs10111625	Cervical cancer	8	79595404	G/A	0.78382	0.1547	0.0465	0.00087	20.0454	0.216179
rs10254361	Cervical cancer	7	119564205	T/G	0.20898	0.0247	0.0496	0.618	21.1429	0.208979
rs329966	Cervical cancer	19	53070617	G/A	0.62816	0.0098	0.0351	0.7803	25.9704	0.371838
rs73909843	Cervical cancer	20	49554764	C/T	0.08883	-0.0101	0.0607	0.8672	21.3325	0.0888283
rs7012048	Cervical cancer	8	29631839	C/T	0.16875	-0.0117	0.0439	0.7891	20.4676	0.168755
rs2621369	Cervical cancer	6	32768285	T/C	0.3027	-0.0229	0.0366	0.5318	22.5437	0.302698
rs113398446	Cervical cancer	6	161871755	C/A	0.20886	-0.0496	0.0596	0.4055	30.3244	0.208864
rs1512044	Cervical cancer	3	188624425	A/G	0.07348	-0.0794	0.09	0.378	27.0764	0.0734764
rs2251199	Cervical cancer	8	14671281	G/A	0.654	-0.0903	0.039	0.02053	20.6226	0.345998
CD33+ HLA DR+ CD14dim Absolute Count
rs113771439	Cervical cancer	18	5326964	A/G	0.16527	0.0572	0.0658	0.3847	24.2623	0.165272
rs3865444	Cervical cancer	19	51727962	A/C	0.30883	0.0114	0.0378	0.7636	70.1059	0.308825
rs9548748	Cervical cancer	13	39950178	T/C	0.5904	0.0048	0.0338	0.887	23.5675	0.409604
rs74253876	Cervical cancer	18	5858361	T/C	0.15178	0.0046	0.0451	0.9184	32.4223	0.151781
rs1865405	Cervical cancer	5	136614606	C/A	0.19091	-0.0093	0.0388	0.8112	19.8487	0.190913
rs5020267	Cervical cancer	2	147077389	G/A	0.16151	-0.0244	0.0554	0.6595	20.6135	0.161513
rs187512831	Cervical cancer	16	12806949	A/G	0.01601	-0.031	0.2083	0.8815	20.866	0.0160123
rs115048709	Cervical cancer	1	87894430	T/C	0.02395	-0.0722	0.1591	0.6499	20.4314	0.0239521
CD4 on CD45RA+ CD4+ T cell
rs530397075	Cervical cancer	4	63964498	A/G	0.14576	0.0698	0.0477	0.1431	20.9611	0.145761
rs8009128	Cervical cancer	14	33560928	A/G	0.79749	0.0488	0.0405	0.2277	20.4396	0.202507
rs10501464	Cervical cancer	11	80053454	C/T	0.17151	0.0457	0.0437	0.2955	20.031	0.171513
rs9992090	Cervical cancer	4	150982870	T/C	0.32197	0.0235	0.0429	0.584	21.276	0.321971
rs2960460	Cervical cancer	7	77638859	T/C	0.2845	0.0095	0.0388	0.8075	20.3481	0.284496
rs10115790	Cervical cancer	9	7345304	A/G	0.202	-0.0008	0.0486	0.9876	21.0475	0.201999
rs16831529	Cervical cancer	2	153519768	T/C	0.08087	-0.0026	0.0526	0.96	20.1542	0.08087
rs11807869	Cervical cancer	1	244370098	T/C	0.16977	-0.0193	0.0495	0.696	20.0212	0.169772
rs11615628	Cervical cancer	12	6903631	A/G	0.23504	-0.0452	0.0519	0.384	108.261	0.235037
rs368550319	Cervical cancer	14	23466191	A/C	0.0398	-0.1198	0.1399	0.3916	23.9784	0.0397967
Activated CD4 regulatory T cell %CD4+ T cell
rs138751156	Cervical cancer	1	77300547	C/T	0.03374	0.0727	0.1333	0.5857	20.6641	0.0337441
rs8112021	Cervical cancer	19	22667560	C/T	0.25201	0.0242	0.0372	0.515	19.5873	0.252012
rs10511150	Cervical cancer	3	94952474	A/G	0.23941	0.0228	0.0369	0.5357	23.3322	0.239415
rs56295335	Cervical cancer	1	10062088	A/G	0.11472	-0.0377	0.0735	0.6077	23.2659	0.11472
rs3793566	Cervical cancer	9	112150516	C/T	0.30734	-0.0533	0.0357	0.136	20.3072	0.307335
rs7078614	Cervical cancer	10	6075831	T/G	0.36834	-0.0617	0.0349	0.07758	27.1679	0.368335
rs139191636	Cervical cancer	12	23591661	A/G	0.05322	-0.1596	0.1049	0.1284	19.9811	0.0532236
CD4 on Effector Memory CD4+ T cell
rs60970806	Cervical cancer	5	152607414	A/C	0.09399	0.1578	0.064	0.01367	19.6367	0.093994
rs530397075	Cervical cancer	4	63964498	A/G	0.14576	0.0698	0.0477	0.1431	25.3034	0.145761
rs1569213	Cervical cancer	8	19870735	A/G	0.60308	0.0282	0.0394	0.4731	19.6226	0.396916
rs9992090	Cervical cancer	4	150982870	T/C	0.32197	0.0235	0.0429	0.584	24.5025	0.321971
rs34560282	Cervical cancer	6	69075534	A/G	0.07111	0.0224	0.0934	0.8107	19.8318	0.0711106
rs12147140	Cervical cancer	14	107282437	T/C	0.31562	0.0031	0.0368	0.9325	20.8117	0.315625
rs10927163	Cervical cancer	1	244377870	A/G	0.16919	-0.0089	0.0491	0.8559	20.4773	0.169194
rs10122230	Cervical cancer	9	37686238	G/A	0.77111	-0.013	0.0472	0.7829	20.3224	0.228893
rs11615628	Cervical cancer	12	6903631	A/G	0.23504	-0.0452	0.0519	0.384	106.995	0.235037
rs9264532	Cervical cancer	6	31234381	T/C	0.70167	-0.0521	0.0375	0.1641	19.7994	0.298334
rs368550319	Cervical cancer	14	23466191	A/C	0.0398	-0.1198	0.1399	0.3916	22.575	0.0397967
CD62L on monocyte
rs6694645	Cervical cancer	1	95111100	C/T	0.32629	0.0546	0.0511	0.2856	24.361	0.326291
rs11225485	Cervical cancer	11	102807731	G/A	0.09035	0.0401	0.058	0.4892	19.847	0.0903522
rs79734694	Cervical cancer	8	68787748	C/A	0.1223	0.037	0.0752	0.6231	19.8057	0.122296
rs10127711	Cervical cancer	1	168483806	G/A	0.37886	0.0351	0.039	0.3687	21.2381	0.378863
rs77224604	Cervical cancer	8	137328288	G/A	0.0708	0.0142	0.0884	0.8722	20.9233	0.0707961
rs4987369	Cervical cancer	1	169662742	T/G	0.2558	0.0061	0.0443	0.8913	230.792	0.255797
rs235869	Cervical cancer	1	171610959	A/C	0.61876	0.0041	0.0373	0.9123	22.4898	0.381235
rs7516777	Cervical cancer	1	199788171	A/G	0.19171	0.0037	0.0494	0.9398	20.0599	0.19171
rs169046	Cervical cancer	3	38417367	C/T	0.40847	-0.0044	0.0349	0.8992	19.605	0.408469
rs73879235	Cervical cancer	3	170626704	G/A	0.01848	-0.107	0.1586	0.4998	22.0675	0.0184787
rs34142414	Cervical cancer	3	106555382	C/T	0.13444	-0.1438	0.0702	0.04054	21.0472	0.134444
CX3CR1 on CD14- CD16+ monocyte
rs2292701	Cervical cancer	12	20876574	A/G	0.02565	0.0663	0.0844	0.4322	19.782	0.0256476
rs9877538	Cervical cancer	3	39289664	A/C	0.18477	0.0557	0.0415	0.1794	28.6735	0.184774
rs6754954	Cervical cancer	2	141839471	A/G	0.32641	0.0339	0.035	0.3318	21.0339	0.326414
rs75379034	Cervical cancer	4	182251306	A/G	0.02618	0.0171	0.1361	0.9002	21.7766	0.0261827
rs9867963	Cervical cancer	3	11469126	T/C	0.65793	0.01	0.0354	0.7779	20.3414	0.34207
rs140808371	Cervical cancer	4	23114161	T/C	0.2125	0.0082	0.0434	0.8507	19.6061	0.212502
rs149100	Cervical cancer	1	162441037	G/T	0.36923	0.006	0.0364	0.8692	24.233	0.369232
rs58215329	Cervical cancer	3	196465812	T/C	0.10832	0.001	0.0464	0.9822	24.7393	0.108321
rs41314914	Cervical cancer	20	48892942	A/G	0.03643	-0.0013	0.0959	0.9895	33.5089	0.03643
rs12655590	Cervical cancer	5	169085561	T/C	0.24828	-0.0072	0.0377	0.8487	21.3987	0.248284
rs76913544	Cervical cancer	2	201190732	A/G	0.06967	-0.0115	0.0546	0.8326	20.0449	0.0696685
rs10130058	Cervical cancer	14	22045954	A/G	0.12125	-0.0148	0.0476	0.7555	21.2452	0.121245
rs1024619	Cervical cancer	5	11054713	C/T	0.72944	-0.0595	0.0441	0.1774	19.632	0.27056
rs9415987	Cervical cancer	10	73440628	T/C	0.37185	-0.0622	0.036	0.08377	20.5252	0.371848
rs145135505	Cervical cancer	3	38928831	C/T	0.01196	-0.1124	0.2327	0.6291	21.4303	0.0119607
CD4 on CD39+ activated CD4 regulatory T cell
rs4127403	Cervical cancer	18	6988423	A/G	0.03759	0.1269	0.1039	0.2218	20.7043	0.0375925
rs3757517	Cervical cancer	7	8242803	C/T	0.14276	0.057	0.0472	0.2267	19.739	0.142758
rs12404655	Cervical cancer	1	20943195	G/A	0.2105	0.0337	0.0438	0.4411	22.2538	0.210496
rs10130428	Cervical cancer	14	95659768	G/A	0.13065	0.0223	0.0635	0.7258	19.708	0.13065
rs13127505	Cervical cancer	4	141880770	T/C	0.12967	-0.0059	0.0453	0.8965	19.6062	0.129666
rs221124	Cervical cancer	7	28969250	A/G	0.06404	-0.0139	0.0681	0.8379	22.7465	0.0640377
rs9263475	Cervical cancer	6	31050348	G/A	0.22478	-0.0206	0.0401	0.6075	46.7659	0.224783
rs2253487	Cervical cancer	6	31249127	A/G	0.38855	-0.0289	0.034	0.3943	55.1708	0.388553
rs11200863	Cervical cancer	10	85875791	A/G	0.15723	-0.0398	0.0415	0.3372	21.0766	0.157231
rs11615628	Cervical cancer	12	6903631	A/G	0.23504	-0.0452	0.0519	0.384	43.3168	0.235037
rs7095711	Cervical cancer	10	8507223	A/G	0.90052	-0.0642	0.0656	0.3282	20.6338	0.099483
rs61954768	Cervical cancer	13	54907331	G/T	0.05982	-0.0916	0.1017	0.3681	22.8767	0.0598225
CD28+ CD45RA- CD8dim T cell %T cell
rs74463547	Cervical cancer	5	25574181	A/C	0.03309	0.207	0.1251	0.09794	19.8699	0.0330882
rs114968045	Cervical cancer	6	32666960	C/T	0.09867	0.0899	0.0489	0.066	21.7306	0.0986747
rs34973688	Cervical cancer	2	133470672	A/C	0.24788	0.0385	0.0394	0.3292	21.9366	0.24788
rs12914989	Cervical cancer	15	26221496	T/C	0.38754	0.0238	0.0415	0.5669	26.0512	0.387545
rs62358725	Cervical cancer	5	51967646	G/A	0.71091	0.0159	0.0355	0.6541	26.8965	0.289085
rs10134215	Cervical cancer	14	34455424	T/C	0.35838	-0.0069	0.0348	0.8427	20.0047	0.358379
rs12235775	Cervical cancer	9	23394831	C/T	0.40048	-0.0199	0.0337	0.5547	25.8964	0.40048
rs1400032	Cervical cancer	2	86923183	T/C	0.84295	-0.0286	0.0552	0.605	20.4813	0.157047
rs9912771	Cervical cancer	17	14307085	T/C	0.10109	-0.0544	0.0503	0.2795	20.8153	0.101089
CD3 on CD45RA+ CD4+ T cell
rs79179998	Cervical cancer	3	45947066	A/G	0.09304	0.1338	0.0655	0.04106	46.3011	0.0930356
rs12512585	Cervical cancer	4	44375745	T/G	0.16187	0.0868	0.0427	0.04209	21.6207	0.161867
rs72729208	Cervical cancer	5	10956252	A/G	0.03854	0.0789	0.1336	0.5548	21.586	0.0385403
rs2714019	Cervical cancer	17	70789650	T/C	0.58063	0.0731	0.0356	0.04012	19.9571	0.419367
rs2808525	Cervical cancer	9	101320250	T/C	0.38515	0.0619	0.0341	0.06974	22.2767	0.385154
rs10139012	Cervical cancer	14	95415204	C/T	0.34111	0.0229	0.0349	0.5112	22.7856	0.341109
rs62430462	Cervical cancer	6	83569632	T/C	0.13526	0.0199	0.0687	0.7716	20.1681	0.135257
rs7530127	Cervical cancer	1	165671820	C/T	0.29591	0.0192	0.0391	0.6237	24.4458	0.295906
rs4396110	Cervical cancer	1	118266529	A/G	0.33207	0.0076	0.0345	0.8253	25.7535	0.332071
rs146330992	Cervical cancer	1	165888466	T/C	0.01558	0.0068	0.1921	0.9719	19.5837	0.0155766
rs4657649	Cervical cancer	1	167173140	C/T	0.10695	-0.01	0.0796	0.8997	78.2936	0.106953
rs61814872	Cervical cancer	1	167113055	T/C	0.11042	-0.0352	0.08	0.66	49.9395	0.110419
rs2949661	Cervical cancer	1	167424924	T/C	0.29818	-0.0428	0.0429	0.3186	671.821	0.298178
rs62029957	Cervical cancer	16	50213168	A/G	0.01879	-0.2495	0.1787	0.1626	20.1335	0.0187919
FSC-A on HLA DR+ T cell
rs66481406	Cervical cancer	7	48817681	C/T	0.15591	0.0357	0.0573	0.5328	21.8465	0.155913
rs3114972	Cervical cancer	3	175507453	G/T	0.2351	0.0276	0.0553	0.6175	21.4298	0.235098
rs62074942	Cervical cancer	18	3130089	A/G	0.08473	0.0151	0.0862	0.8613	23.2872	0.0847332
rs10142082	Cervical cancer	14	32375359	G/A	0.17022	-0.0149	0.0535	0.7808	20.8514	0.170218
rs2467240	Cervical cancer	17	72491040	C/T	0.6955	-0.0191	0.0361	0.5966	20.4159	0.304501
rs73715304	Cervical cancer	7	101194461	A/C	0.12514	-0.0248	0.0619	0.6885	19.9917	0.125137
rs720390	Cervical cancer	3	185548683	A/G	0.34112	-0.0486	0.0383	0.2039	20.1729	0.341116
CD28- CD127- CD25++ CD8+ T cell %T cell
rs6085043	Cervical cancer	20	5222441	G/T	0.07109	0.1275	0.3057	0.6766	26.2087	0.07109
rs7963204	Cervical cancer	12	52559164	A/G	0.13454	0.1045	0.057	0.06675	20.4966	0.134539
rs146970469	Cervical cancer	2	30292698	A/G	0.01124	0.1011	0.2238	0.6514	21.0982	0.0112388
rs6864137	Cervical cancer	5	49624091	A/C	0.21757	0.0325	0.0578	0.5742	19.6454	0.217567
rs56098200	Cervical cancer	8	62998411	A/G	0.22541	0.0098	0.0407	0.8102	20.3671	0.225411
rs186154	Cervical cancer	3	60305117	G/A	0.40518	-0.0283	0.0361	0.4328	19.6392	0.40518
rs990962	Cervical cancer	14	22567561	T/C	0.87204	-0.033	0.0577	0.5672	22.1846	0.127963
rs9269118	Cervical cancer	6	32443641	A/G	0.73642	-0.073	0.0394	0.06413	23.9087	0.263579
HLA DR+ CD8+ T cell Absolute Count
rs61500216	Cervical cancer	1	168428587	C/T	0.07621	0.1843	0.1012	0.06849	21.2942	0.0762063
rs3087456	Cervical cancer	16	10970902	A/G	0.62231	0.1349	0.0414	0.00113	237.692	0.377692
rs1084560	Cervical cancer	16	10824872	G/A	0.70404	0.096	0.0386	0.01294	28.3904	0.29596
rs72779785	Cervical cancer	16	10569039	G/A	0.05365	0.0959	0.1097	0.382	41.4492	0.0536519
rs11153123	Cervical cancer	6	109038333	G/A	0.33494	0.0258	0.0407	0.5256	19.9189	0.334936
rs59231583	Cervical cancer	14	96082974	T/G	0.66403	0.0128	0.0504	0.7991	20.0215	0.335972
rs12029484	Cervical cancer	1	230111146	G/A	0.11607	0.0086	0.0441	0.845	24.0567	0.116072
rs35669214	Cervical cancer	17	71372662	C/T	0.22205	0.002	0.0429	0.9636	19.7743	0.222049
rs117517764	Cervical cancer	19	17485805	G/A	0.16518	-0.0022	0.0671	0.9737	20.2649	0.165185
rs11197647	Cervical cancer	10	118142066	T/G	0.15334	-0.0147	0.0416	0.7238	26.9038	0.153343
rs10152591	Cervical cancer	15	70048157	C/A	0.08289	-0.0186	0.0628	0.7674	20.5664	0.082886
rs75913581	Cervical cancer	14	100653131	A/G	0.36481	-0.0209	0.0354	0.555	20.973	0.364812
rs2808067	Cervical cancer	10	32045932	C/T	0.66825	-0.026	0.0432	0.5474	22.681	0.331749
rs6686155	Cervical cancer	1	120406847	A/C	0.06293	-0.0315	0.0858	0.7131	23.5796	0.062926
rs78648104	Cervical cancer	6	50683009	C/T	0.12331	-0.0341	0.0488	0.4855	19.8119	0.123315
rs74743779	Cervical cancer	8	103349435	T/C	0.09063	-0.0441	0.0609	0.4689	20.1879	0.0906281
rs57068864	Cervical cancer	3	29043472	A/G	0.12396	-0.0466	0.0623	0.4545	20.3018	0.123963
rs73365443	Cervical cancer	12	85019560	A/G	0.21357	-0.0488	0.0408	0.2323	23.9202	0.213569
rs78581629	Cervical cancer	19	795371	A/G	0.05701	-0.1484	0.103	0.1495	20.9845	0.05701
HLA DR on CD14+ CD16+ monocyte
rs12930083	Cervical cancer	16	26883757	T/G	0.04079	0.2086	0.1188	0.07919	20.6419	0.0407868
rs77131320	Cervical cancer	1	191529098	A/C	0.05159	0.0176	0.1051	0.867	19.7486	0.0515855
rs1044722	Cervical cancer	4	164447976	A/C	0.61988	0.0171	0.0337	0.6125	21.3354	0.380123
rs6934244	Cervical cancer	6	33024032	A/C	0.07715	-0.0112	0.053	0.8326	112.85	0.0771522
rs12198220	Cervical cancer	6	21330293	T/G	0.66428	-0.0191	0.0364	0.5996	21.0485	0.335717
rs62395272	Cervical cancer	6	31394424	T/C	0.10883	-0.0436	0.0522	0.404	62.3819	0.108831
rs118167703	Cervical cancer	6	131880206	T/C	0.02716	-0.0475	0.1388	0.7324	21.0555	0.0271573
rs1015298	Cervical cancer	3	8652215	C/T	0.08606	-0.065	0.0541	0.2289	19.6307	0.0860562
CD45RA+ CD28- CD8+ T cell Absolute Count
rs10159645	Cervical cancer	10	106333320	A/C	0.0491	0.149	0.1097	0.1744	21.012	0.0490996
rs11921864	Cervical cancer	3	140104765	T/C	0.03561	0.0936	0.0956	0.3275	21.3545	0.0356134
rs142609156	Cervical cancer	4	11158267	T/C	0.02005	0.0455	0.1692	0.7882	26.2765	0.0200452
rs143940797	Cervical cancer	1	52644883	A/G	0.01565	0.0179	0.191	0.9253	30.2658	0.0156458
rs9386578	Cervical cancer	6	107128051	A/G	0.11926	-0.0053	0.0497	0.9147	20.9141	0.119263
rs75146109	Cervical cancer	6	138346038	A/C	0.08173	-0.0555	0.0919	0.546	25.6487	0.081731
rs148109962	Cervical cancer	10	17396637	G/A	0.02074	-0.1294	0.1595	0.4171	19.9927	0.0207364
rs80063983	Cervical cancer	18	75193391	A/G	0.01881	-0.1887	0.1083	0.08134	20.9275	0.0188101
CD33 on CD14+ monocyte
rs58483275	Cervical cancer	19	51868443	T/C	0.01607	0.0733	0.1105	0.5068	37.1047	0.0160701
rs139876813	Cervical cancer	17	2689271	T/C	0.10282	0.0564	0.0576	0.3272	23.5224	0.102815
rs3911857	Cervical cancer	20	58100977	C/T	0.63986	0.0412	0.041	0.3155	20.1898	0.360142
rs114090793	Cervical cancer	10	132935005	A/C	0.0836	0.0325	0.0506	0.521	20.1888	0.0836037
rs12337816	Cervical cancer	9	117125236	C/T	0.1341	0.0192	0.0646	0.7663	20.7756	0.134096
rs3865444	Cervical cancer	19	51727962	A/C	0.30883	0.0114	0.0378	0.7636	1144.91	0.308825
rs7351079	Cervical cancer	19	51574038	G/A	0.14134	0.0087	0.0554	0.8746	99.7012	0.141337
rs10164761	Cervical cancer	2	220066209	T/C	0.74762	0.0046	0.0383	0.9037	24.3501	0.252385
rs2242310	Cervical cancer	4	53824071	T/C	0.36955	-0.0108	0.0349	0.7567	20.1053	0.369552
rs7047105	Cervical cancer	9	105951980	G/A	0.76769	-0.044	0.0496	0.3752	21.6483	0.232311
rs4802858	Cervical cancer	19	52253150	C/T	0.63656	-0.06	0.0407	0.1405	31.4603	0.363437
rs17828251	Cervical cancer	19	2553602	C/T	0.05072	-0.1439	0.1166	0.2173	19.8445	0.0507194
rs75216873	Cervical cancer	14	53742598	G/A	0.00244	-0.8613	1.602	0.5908	22.1245	0.002438
CD33 on Monocytic Myeloid-Derived Suppressor Cells
rs8108687	Cervical cancer	19	927971	G/A	0.72068	0.0573	0.0388	0.1393	21.6001	0.27932
rs10861528	Cervical cancer	12	106266488	A/C	0.17489	0.054	0.0468	0.2479	20.0203	0.174888
rs73015201	Cervical cancer	6	148351645	T/C	0.11599	0.0485	0.0738	0.5113	20.3934	0.11599
rs73259850	Cervical cancer	10	56897405	C/A	0.08108	0.0305	0.0641	0.6347	25.8574	0.0810788
rs3865444	Cervical cancer	19	51727962	A/C	0.30883	0.0114	0.0378	0.7636	878.198	0.308825
rs7351079	Cervical cancer	19	51574038	G/A	0.14134	0.0087	0.0554	0.8746	75.4911	0.141337
rs10164761	Cervical cancer	2	220066209	T/C	0.74762	0.0046	0.0383	0.9037	22.9755	0.252385
rs2362605	Cervical cancer	3	190480177	A/G	0.41079	-0.0048	0.0346	0.8905	20.8576	0.410791
rs6828373	Cervical cancer	4	154476924	C/T	0.16978	-0.0101	0.0496	0.8381	24.2429	0.169777
rs9867350	Cervical cancer	3	129451519	A/G	0.22786	-0.019	0.0555	0.7324	20.2594	0.227855
rs6879785	Cervical cancer	5	75450373	G/A	0.36108	-0.0429	0.0341	0.2078	20.536	0.361081
rs7047105	Cervical cancer	9	105951980	G/A	0.76769	-0.044	0.0496	0.3752	25.1046	0.232311
SSC-A on lymphocyte
rs12166583	Cervical cancer	22	30483964	A/C	0.21233	0.0922	0.0484	0.0569	24.5564	0.212325
rs11607999	Cervical cancer	11	44623672	C/T	0.29652	0.0505	0.0359	0.159	19.8545	0.296516
rs77789294	Cervical cancer	14	29178686	C/T	0.03179	0.0247	0.1077	0.8188	24.6376	0.0317943
rs10169473	Cervical cancer	2	224307687	A/G	0.34095	0.0153	0.0343	0.6554	19.664	0.340949
rs763957	Cervical cancer	2	72047819	T/C	0.03779	0.0126	0.1194	0.916	20.2061	0.0377932
rs776782	Cervical cancer	9	18653773	A/G	0.28967	-0.0036	0.0388	0.9261	25.4716	0.28967
rs4476566	Cervical cancer	4	92685794	G/A	0.21459	-0.0217	0.0383	0.5705	20.368	0.214593
rs8029959	Cervical cancer	15	26028154	C/A	0.26277	-0.0505	0.0578	0.382	19.7392	0.262774
rs3907999	Cervical cancer	11	82027114	G/A	0.25567	-0.0596	0.0577	0.3014	19.5995	0.255667
rs1842502	Cervical cancer	8	136208763	T/C	0.73578	-0.0609	0.0443	0.17	20.8568	0.264217
rs33964890	Cervical cancer	6	32583919	C/T	0.29842	-0.0892	0.0363	0.01402	21.854	0.298417
rs78270456	Cervical cancer	11	5229028	A/C	0.02747	-0.1402	0.1424	0.3251	21.0936	0.0274699
rs112485823	Cervical cancer	10	10530822	C/T	0.04369	-0.2031	0.1118	0.06917	20.6647	0.0436934
FSC-A on T cell
rs12166583	Cervical cancer	22	30483964	A/C	0.21233	0.0922	0.0484	0.0569	24.4375	0.212325
rs76883038	Cervical cancer	2	115150773	T/G	0.04685	0.092	0.1094	0.4001	22.2299	0.0468541
rs7451962	Cervical cancer	6	32582435	A/G	0.36566	0.0479	0.0347	0.168	23.302	0.36566
rs77789294	Cervical cancer	14	29178686	C/T	0.03179	0.0247	0.1077	0.8188	23.9726	0.0317943
rs10191966	Cervical cancer	2	58932674	G/A	0.84201	0.0224	0.0428	0.6011	20.1029	0.15799
rs11652705	Cervical cancer	17	41761741	G/A	0.32323	0.017	0.0352	0.6304	19.7918	0.323233
rs10169473	Cervical cancer	2	224307687	A/G	0.34095	0.0153	0.0343	0.6554	22.3491	0.340949
rs143298995	Cervical cancer	7	48232877	G/A	0.71991	0.0117	0.036	0.7442	25.7617	0.28009
rs75668319	Cervical cancer	2	60404215	T/C	0.08363	-0.0364	0.0853	0.6694	21.3308	0.0836256
rs1910504	Cervical cancer	11	11109296	C/T	0.31128	-0.0426	0.0369	0.2487	20.2683	0.311282
rs1842502	Cervical cancer	8	136208763	T/C	0.73578	-0.0609	0.0443	0.17	20.8381	0.264217
SSC-A on CD4+ T cell
rs148031710	Cervical cancer	6	31148873	C/T	0.009	0.1191	0.1928	0.5365	36.2874	0.00900243
rs12166583	Cervical cancer	22	30483964	A/C	0.21233	0.0922	0.0484	0.0569	21.4341	0.212325
rs145630857	Cervical cancer	2	1273653	A/G	0.0923	0.077	0.0628	0.2199	22.3867	0.0923026
rs10169473	Cervical cancer	2	224307687	A/G	0.34095	0.0153	0.0343	0.6554	21.825	0.340949
rs776782	Cervical cancer	9	18653773	A/G	0.28967	-0.0036	0.0388	0.9261	20.0113	0.28967
rs11078501	Cervical cancer	17	4287261	C/T	0.70831	-0.01	0.0405	0.8054	19.7228	0.291689
rs2625989	Cervical cancer	3	129345155	A/G	0.759	-0.0124	0.037	0.7371	22.5981	0.241001
rs12704990	Cervical cancer	7	77093722	C/T	0.67652	-0.0133	0.037	0.7191	19.7252	0.323478
rs12356750	Cervical cancer	10	7450221	A/G	0.77233	-0.0404	0.0559	0.4694	20.0974	0.22767
rs67169771	Cervical cancer	10	133344600	A/G	0.24708	-0.0487	0.0364	0.181	20.2823	0.247078
rs1842502	Cervical cancer	8	136208763	T/C	0.73578	-0.0609	0.0443	0.17	21.7944	0.264217
rs112057082	Cervical cancer	6	31875523	T/C	0.01399	-0.092	0.1626	0.5718	19.5837	0.0139944
rs140567398	Cervical cancer	13	99878398	A/G	0.02112	-0.1235	0.1504	0.4116	22.6126	0.0211246
FSC-A on CD4+ T cell
rs13191523	Cervical cancer	6	31009094	G/A	0.02252	0.1522	0.1394	0.275	36.4726	0.0225204
rs12166583	Cervical cancer	22	30483964	A/C	0.21233	0.0922	0.0484	0.0569	24.6947	0.212325
rs6564958	Cervical cancer	16	82051115	A/G	0.32195	0.0432	0.0366	0.2378	19.6371	0.321946
rs41294719	Cervical cancer	10	6085227	G/A	0.03208	0.0331	0.1271	0.7945	19.7928	0.0320757
rs11652705	Cervical cancer	17	41761741	G/A	0.32323	0.017	0.0352	0.6304	19.9143	0.323233
rs10169473	Cervical cancer	2	224307687	A/G	0.34095	0.0153	0.0343	0.6554	22.6493	0.340949
rs143298995	Cervical cancer	7	48232877	G/A	0.71991	0.0117	0.036	0.7442	22.8691	0.28009
rs62142825	Cervical cancer	2	60508669	G/A	0.0877	-0.0464	0.0667	0.4868	19.8323	0.0876952
rs1842502	Cervical cancer	8	136208763	T/C	0.73578	-0.0609	0.0443	0.17	20.229	0.264217
rs7745305	Cervical cancer	6	30913475	C/T	0.0417	-0.1995	0.1018	0.05015	30.0822	0.0416975
FSC-A on lymphocyte
rs12166583	Cervical cancer	22	30483964	A/C	0.21233	0.0922	0.0484	0.0569	26.2235	0.212325
rs76883038	Cervical cancer	2	115150773	T/G	0.04685	0.092	0.1094	0.4001	21.0429	0.0468541
rs77789294	Cervical cancer	14	29178686	C/T	0.03179	0.0247	0.1077	0.8188	25.5786	0.0317943
rs10191966	Cervical cancer	2	58932674	G/A	0.84201	0.0224	0.0428	0.6011	20.0688	0.15799
rs10169473	Cervical cancer	2	224307687	A/G	0.34095	0.0153	0.0343	0.6554	22.8416	0.340949
rs143298995	Cervical cancer	7	48232877	G/A	0.71991	0.0117	0.036	0.7442	25.3501	0.28009
rs142476157	Cervical cancer	11	101727658	T/G	0.03969	-0.0073	0.1216	0.9523	21.3077	0.0396863
rs1842502	Cervical cancer	8	136208763	T/C	0.73578	-0.0609	0.0443	0.17	19.9241	0.264217
rs3104369	Cervical cancer	6	32602482	C/T	0.74282	-0.0697	0.039	0.07428	21.1239	0.257178
CD86+ plasmacytoid Dendritic Cell %Dendritic Cell
rs139557155	Cervical cancer	9	77583476	G/A	0.01198	0.3615	0.2456	0.141	25.823	0.0119782
rs11231693	Cervical cancer	11	63862612	A/G	0.10952	0.0572	0.0453	0.2063	23.2964	0.109516
rs6463191	Cervical cancer	7	43492179	A/G	0.41499	0.0472	0.0343	0.1696	23.0097	0.414987
rs1915087	Cervical cancer	3	121838791	C/T	0.4125	0.03	0.0368	0.4138	25.8832	0.4125
rs9607320	Cervical cancer	22	22202164	T/C	0.39961	0.0222	0.0482	0.6444	21.4788	0.39961
rs11811863	Cervical cancer	1	247577856	T/C	0.16583	0.0139	0.0451	0.7579	24.806	0.165831
rs513617	Cervical cancer	1	34413398	T/C	0.27485	0.0038	0.0421	0.9286	19.7419	0.274845
rs55966096	Cervical cancer	8	4474949	C/T	0.29921	0.0019	0.052	0.9714	23.4314	0.299211
rs61852527	Cervical cancer	10	90380589	G/A	0.02456	-0.0083	0.1444	0.9542	29.6546	0.0245553
rs112496823	Cervical cancer	17	33829583	C/A	0.13456	-0.0123	0.0435	0.7783	22.9577	0.134563
rs10170363	Cervical cancer	2	15272805	T/C	0.38739	-0.0136	0.0347	0.6953	24.06	0.387387
rs11852100	Cervical cancer	14	36478046	C/A	0.13084	-0.0199	0.0436	0.6477	19.8544	0.130837
rs55732541	Cervical cancer	9	8370207	C/T	0.11121	-0.021	0.0822	0.7982	20.2141	0.111213
rs6930632	Cervical cancer	6	155772981	T/C	0.2379	-0.0474	0.0469	0.3128	21.4287	0.237899
rs3845548	Cervical cancer	1	161507448	T/C	0.11297	-0.0498	0.0748	0.5061	86.9121	0.112966
rs71381356	Cervical cancer	17	49908577	C/T	0.08357	-0.1472	0.0887	0.09703	21.7736	0.0835739
SSC-A on HLA DR+ CD8+ T cell
rs74827160	Cervical cancer	12	88353146	T/G	0.0183	1.407	0.5665	0.013	23.0124	0.0183
rs4273217	Cervical cancer	2	152638498	T/C	0.74664	0.01	0.0381	0.7937	20.4304	0.253359
rs62161922	Cervical cancer	2	34784052	A/G	0.10272	0.0017	0.0522	0.9741	20.4056	0.102719
rs614008	Cervical cancer	6	31840794	T/C	0.60789	0.0004	0.0352	0.9898	21.3213	0.39211
rs3129034	Cervical cancer	6	29555809	T/C	0.69386	-0.0109	0.042	0.7959	28.7607	0.306143
rs11801958	Cervical cancer	1	7176679	T/G	0.33824	-0.0259	0.0346	0.4535	27.5822	0.338242
rs4686701	Cervical cancer	3	185550565	A/G	0.36818	-0.0311	0.0359	0.3865	19.6127	0.368184
rs1552390	Cervical cancer	12	13227095	T/C	0.58245	-0.0398	0.0354	0.2607	19.701	0.417553
rs1017102	Cervical cancer	19	56892632	C/A	0.16622	-0.0487	0.0408	0.2328	21.2148	0.166219
CD127- CD8+ T cell %T cell
rs17792777	Cervical cancer	17	74656860	T/C	0.31402	0.1233	0.0511	0.01583	24.6063	0.314019
rs13187738	Cervical cancer	5	82289904	G/A	0.12777	0.0667	0.0547	0.2224	23.2505	0.12777
rs915895	Cervical cancer	6	32190217	C/T	0.36632	0.0323	0.0338	0.3398	28.1442	0.366316
rs10171072	Cervical cancer	2	113756563	A/G	0.36686	0.0195	0.0345	0.5709	22.9345	0.366861
rs176187	Cervical cancer	16	77078642	A/G	0.12216	-0.0133	0.0727	0.8544	19.7054	0.122165
rs6904669	Cervical cancer	6	31192796	G/A	0.40663	-0.0269	0.034	0.4287	28.6477	0.406626
rs147338725	Cervical cancer	3	52230641	A/G	0.02185	-0.1052	0.1616	0.5149	20.548	0.0218519
CD20 on IgD- CD27- B cell
rs34713734	Cervical cancer	2	122564113	A/C	0.28008	0.1064	0.0377	0.0048	22.8084	0.280084
rs10171238	Cervical cancer	2	149568729	T/C	0.65975	0.0413	0.0383	0.2815	20.0232	0.340255
rs1838178	Cervical cancer	8	92858976	G/A	0.33252	0.0335	0.0361	0.3536	23.6235	0.332523
rs30006	Cervical cancer	19	49847916	C/T	0.25893	0.0055	0.0385	0.8871	42.3899	0.258931
rs1883832	Cervical cancer	20	44746982	C/T	0.71953	0.0007	0.0358	0.9836	52.6413	0.280466
rs4716010	Cervical cancer	6	15898371	A/G	0.79999	-0.0086	0.0393	0.8272	35.9253	0.200007
rs116144119	Cervical cancer	1	165812513	A/G	0.02241	-0.0198	0.1563	0.8994	21.89	0.0224074
rs160509	Cervical cancer	5	9588308	C/T	0.84857	-0.0248	0.0454	0.5849	20.3476	0.151425
rs9962656	Cervical cancer	18	60847262	A/C	0.31557	-0.028	0.0355	0.4305	27.1671	0.315574
rs61731791	Cervical cancer	19	50940778	T/C	0.03684	-0.0302	0.1211	0.8028	31.1771	0.0368429
rs10901783	Cervical cancer	10	126294501	C/T	0.21437	-0.0317	0.0391	0.4184	19.8516	0.214372
CD20 on IgD- CD24- B cell
rs7617301	Cervical cancer	3	119289916	C/A	0.10631	0.0519	0.0819	0.5261	20.7478	0.106307
rs10171238	Cervical cancer	2	149568729	T/C	0.65975	0.0413	0.0383	0.2815	22.799	0.340255
rs17136624	Cervical cancer	16	3996282	A/G	0.23703	0.0347	0.0394	0.3779	20.8013	0.237032
rs1838178	Cervical cancer	8	92858976	G/A	0.33252	0.0335	0.0361	0.3536	20.1339	0.332523
rs12660382	Cervical cancer	6	31443323	T/C	0.16773	0.0077	0.0437	0.8601	21.8829	0.167732
rs30006	Cervical cancer	19	49847916	C/T	0.25893	0.0055	0.0385	0.8871	44.4142	0.258931
rs7754613	Cervical cancer	6	15902888	T/C	0.79985	0.0018	0.0394	0.964	22.2103	0.200146
rs78287249	Cervical cancer	11	60157281	T/G	0.0757	-0.01	0.0632	0.8745	20.3722	0.075698
rs35567463	Cervical cancer	6	32633970	A/C	0.16187	-0.012	0.0492	0.8069	35.3353	0.16187
rs35485457	Cervical cancer	8	78679087	T/G	0.29128	-0.0274	0.0374	0.4642	19.5792	0.29128
rs61731791	Cervical cancer	19	50940778	T/C	0.03684	-0.0302	0.1211	0.8028	22.5257	0.0368429
rs1453509	Cervical cancer	16	17014673	A/C	0.19501	-0.0641	0.0512	0.2105	19.6677	0.195008
rs62299189	Cervical cancer	4	43192979	C/A	0.0954	-0.0777	0.0599	0.1941	21.3715	0.0954019
rs11751198	Cervical cancer	6	31753526	A/G	0.03552	-0.3133	0.0763	4e-05	28.419	0.0355152
SSC-A on granulocyte
rs112900587	Cervical cancer	2	195082880	A/G	0.03052	0.2096	0.4137	0.6124	19.6635	0.03052
rs12286701	Cervical cancer	11	31863361	C/T	0.03833	0.1017	0.1242	0.4126	22.8726	0.0383348
rs2236947	Cervical cancer	3	50371432	A/C	0.41947	0.0576	0.0377	0.1266	40.5203	0.419474
rs1533765	Cervical cancer	11	75901019	G/A	0.70968	0.0325	0.0359	0.3653	20.7674	0.290322
rs473765	Cervical cancer	11	100829176	G/T	0.61137	-0.0017	0.0373	0.9642	20.0774	0.388635
rs1444301	Cervical cancer	15	86683981	C/T	0.15101	-0.0173	0.0421	0.6821	22.4137	0.15101
rs58700409	Cervical cancer	2	43347932	T/C	0.26644	-0.0222	0.0382	0.562	23.9931	0.266444
rs10172031	Cervical cancer	2	235450958	A/G	0.19721	-0.0367	0.0422	0.3833	20.31	0.197206
rs56200756	Cervical cancer	2	218938244	C/T	0.15497	-0.0416	0.0413	0.3143	21.6227	0.154966
rs4808397	Cervical cancer	19	15977304	A/G	0.81075	-0.078	0.0554	0.1596	24.9448	0.189254
rs445	Cervical cancer	7	92408370	T/C	0.12986	-0.0789	0.0424	0.06279	180.993	0.129857
Naive CD8+ T cell Absolute Count
rs1374984	Cervical cancer	6	127949276	A/G	0.94077	0.2346	0.0989	0.01764	19.6555	0.059234
rs72826622	Cervical cancer	6	20193704	T/C	0.06108	0.0527	0.0792	0.5058	20.2683	0.0610802
rs10178070	Cervical cancer	2	18727639	C/T	0.25784	0.0361	0.0404	0.3709	21.1717	0.257838
rs4849134	Cervical cancer	2	111615015	G/A	0.72713	0.0241	0.036	0.5039	31.8147	0.272868
rs73926977	Cervical cancer	2	38260823	G/A	0.06899	0.0203	0.0933	0.8279	19.7835	0.0689917
rs11652705	Cervical cancer	17	41761741	G/A	0.32323	0.017	0.0352	0.6304	26.0217	0.323233
rs2853995	Cervical cancer	6	31333019	C/T	0.18761	-0.0044	0.0495	0.9287	27.4544	0.187606
rs17685199	Cervical cancer	15	36405909	C/A	0.08874	-0.0176	0.072	0.8067	24.081	0.0887397
rs12420840	Cervical cancer	11	126523412	G/A	0.07483	-0.0306	0.0922	0.7395	22.5471	0.0748301
rs28678122	Cervical cancer	15	56956314	C/A	0.1854	-0.054	0.0416	0.1945	20.6061	0.1854
rs12555210	Cervical cancer	9	33428882	G/A	0.03289	-0.0962	0.1472	0.5136	21.9707	0.0328917
rs72851020	Cervical cancer	6	32501393	T/C	0.74408	-0.1504	0.0604	0.01281	39.2087	0.255921
CD28+ CD45RA+ CD8+ T cell Absolute Count
rs78908164	Cervical cancer	2	127884901	T/G	0.04416	0.3023	0.1104	0.00619	22.8974	0.0441581
rs72826622	Cervical cancer	6	20193704	T/C	0.06108	0.0527	0.0792	0.5058	20.6493	0.0610802
rs10178070	Cervical cancer	2	18727639	C/T	0.25784	0.0361	0.0404	0.3709	19.9356	0.257838
rs62189428	Cervical cancer	2	237016087	T/C	0.3621	0.0303	0.0374	0.4172	21.2877	0.362095
rs4849134	Cervical cancer	2	111615015	G/A	0.72713	0.0241	0.036	0.5039	24.2371	0.272868
rs73926977	Cervical cancer	2	38260823	G/A	0.06899	0.0203	0.0933	0.8279	20.2067	0.0689917
rs2860255	Cervical cancer	18	27836611	A/G	0.35471	-0.0011	0.0341	0.975	20.2402	0.354708
rs60455861	Cervical cancer	19	53953072	G/T	0.20042	-0.0023	0.0463	0.9607	24.0363	0.20042
rs2853995	Cervical cancer	6	31333019	C/T	0.18761	-0.0044	0.0495	0.9287	26.47	0.187606
rs55645768	Cervical cancer	11	79284506	C/T	0.07881	-0.0089	0.0886	0.9201	21.5104	0.0788103
rs12575977	Cervical cancer	11	126507219	T/C	0.15626	-0.0119	0.0411	0.7717	21.7778	0.156255
rs62248512	Cervical cancer	3	26549717	A/G	0.23142	-0.0151	0.0413	0.7157	22.0795	0.231423
rs12901644	Cervical cancer	15	36456429	T/C	0.09151	-0.045	0.0844	0.5937	30.4014	0.0915092
rs75985606	Cervical cancer	16	56102938	T/C	0.06609	-0.1093	0.096	0.2549	20.2153	0.0660916
CD127- CD8+ T cell %CD8+ T cell
rs147839296	Cervical cancer	1	97114345	T/C	0.02299	0.3032	0.1519	0.04589	22.6636	0.0229864
rs6462248	Cervical cancer	7	31160869	A/G	0.0788	0.1366	0.0734	0.0627	19.8212	0.0788039
rs13016937	Cervical cancer	2	237036590	G/A	0.17608	0.0734	0.0636	0.2483	20.0059	0.176081
rs669537	Cervical cancer	5	134593542	A/G	0.3968	0.0346	0.0334	0.3013	28.0327	0.3968
rs6485566	Cervical cancer	11	44737646	A/G	0.21833	0.0282	0.0423	0.5054	26.5236	0.218334
rs8063013	Cervical cancer	16	72356899	C/T	0.09906	0.0218	0.0585	0.7092	21.2101	0.099063
rs10178517	Cervical cancer	2	110049342	C/T	0.06738	-0.0242	0.0826	0.7696	19.8765	0.0673799
rs2636362	Cervical cancer	6	168395245	G/T	0.18268	-0.2395	0.0935	0.01039	27.8435	0.182683
FSC-A on CD8+ T cell
rs77789294	Cervical cancer	14	29178686	C/T	0.03179	0.0247	0.1077	0.8188	29.986	0.0317943
rs10191966	Cervical cancer	2	58932674	G/A	0.84201	0.0224	0.0428	0.6011	20.0593	0.15799
rs7852045	Cervical cancer	9	91833343	A/G	0.2321	0.0205	0.0394	0.602	21.4945	0.232101
rs143298995	Cervical cancer	7	48232877	G/A	0.71991	0.0117	0.036	0.7442	24.5646	0.28009
rs343066	Cervical cancer	7	35557420	C/A	0.37048	0.002	0.0406	0.9598	23.6692	0.370482
rs2629824	Cervical cancer	1	114687316	G/A	0.61921	-0.0135	0.0343	0.6945	21.2456	0.380789
rs7503544	Cervical cancer	17	16876852	T/G	0.29616	-0.0294	0.0368	0.4247	20.5037	0.29616
rs75425029	Cervical cancer	9	95851910	G/A	0.15351	-0.0467	0.0434	0.2819	20.5948	0.153506
rs1891421	Cervical cancer	1	208036644	C/T	0.92749	-0.0571	0.0901	0.5259	22.5142	0.072513
rs10183338	Cervical cancer	2	111610816	T/G	0.29636	-0.0704	0.0359	0.05014	19.5963	0.296357
CD28+ CD45RA+ CD8+ T cell %T cell
rs8067835	Cervical cancer	17	31363767	G/A	0.181	0.0554	0.0595	0.3519	23.9147	0.181002
rs8180936	Cervical cancer	8	61151574	T/C	0.65535	0.0274	0.0343	0.4249	21.311	0.34465
rs11652705	Cervical cancer	17	41761741	G/A	0.32323	0.017	0.0352	0.6304	25.1928	0.323233
rs179609	Cervical cancer	16	13818107	T/G	0.36103	0.0018	0.0342	0.9581	21.9267	0.361029
rs60455861	Cervical cancer	19	53953072	G/T	0.20042	-0.0023	0.0463	0.9607	21.4378	0.20042
rs17685199	Cervical cancer	15	36405909	C/A	0.08874	-0.0176	0.072	0.8067	26.4847	0.0887397
rs6833962	Cervical cancer	4	103558731	T/C	0.06141	-0.0304	0.0853	0.7218	24.8139	0.0614059
rs111346930	Cervical cancer	11	91003050	T/C	0.06538	-0.0702	0.0699	0.3148	19.6022	0.0653813
rs10183338	Cervical cancer	2	111610816	T/G	0.29636	-0.0704	0.0359	0.05014	25.4703	0.296357
rs12555210	Cervical cancer	9	33428882	G/A	0.03289	-0.0962	0.1472	0.5136	22.3477	0.0328917
rs13115676	Cervical cancer	4	139253983	A/G	0.06821	-0.1026	0.0561	0.06758	21.4226	0.0682091
rs73404248	Cervical cancer	6	31410352	A/G	0.0352	-0.1617	0.1278	0.2058	23.1813	0.0352006
Naive CD8+ T cell %T cell
rs10474365	Cervical cancer	5	90986313	T/C	0.04754	0.1489	0.1151	0.196	21.1736	0.0475394
rs4764066	Cervical cancer	12	14385601	C/T	0.95176	0.0859	0.0879	0.3289	20.9914	0.048236
rs8067835	Cervical cancer	17	31363767	G/A	0.181	0.0554	0.0595	0.3519	27.5806	0.181002
rs11843149	Cervical cancer	13	24258336	C/T	0.2782	0.0497	0.0399	0.2132	21.6335	0.2782
rs1064086	Cervical cancer	2	237034061	A/G	0.34528	0.0354	0.0392	0.3674	25.9609	0.345275
rs8180936	Cervical cancer	8	61151574	T/C	0.65535	0.0274	0.0343	0.4249	21.9874	0.34465
rs11652705	Cervical cancer	17	41761741	G/A	0.32323	0.017	0.0352	0.6304	28.1875	0.323233
rs145607970	Cervical cancer	6	32624017	A/C	0.03509	0.0098	0.0916	0.9152	19.6229	0.0350889
rs17685199	Cervical cancer	15	36405909	C/A	0.08874	-0.0176	0.072	0.8067	21.9317	0.0887397
rs6833962	Cervical cancer	4	103558731	T/C	0.06141	-0.0304	0.0853	0.7218	26.3672	0.0614059
rs10183338	Cervical cancer	2	111610816	T/G	0.29636	-0.0704	0.0359	0.05014	31.0872	0.296357
rs112725843	Cervical cancer	16	28238440	T/C	0.1619	-0.0733	0.0634	0.2472	22.8967	0.161902
rs72815242	Cervical cancer	10	29316021	A/G	0.17508	-0.0792	0.0415	0.05614	20.4378	0.175084
rs12555210	Cervical cancer	9	33428882	G/A	0.03289	-0.0962	0.1472	0.5136	27.1514	0.0328917
rs73404248	Cervical cancer	6	31410352	A/G	0.0352	-0.1617	0.1278	0.2058	23.1008	0.0352006
CD39+ CD4+ T cell %CD4+ T cell
rs10184974	Cervical cancer	2	5560128	T/C	0.30743	0.0211	0.0348	0.5445	21.1809	0.307431
rs12778797	Cervical cancer	10	96998688	C/T	0.37956	-0.0218	0.0485	0.6521	96.8825	0.379565
rs34664008	Cervical cancer	8	113175429	C/A	0.14248	-0.0234	0.0667	0.7257	24.5007	0.142479
rs12587599	Cervical cancer	14	104575130	T/C	0.1312	-0.0255	0.0508	0.6162	21.7841	0.131199
rs1410600	Cervical cancer	10	97070694	T/C	0.59648	-0.0342	0.0425	0.4208	96.0541	0.403524
rs10762791	Cervical cancer	10	80308802	G/T	0.36981	-0.0502	0.035	0.1523	24.1557	0.369812
rs11658050	Cervical cancer	17	75220287	T/C	0.13776	-0.058	0.0587	0.3237	23.235	0.137762
rs117667220	Cervical cancer	2	60655811	A/G	0.01837	-0.0586	0.1033	0.5709	19.8485	0.018366
rs2008368	Cervical cancer	17	30347397	C/T	0.13544	-0.0607	0.0684	0.375	25.1184	0.135435
CD8 on CD28+ CD45RA- CD8+ T cell
rs1616538	Cervical cancer	6	31276042	A/C	0.15544	0.0662	0.0694	0.3406	20.5805	0.15544
rs58007649	Cervical cancer	3	128289541	A/G	0.10558	0.0446	0.0499	0.3717	22.9518	0.105578
rs80304304	Cervical cancer	10	80313233	G/A	0.10261	0.0223	0.0777	0.7743	20.8226	0.10261
rs4241667	Cervical cancer	4	66441067	G/A	0.29329	0.0122	0.0353	0.7304	20.6248	0.293286
rs10185095	Cervical cancer	2	85517590	C/T	0.37863	-0.0081	0.0518	0.8752	20.5181	0.378626
rs117410826	Cervical cancer	20	17336549	T/G	0.01577	-0.0321	0.1824	0.8603	19.9721	0.0157706
rs12046688	Cervical cancer	1	47599360	G/A	0.24807	-0.0575	0.0372	0.1224	22.3332	0.24807
rs56262516	Cervical cancer	6	29930939	A/G	0.07004	-0.1073	0.0601	0.0739	52.0553	0.0700443
rs9263601	Cervical cancer	6	31071758	C/T	0.24384	-0.1602	0.0486	0.00098	42.4151	0.243843
CD25++ CD45RA+ CD4 not regulatory T cell Absolute Count
rs116034876	Cervical cancer	19	17018604	G/A	0.02013	0.2296	0.1627	0.1581	19.6433	0.0201307
rs12712610	Cervical cancer	2	38897249	G/A	0.23705	0.0089	0.0377	0.8136	68.151	0.237054
rs11124653	Cervical cancer	2	39112166	A/C	0.62308	-0.0395	0.0348	0.2558	48.5814	0.376925
rs17607399	Cervical cancer	2	41884212	T/C	0.0653	-0.0404	0.0837	0.6296	21.6778	0.0653029
rs10905719	Cervical cancer	10	6115171	A/G	0.31559	-0.047	0.0364	0.1958	23.585	0.315586
rs11693193	Cervical cancer	2	120485053	A/G	0.12562	-0.0561	0.0517	0.2774	19.7161	0.125625
rs57061667	Cervical cancer	22	24096941	G/A	0.28725	-0.1138	0.0595	0.05571	21.0115	0.287254
CD45RA on resting CD4 regulatory T cell
rs34096085	Cervical cancer	21	39344345	G/A	0.05747	0.0072	0.0808	0.9289	20.78	0.0574676
rs6587385	Cervical cancer	1	248047256	C/T	0.71964	-0.0067	0.0422	0.8732	22.443	0.280363
rs7283704	Cervical cancer	21	39816617	C/T	0.94037	-0.0244	0.0968	0.8009	23.5263	0.059633
rs10188010	Cervical cancer	2	41782340	T/C	0.20352	-0.0268	0.0479	0.5762	20.9078	0.203519
rs11124653	Cervical cancer	2	39112166	A/C	0.62308	-0.0395	0.0348	0.2558	93.9487	0.376925
CD8+ Natural Killer T %lymphocyte
rs17256404	Cervical cancer	5	9391367	C/A	0.0767	0.1469	0.0754	0.0513	20.0786	0.0767031
rs10188255	Cervical cancer	2	122052948	A/G	0.02172	0.1419	0.1603	0.376	20.5625	0.021723
rs78268116	Cervical cancer	11	112705025	T/C	0.03412	0.1267	0.0787	0.1075	105.356	0.0341195
rs34994982	Cervical cancer	2	137472168	G/A	0.06751	0.0862	0.0527	0.1018	22.3213	0.0675109
rs2395191	Cervical cancer	6	32447085	C/T	0.69691	0.0394	0.0359	0.2723	24.4677	0.303087
rs2074023	Cervical cancer	11	2325581	T/C	0.39336	0.0336	0.0486	0.4897	25.3047	0.393359
rs75361910	Cervical cancer	17	33793208	T/C	0.09633	0.0059	0.0514	0.9086	25.0389	0.0963319
rs12363646	Cervical cancer	11	128067342	C/T	0.30324	-0.0167	0.052	0.7488	20.125	0.303237
rs12499194	Cervical cancer	4	24539202	T/C	0.18173	-0.0178	0.0436	0.6836	19.796	0.181729
rs11658954	Cervical cancer	17	74953080	G/A	0.67335	-0.0377	0.0344	0.2728	20.2883	0.326653
rs115889733	Cervical cancer	6	44207850	A/G	0.05552	-0.1112	0.1058	0.293	21.2387	0.0555171
CD80 on granulocyte
rs1018850	Cervical cancer	9	108335541	C/T	0.05293	0.0895	0.102	0.3801	20.6299	0.0529258
rs111503035	Cervical cancer	16	60468825	G/A	0.0513	0.0759	0.093	0.4141	20.6512	0.0513005
rs7924850	Cervical cancer	11	127055116	A/G	0.27233	0.0727	0.049	0.1381	21.9851	0.272329
rs1886654	Cervical cancer	1	236105910	C/T	0.89903	0.0725	0.0766	0.3439	30.6573	0.100973
rs7350970	Cervical cancer	17	67933411	A/G	0.16994	0.0601	0.0622	0.3338	21.1982	0.169944
rs2981398	Cervical cancer	8	6801712	G/A	0.36336	0.0397	0.0384	0.3011	59.3885	0.36336
rs10936226	Cervical cancer	3	94179989	C/T	0.13303	0.0334	0.0506	0.5086	21.0912	0.133029
rs1489849	Cervical cancer	3	79404844	C/A	0.2489	0.0134	0.0384	0.7276	26.1258	0.248905
rs12507081	Cervical cancer	4	153889606	G/T	0.65973	0.0012	0.0373	0.9745	21.1502	0.34027
rs11102883	Cervical cancer	1	115612702	A/C	0.38461	-0.0039	0.0342	0.9096	19.9549	0.38461
rs3012550	Cervical cancer	6	74567610	C/T	0.8504	-0.012	0.05	0.8107	22.4658	0.149602
rs2801527	Cervical cancer	10	90904076	T/C	0.29025	-0.0192	0.0552	0.7274	23.3698	0.290247
rs62102263	Cervical cancer	18	46540942	A/C	0.19107	-0.0384	0.0601	0.5227	22.1705	0.191065
rs17481181	Cervical cancer	12	24172546	G/T	0.09203	-0.0501	0.0728	0.4915	22.1288	0.0920273
rs1023388	Cervical cancer	21	19717241	C/T	0.78596	-0.0747	0.0444	0.09212	24.5841	0.21404
rs445	Cervical cancer	7	92408370	T/C	0.12986	-0.0789	0.0424	0.06279	27.6576	0.129857
rs73327307	Cervical cancer	8	111918474	G/A	0.05952	-0.1225	0.0963	0.2032	19.8514	0.0595185
rs138383232	Cervical cancer	9	86761155	C/A	0.01205	-0.175	0.2197	0.4257	21.6333	0.0120539
Granulocytic Myeloid-Derived Suppressor Cells Absolute Count
rs78384212	Cervical cancer	14	60291874	T/C	0.03006	0.0598	0.1379	0.6645	23.96	0.0300579
rs6710092	Cervical cancer	2	166018627	G/A	0.20242	0.027	0.039	0.4889	19.9021	0.202424
rs16988872	Cervical cancer	19	51580161	T/C	0.13754	0.021	0.0555	0.7046	31.5698	0.137541
rs2351156	Cervical cancer	2	50325488	C/T	0.81347	0.0124	0.0437	0.7766	22.8682	0.186526
rs3865444	Cervical cancer	19	51727962	A/C	0.30883	0.0114	0.0378	0.7636	51.0421	0.308825
rs1434218	Cervical cancer	2	79555347	G/A	0.66644	-0.0059	0.0361	0.8706	20.6086	0.333563
rs10872783	Cervical cancer	6	96696878	C/T	0.59961	-0.0116	0.0335	0.7285	22.235	0.40039
rs8098513	Cervical cancer	18	67052180	G/A	0.09515	-0.0209	0.0714	0.7699	22.1062	0.0951488
rs655539	Cervical cancer	18	54281790	C/T	0.06038	-0.0261	0.1007	0.7952	21.7593	0.0603752
rs12588021	Cervical cancer	14	72955384	C/T	0.66864	-0.0307	0.046	0.5035	20.6817	0.331357
rs2070901	Cervical cancer	1	161185058	T/G	0.31817	-0.0624	0.0347	0.07233	22.9802	0.318166
rs1018969	Cervical cancer	4	5468752	T/C	0.09308	-0.0806	0.0473	0.08801	20.0844	0.0930843
CD19 on IgD- CD24- B cell
rs75663256	Cervical cancer	8	69895735	A/C	0.16096	0.1185	0.0632	0.06079	19.7347	0.160964
rs7332415	Cervical cancer	13	41688557	G/A	0.19249	0.0506	0.0425	0.2337	21.6944	0.19249
rs12968867	Cervical cancer	18	60850310	A/G	0.66606	0.017	0.0348	0.6247	23.538	0.333942
rs17315418	Cervical cancer	15	70028833	A/G	0.27911	0.0148	0.0446	0.74	20.0801	0.279114
rs10928415	Cervical cancer	2	149553139	A/G	0.67571	0.0133	0.0354	0.7075	19.8571	0.324289
rs10192011	Cervical cancer	2	53804261	T/G	0.13625	0.003	0.0549	0.9558	20.7863	0.13625
rs10906006	Cervical cancer	10	11781967	A/G	0.69326	-0.0031	0.0351	0.9299	21.6293	0.306742
rs1164128	Cervical cancer	13	112057432	C/T	0.41379	-0.0094	0.0361	0.795	20.8294	0.413787
rs11643297	Cervical cancer	16	28973268	G/A	0.7337	-0.0325	0.0438	0.4587	20.049	0.266299
rs1453509	Cervical cancer	16	17014673	A/C	0.19501	-0.0641	0.0512	0.2105	24.4633	0.195008
rs16884870	Cervical cancer	6	75109409	C/T	0.06111	-0.0815	0.0751	0.278	21.7492	0.0611086
CD19 on IgD- CD27- B cell
rs144574165	Cervical cancer	4	163336202	T/C	0.01942	0.16	0.1768	0.3653	23.0479	0.0194162
rs75663256	Cervical cancer	8	69895735	A/C	0.16096	0.1185	0.0632	0.06079	21.3831	0.160964
rs12968867	Cervical cancer	18	60850310	A/G	0.66606	0.017	0.0348	0.6247	27.2177	0.333942
rs10216993	Cervical cancer	8	142521360	T/C	0.4002	0.0093	0.0376	0.8038	20.4666	0.400197
rs9350187	Cervical cancer	6	19794487	T/C	0.11212	0.0061	0.0457	0.8942	19.7859	0.11212
rs10192011	Cervical cancer	2	53804261	T/G	0.13625	0.003	0.0549	0.9558	20.1522	0.13625
rs59102092	Cervical cancer	1	39551423	C/A	0.16094	-0.0183	0.0434	0.6738	20.8077	0.160942
rs6577565	Cervical cancer	1	6307255	C/T	0.75142	-0.0258	0.0373	0.4879	21.2166	0.248584
rs11643297	Cervical cancer	16	28973268	G/A	0.7337	-0.0325	0.0438	0.4587	20.8139	0.266299
rs71555251	Cervical cancer	6	75109171	A/G	0.06111	-0.0815	0.0751	0.278	19.6496	0.0611119
rs114723901	Cervical cancer	15	45169337	A/G	0.06498	-0.1991	0.0902	0.02737	20.3047	0.0649833
Monocyte Absolute Count
rs13121143	Cervical cancer	4	190199873	C/T	0.25822	0.1412	0.062	0.02287	26.177	0.25822
rs11061521	Cervical cancer	12	131900390	A/C	0.22322	0.0693	0.0369	0.06057	22.5825	0.22322
rs6708174	Cervical cancer	2	134344243	C/T	0.36945	0.066	0.0343	0.05449	20.5346	0.369453
rs12501003	Cervical cancer	4	92510918	G/A	0.05391	0.0615	0.0798	0.4411	24.953	0.0539093
rs9599503	Cervical cancer	13	35314819	C/T	0.13215	0.0027	0.0691	0.9688	20.7481	0.132154
rs58581511	Cervical cancer	17	57950621	G/T	0.21235	0.0023	0.064	0.9709	19.9516	0.212351
rs10192574	Cervical cancer	2	56278216	C/A	0.33539	-0.004	0.0351	0.9084	20.735	0.335389
rs1896857	Cervical cancer	2	198164530	G/A	0.363	-0.0265	0.035	0.45	21.7739	0.363002
rs2541899	Cervical cancer	7	35423859	T/C	0.77274	-0.0515	0.038	0.1751	21.1719	0.227261
rs55971447	Cervical cancer	1	161515326	T/C	0.11393	-0.0554	0.0741	0.4543	20.9025	0.11393
rs75791731	Cervical cancer	8	135163467	T/G	0.07211	-0.0785	0.0889	0.3772	24.8443	0.072108
rs445	Cervical cancer	7	92408370	T/C	0.12986	-0.0789	0.0424	0.06279	25.6869	0.129857
rs183716470	Cervical cancer	3	81299703	G/T	0.03226	-0.1365	0.1364	0.317	19.6005	0.0322606
SSC-A on plasmacytoid Dendritic Cell
rs71423107	Cervical cancer	2	242975103	A/G	0.04734	0.5692	0.3255	0.08034	20.4606	0.04734
rs17552904	Cervical cancer	7	50318308	T/G	0.27853	0.0652	0.0354	0.06551	32.6985	0.27853
rs13162242	Cervical cancer	5	74298665	G/T	0.13561	0.0634	0.0518	0.2211	20.3577	0.135609
rs6500136	Cervical cancer	16	60631203	A/G	0.40496	0.0579	0.0334	0.08297	22.0372	0.404959
rs8022420	Cervical cancer	14	101652466	A/G	0.84525	0.0369	0.0426	0.3872	23.0341	0.15475
rs12410542	Cervical cancer	1	77233774	T/C	0.62922	0.0326	0.0345	0.345	20.2779	0.370784
rs10193587	Cervical cancer	2	136925439	C/T	0.27781	0.0325	0.036	0.3675	23.5891	0.277806
rs722926	Cervical cancer	17	8677215	T/C	0.34566	0.0251	0.0373	0.5008	35.0881	0.345662
rs2058319	Cervical cancer	19	56863306	G/A	0.59041	-0.0101	0.0379	0.7907	20.1296	0.409589
rs776409	Cervical cancer	12	70018656	G/T	0.36245	-0.0112	0.0351	0.7504	20.4814	0.362453
rs142456232	Cervical cancer	11	4960640	T/C	0.01986	-0.0124	0.1594	0.9378	31.8608	0.0198551
rs2923129	Cervical cancer	16	57726123	A/G	0.32901	-0.0292	0.0372	0.4321	22.4653	0.329011
rs144843975	Cervical cancer	17	63066415	T/C	0.00696	-0.1231	0.2599	0.6357	22.9166	0.00695844
CD3 on HLA DR+ CD4+ T cell
rs2742060	Cervical cancer	19	55650687	A/G	0.34485	0.0397	0.0357	0.2664	24.3426	0.344847
rs113710453	Cervical cancer	16	89099756	A/G	0.06703	0.0341	0.0972	0.7255	20.4457	0.0670277
rs4787901	Cervical cancer	16	27027966	G/T	0.2973	0.0327	0.0435	0.452	21.2942	0.297304
rs27265	Cervical cancer	5	50161106	T/C	0.84145	0.0303	0.0457	0.5075	26.8913	0.158549
rs10753692	Cervical cancer	1	165805459	T/C	0.69528	0.0243	0.0456	0.5937	20.8193	0.304723
rs62079658	Cervical cancer	17	41439784	A/G	0.13404	-0.0175	0.0789	0.8249	25.5746	0.134036
rs2010043	Cervical cancer	17	73735326	A/C	0.19371	-0.0205	0.0404	0.6121	26.0933	0.193712
rs10195369	Cervical cancer	2	3601711	A/G	0.11617	-0.0229	0.074	0.7572	20.0819	0.11617
rs6765892	Cervical cancer	3	74263840	T/C	0.13067	-0.024	0.044	0.5858	21.1309	0.130671
rs13072593	Cervical cancer	3	150288489	G/A	0.30881	-0.0313	0.0355	0.3773	21.4225	0.30881
rs1529714	Cervical cancer	19	19793484	A/G	0.72344	-0.0339	0.0574	0.5543	21.0752	0.276564
rs75535842	Cervical cancer	8	138415335	A/C	0.08058	-0.0459	0.0877	0.6009	24.2894	0.0805753
rs10933796	Cervical cancer	3	104667511	A/G	0.65962	-0.0564	0.0402	0.1605	19.6363	0.340378
rs1723018	Cervical cancer	1	167433420	G/A	0.30487	-0.0603	0.0427	0.1581	287.621	0.304873
rs55952666	Cervical cancer	2	240269751	C/T	0.12388	-0.0618	0.0763	0.4178	20.9045	0.123881
rs12596540	Cervical cancer	16	10970476	G/A	0.30563	-0.0899	0.0354	0.01105	21.9201	0.305633
CCR2 on granulocyte
rs112157475	Cervical cancer	2	195118976	T/C	0.0553	0.2087	0.1003	0.03754	24.1408	0.0553001
rs78538699	Cervical cancer	9	31399149	T/G	0.05277	0.1176	0.1009	0.2439	21.7479	0.0527652
rs13024798	Cervical cancer	2	3028279	T/C	0.17183	0.0765	0.0665	0.2501	21.5222	0.171835
rs7611080	Cervical cancer	3	184120723	G/A	0.233	0.02	0.041	0.6251	20.8326	0.232995
rs17344000	Cervical cancer	4	129589625	A/G	0.03758	0.0107	0.1181	0.9279	24.226	0.0375834
rs33191	Cervical cancer	5	158103815	G/A	0.78327	0.0014	0.0477	0.9771	19.6254	0.216728
rs11863231	Cervical cancer	16	78366298	C/A	0.30948	-0.0201	0.0372	0.5891	20.3318	0.309478
rs10200651	Cervical cancer	2	241986377	T/G	0.21686	-0.0278	0.0392	0.4784	20.4964	0.216865
rs445	Cervical cancer	7	92408370	T/C	0.12986	-0.0789	0.0424	0.06279	68.0408	0.129857
CD4 on CD4+ T cell
rs10200667	Cervical cancer	2	153552714	C/A	0.81377	0.0554	0.039	0.1553	19.6083	0.186233
rs9992090	Cervical cancer	4	150982870	T/C	0.32197	0.0235	0.0429	0.584	19.7271	0.321971
rs10970000	Cervical cancer	9	3106474	C/A	0.40723	0.0162	0.0364	0.6567	20.33	0.407231
rs2960460	Cervical cancer	7	77638859	T/C	0.2845	0.0095	0.0388	0.8075	19.7216	0.284496
rs9827923	Cervical cancer	3	154165486	A/C	0.24455	-0.0137	0.0457	0.7638	19.7789	0.244549
rs6659442	Cervical cancer	1	244370950	C/A	0.16966	-0.0225	0.0494	0.6487	20.3708	0.169661
rs73965521	Cervical cancer	18	63972550	T/C	0.1031	-0.0397	0.0673	0.5553	19.6694	0.103096
rs11615628	Cervical cancer	12	6903631	A/G	0.23504	-0.0452	0.0519	0.384	75.7555	0.235037
rs4573693	Cervical cancer	11	58699767	A/G	0.17035	-0.0496	0.0421	0.2388	20.7125	0.170353
rs4959028	Cervical cancer	6	32383138	G/A	0.08318	-0.076	0.0545	0.1634	21.8059	0.0831846
CD3 on CD39+ CD8+ T cell
rs10202116	Cervical cancer	2	209108758	C/T	0.95849	0.1137	0.0912	0.2128	20.2932	0.04151
rs2448966	Cervical cancer	3	99129283	T/C	0.28196	0.0561	0.0364	0.1236	25.7403	0.281957
rs1918101	Cervical cancer	3	73976238	T/G	0.17895	0.0194	0.0397	0.6258	19.6957	0.178951
rs858545	Cervical cancer	1	167461391	C/A	0.64441	-0.0103	0.0392	0.7934	29.2012	0.355586
rs12138291	Cervical cancer	1	166464476	A/G	0.22997	-0.0106	0.0419	0.8004	27.5412	0.229969
rs4958545	Cervical cancer	5	151846830	C/T	0.37671	-0.0114	0.0357	0.7492	23.6612	0.376713
rs11733367	Cervical cancer	4	5078910	T/C	0.10999	-0.0598	0.0552	0.2794	20.6252	0.109992
rs1723018	Cervical cancer	1	167433420	G/A	0.30487	-0.0603	0.0427	0.1581	174.964	0.304873
CD28 on CD39+ secreting CD4 regulatory T cell
rs71337061	Cervical cancer	19	1907674	C/T	0.07293	0.4886	0.2794	0.08033	19.9171	0.07293
rs72873666	Cervical cancer	18	11480019	G/T	0.03341	0.1416	0.1233	0.251	21.8304	0.0334129
rs2071382	Cervical cancer	15	91428197	C/T	0.60581	0.0626	0.0384	0.1028	19.7129	0.394192
rs9530273	Cervical cancer	13	74651013	C/T	0.78285	0.0242	0.0401	0.5466	23.0451	0.217152
rs6998	Cervical cancer	19	51363661	A/G	0.38321	0.0145	0.034	0.6694	20.637	0.383209
rs7301227	Cervical cancer	12	15687096	A/G	0.6163	0.0012	0.0346	0.9713	20.6394	0.383697
rs10205835	Cervical cancer	2	181320278	A/G	0.64455	-0.0507	0.0355	0.1539	19.9447	0.355455
rs112358299	Cervical cancer	10	95281076	A/G	0.03519	-0.0683	0.1316	0.6039	25.6003	0.0351922
rs61754918	Cervical cancer	16	89300425	T/C	0.09367	-0.0984	0.0827	0.2342	22.6499	0.0936722
rs114072022	Cervical cancer	1	57351172	T/C	0.15552	-0.1099	0.0721	0.1274	20.2472	0.155524
Central Memory CD4+ T cell Absolute Count
rs144079997	Cervical cancer	17	72909337	T/C	0.05095	0.0526	0.1097	0.6315	21.2808	0.0509539
rs10206629	Cervical cancer	2	38920333	C/T	0.18077	0.0505	0.0614	0.4105	20.6556	0.180767
rs7162344	Cervical cancer	15	26030485	A/G	0.35002	0.0266	0.0359	0.4578	21.1024	0.350019
rs12043060	Cervical cancer	1	157059350	T/C	0.36711	-0.0078	0.0359	0.8283	23.04	0.36711
rs1980708	Cervical cancer	13	100586353	C/T	0.75226	-0.0379	0.0411	0.3556	20	0.247742
rs11990065	Cervical cancer	8	17277790	G/A	0.044	-0.0386	0.0639	0.5457	19.8497	0.0440021
rs34327811	Cervical cancer	6	148552958	C/T	0.03141	-0.0542	0.1244	0.663	21.1355	0.0314106
rs61148192	Cervical cancer	20	10891892	G/A	0.03176	-0.0682	0.1092	0.5323	19.8923	0.0317574
rs11062774	Cervical cancer	12	3830558	G/A	0.1351	-0.1067	0.0734	0.146	20.904	0.135101
CD4 regulatory T cell %T cell
rs62055610	Cervical cancer	17	5640871	T/C	0.28719	0.0862	0.0397	0.02985	19.8108	0.287187
rs10212061	Cervical cancer	22	49579609	A/G	0.16943	0.0499	0.0443	0.2592	20.3355	0.16943
rs1571025	Cervical cancer	10	6134869	G/A	0.10045	0.0155	0.0595	0.7941	34.7173	0.100453
rs6602392	Cervical cancer	10	6078079	A/C	0.13774	-0.0128	0.0419	0.7605	22.6836	0.137741
rs509240	Cervical cancer	11	30568643	G/A	0.33014	-0.014	0.0351	0.6887	20.2561	0.330141
rs219948	Cervical cancer	6	12155899	A/G	0.33063	-0.0165	0.0366	0.6515	20.5212	0.330633
rs139191636	Cervical cancer	12	23591661	A/G	0.05322	-0.1596	0.1049	0.1284	21.2952	0.0532236
HLA DR on B cell
rs1021867	Cervical cancer	2	8599660	G/A	0.41291	0.0516	0.0368	0.1615	19.6649	0.412911
rs7192768	Cervical cancer	16	11004905	C/T	0.73771	0.0495	0.0367	0.1772	196.541	0.262291
rs74405933	Cervical cancer	6	14095755	A/G	0.07544	0.0374	0.0552	0.4976	222.919	0.0754367
rs2286975	Cervical cancer	16	11114006	A/G	0.26178	0.0012	0.0375	0.9748	33.9691	0.261779
rs3869145	Cervical cancer	6	31851354	A/G	0.03257	-0.0005	0.0917	0.996	48.1799	0.0325737
rs2511702	Cervical cancer	8	103704029	G/A	0.58748	-0.018	0.0386	0.6403	19.7789	0.412524
rs17616631	Cervical cancer	6	12544548	A/G	0.02467	-0.0966	0.1556	0.535	28.6028	0.0246749
rs72880510	Cervical cancer	6	33729188	T/C	0.06079	-0.109	0.0732	0.1366	23.56	0.0607882
Effector Memory CD4-CD8- T cell %T cell
rs28647367	Cervical cancer	8	142106083	A/G	0.01137	0.3128	0.2022	0.1218	19.9075	0.0113672
rs141519401	Cervical cancer	16	14491395	T/G	0.02837	0.2541	0.1389	0.06736	19.7253	0.0283712
rs116877116	Cervical cancer	8	135490341	A/G	0.01942	0.123	0.1684	0.4651	23.8384	0.019419
rs437936	Cervical cancer	21	43364569	G/T	0.22538	0.0748	0.0413	0.07031	20.7423	0.225379
rs75679242	Cervical cancer	11	44090370	A/C	0.15676	0.0689	0.0519	0.1842	21.4484	0.156757
rs113075410	Cervical cancer	6	101435600	G/A	0.01449	0.0619	0.1851	0.7381	20.0488	0.0144937
rs11180778	Cervical cancer	12	76371057	C/T	0.30587	0.0523	0.0355	0.1403	19.9316	0.30587
rs11635763	Cervical cancer	15	27177182	G/A	0.31064	0.0361	0.0522	0.4896	21.8229	0.310644
rs55781756	Cervical cancer	6	32795706	A/G	0.07494	0.0341	0.07	0.6258	21.5952	0.074937
rs34546581	Cervical cancer	2	87021659	A/G	0.19674	0.0188	0.0483	0.6973	43.4489	0.196742
rs4583837	Cervical cancer	4	108003824	T/C	0.11937	-0.001	0.052	0.9844	21.5531	0.11937
rs28555522	Cervical cancer	3	141557676	G/A	0.22772	-0.0042	0.0404	0.9171	22.8971	0.22772
rs78522661	Cervical cancer	5	179850567	T/C	0.06243	-0.0042	0.098	0.9659	23.7977	0.0624348
rs9896155	Cervical cancer	17	33794697	G/A	0.37639	-0.0265	0.0415	0.5227	25.838	0.376389
rs116230798	Cervical cancer	1	95254974	T/C	0.01001	-0.4589	0.7016	0.5131	22.3211	0.01001
IgD+ B cell %B cell
rs73426855	Cervical cancer	17	77637123	C/T	0.26433	0.0727	0.0391	0.06289	24.9713	0.264329
rs10226722	Cervical cancer	7	68025695	C/T	0.59202	0.0408	0.0334	0.2217	21.3906	0.407983
rs7597061	Cervical cancer	2	66001846	G/T	0.19374	0.0348	0.0395	0.3782	19.6217	0.193736
rs9265870	Cervical cancer	6	31312892	G/A	0.32352	0.0252	0.0342	0.4605	22.7412	0.323521
rs12204136	Cervical cancer	6	91791081	C/T	0.06144	0.0175	0.0947	0.8536	19.5627	0.0614449
rs2450220	Cervical cancer	8	119323401	T/C	0.9232	-0.0397	0.0883	0.6532	23.0352	0.076799
rs62057183	Cervical cancer	16	30744826	T/C	0.15248	-0.0838	0.0661	0.2047	19.6466	0.152476
CD11c+ monocyte %monocyte
rs10227905	Cervical cancer	7	122075261	G/T	0.39347	0.0826	0.0336	0.01387	20.0678	0.393468
rs11921245	Cervical cancer	3	65576520	C/T	0.18102	0.0502	0.0465	0.2804	19.8725	0.181021
rs1381984	Cervical cancer	20	52655304	A/G	0.2082	0.0307	0.0402	0.4448	20.2113	0.208199
rs62002392	Cervical cancer	15	37200279	G/A	0.10871	0.0004	0.0499	0.9932	20.7375	0.108709
rs16952634	Cervical cancer	16	53934556	A/G	0.09882	-0.005	0.066	0.939	19.6447	0.0988197
rs4922033	Cervical cancer	8	19326303	T/C	0.28603	-0.0112	0.0473	0.8134	20.2066	0.286029
rs703009	Cervical cancer	10	26889823	T/C	0.34912	-0.035	0.0396	0.376	20.3418	0.349122
rs8065103	Cervical cancer	17	45062476	G/A	0.63186	-0.0371	0.0374	0.3214	24.4462	0.36814
rs35237330	Cervical cancer	4	182768743	A/G	0.06723	-0.0375	0.0575	0.5145	22.9262	0.0672312
rs35149557	Cervical cancer	20	5421681	C/T	0.13357	-0.0921	0.0564	0.1025	22.8809	0.13357
IgD on IgD+ CD38dim B cell
rs28669075	Cervical cancer	15	40856521	T/C	0.35122	0.0761	0.0442	0.08472	70.847	0.351222
rs6107127	Cervical cancer	20	25979030	G/A	0.09291	0.0653	0.0735	0.3738	20.874	0.0929114
rs7143148	Cervical cancer	14	105927433	C/T	0.25782	0.0549	0.0538	0.308	21.9847	0.257815
rs2601762	Cervical cancer	10	33794680	A/G	0.17629	0.034	0.0634	0.5919	24.8892	0.176294
rs9443423	Cervical cancer	6	78306504	T/G	0.40963	0.0036	0.0349	0.9177	23.7904	0.409633
rs35501848	Cervical cancer	17	62021003	T/G	0.36375	-0.0283	0.0341	0.4072	43.1942	0.363748
rs10228863	Cervical cancer	7	20587690	C/T	0.35627	-0.0344	0.037	0.3525	20.3329	0.356272
rs9639820	Cervical cancer	7	40094641	G/A	0.27437	-0.0467	0.0491	0.3419	37.7312	0.274368
rs12126649	Cervical cancer	1	4153262	C/T	0.2034	-0.0537	0.0452	0.2349	23.464	0.203403
rs72715996	Cervical cancer	14	105277950	A/G	0.2343	-0.2551	0.1743	0.1433	27.9764	0.2343
CD4 on Terminally Differentiated CD4+ T cell
rs828892	Cervical cancer	2	74390595	T/C	0.05366	0.1051	0.0993	0.2901	26.703	0.0536594
rs9480502	Cervical cancer	6	150949998	T/C	0.23559	0.0721	0.0402	0.07301	21.0897	0.235593
rs72640514	Cervical cancer	8	49593467	G/A	0.03554	0.0249	0.1214	0.8376	22.4591	0.0355352
rs187985913	Cervical cancer	4	152837976	G/A	0.05961	0.0235	0.1054	0.8238	20.4892	0.0596123
rs11026566	Cervical cancer	11	22472189	G/A	0.26365	0.0225	0.0369	0.5429	21.2791	0.263647
rs9306514	Cervical cancer	22	46837114	G/A	0.36631	0.0159	0.0354	0.654	20.1314	0.366307
rs11033545	Cervical cancer	11	36327582	G/T	0.40748	0.015	0.034	0.6589	23.1001	0.407485
rs713431	Cervical cancer	17	39138045	A/G	0.12524	0.0118	0.0487	0.8093	20.2991	0.12524
rs10229549	Cervical cancer	7	14668100	G/A	0.40638	0.0103	0.0355	0.7719	19.804	0.40638
rs146861616	Cervical cancer	8	8216308	G/T	0.03792	0.0066	0.1221	0.957	27.4841	0.0379214
rs79658047	Cervical cancer	7	46453848	G/A	0.02883	-0.0158	0.1117	0.8872	19.8709	0.0288331
rs719498	Cervical cancer	7	144876947	A/G	0.59082	-0.0309	0.0344	0.3688	26.6702	0.409177
rs4771059	Cervical cancer	13	27588660	G/A	0.19848	-0.1077	0.0485	0.02633	20.321	0.198475
CD80 on monocyte
rs76064946	Cervical cancer	1	93926697	G/T	0.0497	0.029	0.1112	0.7943	67.8839	0.0497035
rs11764289	Cervical cancer	7	47373313	C/T	0.01535	0.0289	0.1769	0.8702	20.4367	0.0153494
rs10230431	Cervical cancer	7	116586829	G/A	0.07962	0.0086	0.0696	0.9014	22.2068	0.0796171
rs6764053	Cervical cancer	3	194095527	T/C	0.1513	0.0033	0.0476	0.9446	28.1687	0.151298
rs4867493	Cervical cancer	5	32983457	A/G	0.37452	-0.001	0.0351	0.9784	19.8793	0.374524
rs35075155	Cervical cancer	3	53273195	C/T	0.37506	-0.0224	0.0353	0.526	33.5201	0.375058
rs7625554	Cervical cancer	3	137724122	C/T	0.63165	-0.0241	0.035	0.4911	21.2093	0.36835
rs13254130	Cervical cancer	8	1679058	T/C	0.25516	-0.0247	0.0401	0.5381	20.0091	0.255162
rs751724	Cervical cancer	20	59623127	G/T	0.27086	-0.0284	0.0411	0.4908	19.9424	0.270856
rs10857716	Cervical cancer	10	135256327	T/C	0.34386	-0.082	0.0463	0.07655	21.0438	0.343855
rs114253672	Cervical cancer	3	11967862	C/T	0.17772	-0.0953	0.0603	0.1142	27.9553	0.177719
rs758800	Cervical cancer	3	52529266	C/T	0.94472	-0.1599	0.0671	0.01724	220.052	0.055277
CD28 on CD39+ CD8+ T cell
rs3116493	Cervical cancer	2	204589281	T/G	0.80649	0.0922	0.0486	0.05792	51.8568	0.193507
rs624763	Cervical cancer	21	40902905	T/C	0.71986	0.0672	0.0369	0.06835	20.1583	0.280135
rs2028827	Cervical cancer	19	4024020	A/G	0.94421	0.0642	0.0891	0.4716	21.1478	0.055794
rs11070382	Cervical cancer	15	43151911	C/A	0.13825	0.0287	0.045	0.5237	19.6656	0.13825
rs17490604	Cervical cancer	4	11450961	C/T	0.20865	0.0057	0.0441	0.8978	20.277	0.20865
rs72871333	Cervical cancer	18	4638106	T/C	0.31588	-0.0044	0.0408	0.9132	21.208	0.315879
rs10237725	Cervical cancer	7	30558616	T/C	0.59255	-0.037	0.0342	0.2791	21.9841	0.407449
rs7177745	Cervical cancer	15	78148518	A/C	0.67333	-0.0975	0.0541	0.07139	22.4667	0.326669
CD28+ CD45RA+ CD8+ T cell %CD8+ T cell
rs1978254	Cervical cancer	19	57281224	A/G	0.01661	0.1361	0.1693	0.4216	19.6346	0.0166087
rs9260902	Cervical cancer	6	29947740	C/T	0.79605	0.0817	0.047	0.08225	25.1072	0.203949
rs10840675	Cervical cancer	12	17367587	T/C	0.20468	0.0625	0.0551	0.2564	20.0453	0.204682
rs1064086	Cervical cancer	2	237034061	A/G	0.34528	0.0354	0.0392	0.3674	26.9249	0.345275
rs9577271	Cervical cancer	13	114096507	G/A	0.14788	0.0163	0.0498	0.7429	20.7254	0.147879
rs34752208	Cervical cancer	9	137165566	A/G	0.3786	-0.002	0.1518	0.9895	25.0495	0.3786
rs7033084	Cervical cancer	9	16904641	T/C	0.61448	-0.0054	0.034	0.8743	19.6758	0.385516
rs10242630	Cervical cancer	7	146469943	A/G	0.07402	-0.0128	0.0804	0.8737	23.1955	0.074017
rs2629824	Cervical cancer	1	114687316	G/A	0.61921	-0.0135	0.0343	0.6945	27.6579	0.380789
rs28576084	Cervical cancer	14	82062494	G/T	0.28102	-0.0431	0.037	0.2444	19.9806	0.281017
rs9792050	Cervical cancer	7	31164655	T/G	0.91403	-0.1376	0.0698	0.04885	22.9505	0.085973
BAFF-R on switched memory B cell
rs5758649	Cervical cancer	22	42605548	T/C	0.06925	0.0494	0.0499	0.3225	204.1	0.069253
rs10243011	Cervical cancer	7	121282913	C/T	0.18766	0.0109	0.0437	0.8025	19.8132	0.187657
rs73165129	Cervical cancer	22	42315371	T/C	0.07879	-0.0084	0.0637	0.8947	1829.95	0.0787948
rs2142827	Cervical cancer	22	42874781	A/G	0.22515	-0.0105	0.0608	0.8628	96.0247	0.225148
rs9869373	Cervical cancer	3	101645001	T/C	0.37834	-0.0388	0.0337	0.2495	21.1918	0.378342
rs146069723	Cervical cancer	22	43339331	T/C	0.01755	-0.169	0.1973	0.3919	153.384	0.0175524
CD24 on transitional B cell
rs9390863	Cervical cancer	6	96559132	A/C	0.03509	0.0707	0.0822	0.3901	20.7165	0.0350879
rs55846017	Cervical cancer	6	106902438	A/G	0.12852	0.046	0.0508	0.3648	25.2855	0.128525
rs12206866	Cervical cancer	6	107159822	T/C	0.04915	-0.0017	0.0726	0.9809	69.0773	0.0491481
rs10491456	Cervical cancer	5	79152076	A/G	0.33026	-0.0082	0.0369	0.8249	21.5471	0.330256
rs10245878	Cervical cancer	7	78032692	G/A	0.30622	-0.0271	0.0387	0.4835	20.2162	0.306217
rs140315354	Cervical cancer	1	161617673	A/G	0.07251	-0.042	0.0923	0.6495	22.3796	0.0725111
rs116100555	Cervical cancer	2	7324854	A/G	0.0555	-0.046	0.1014	0.6503	20.1455	0.0554986
rs73018738	Cervical cancer	4	189769692	C/T	0.09612	-0.0937	0.0702	0.1819	19.923	0.0961244
Central Memory CD4+ T cell %CD4+ T cell
rs12503846	Cervical cancer	4	181498148	T/G	0.1464	0.1187	0.049	0.01545	25.1826	0.146401
rs56350470	Cervical cancer	19	53813407	T/C	0.15975	0.1163	0.066	0.07809	21.3371	0.159747
rs12409155	Cervical cancer	1	110998348	T/C	0.12403	0.0368	0.043	0.3921	25.2789	0.124028
rs13233481	Cervical cancer	7	130980127	G/A	0.39852	0.0156	0.0338	0.6451	20.4	0.398518
rs12231781	Cervical cancer	12	16272142	C/A	0.11556	0.0097	0.0499	0.8456	20.0129	0.115565
rs9396752	Cervical cancer	6	9941223	A/G	0.31575	-0.0108	0.036	0.7638	21.6095	0.315746
rs13041294	Cervical cancer	20	48024935	T/G	0.22413	-0.0196	0.0424	0.6444	20.6464	0.224134
rs6780334	Cervical cancer	3	177085939	C/T	0.16915	-0.0488	0.045	0.2776	20.6637	0.169154
rs2816718	Cervical cancer	14	49245824	C/A	0.40346	-0.0756	0.0383	0.04841	21.4675	0.403459
rs963730	Cervical cancer	2	39216773	C/T	0.90718	-0.1192	0.0488	0.0147	21.2065	0.092819
CD39+ secreting CD4 regulatory T cell %secreting CD4 regulatory T cell
rs117200502	Cervical cancer	10	97070990	T/C	0.02591	0.1642	0.1249	0.1886	108.967	0.0259098
rs146426185	Cervical cancer	10	99452494	C/A	0.02144	0.0689	0.1926	0.7203	33.1764	0.0214422
rs282011	Cervical cancer	1	91858207	T/C	0.35337	0.0174	0.0356	0.6251	22.4701	0.353374
rs10247216	Cervical cancer	7	97140811	T/C	0.59117	0.0168	0.0338	0.6187	20.372	0.408827
rs7910217	Cervical cancer	10	96999873	A/G	0.26819	-0.0371	0.0428	0.3855	59.7196	0.26819
rs2171655	Cervical cancer	2	127229166	C/A	0.02265	-0.0567	0.154	0.7129	22.4079	0.0226526
rs2569847	Cervical cancer	6	1651973	G/A	0.33543	-0.0659	0.0346	0.05687	20.5974	0.335434
CD45 on CD33+ HLA DR+ CD14dim
rs380901	Cervical cancer	1	60846104	T/C	0.37554	0.049	0.0342	0.1514	19.8558	0.375536
rs10252843	Cervical cancer	7	133674795	C/T	0.29289	0.0057	0.0359	0.8731	20.1155	0.292889
rs6760298	Cervical cancer	2	54865820	C/T	0.6006	0.0055	0.0336	0.8709	20.745	0.3994
rs1580170	Cervical cancer	5	29803516	G/A	0.33274	-0.0109	0.0363	0.7634	24.6838	0.332736
rs1983079	Cervical cancer	3	113961934	A/G	0.22862	-0.0132	0.0379	0.7284	21.1355	0.228617
rs62132587	Cervical cancer	19	561816	G/A	0.3172	-0.0223	0.0518	0.666	21.0981	0.317197
rs73264490	Cervical cancer	7	1329138	A/G	0.19953	-0.0334	0.0508	0.5113	23.6379	0.199528
rs9421560	Cervical cancer	10	88794870	C/T	0.32396	-0.0838	0.0417	0.04452	19.9833	0.323956
Natural Killer T Absolute Count
rs78268116	Cervical cancer	11	112705025	T/C	0.03412	0.1267	0.0787	0.1075	109.541	0.0341195
rs12895031	Cervical cancer	14	99846398	T/C	0.21516	0.0574	0.0477	0.2294	25.9055	0.21516
rs8104714	Cervical cancer	19	32872109	C/A	0.70654	0.0417	0.0364	0.2522	21.3069	0.293462
rs10256019	Cervical cancer	7	12934776	C/T	0.82541	0.0384	0.0445	0.3883	19.931	0.174593
rs10972866	Cervical cancer	9	36351694	A/G	0.39099	0.0083	0.0337	0.8049	20.5345	0.390991
rs12817873	Cervical cancer	12	71518033	A/G	0.38534	0.0017	0.0343	0.9611	19.6708	0.385339
rs9916629	Cervical cancer	17	33796260	C/T	0.25669	-0.0227	0.0464	0.6243	34.7394	0.256691
rs11652532	Cervical cancer	17	33769883	A/G	0.20641	-0.0269	0.0383	0.4834	29.1979	0.206407
rs353293	Cervical cancer	5	148807226	T/C	0.37082	-0.032	0.0397	0.4198	21.4156	0.370819
rs7819099	Cervical cancer	8	144992862	G/A	0.37481	-0.0434	0.0374	0.2453	30.9534	0.374806
rs112708092	Cervical cancer	2	236468046	T/C	0.07067	-0.0559	0.0651	0.3909	19.7399	0.0706692
rs511427	Cervical cancer	6	100143688	A/G	0.85704	-0.088	0.068	0.1955	24.1738	0.142956
rs113127552	Cervical cancer	10	88396393	C/T	0.02566	-0.2036	0.1499	0.1744	20.8471	0.0256557
rs115536607	Cervical cancer	6	101417409	T/C	0.03333	-0.2674	0.1045	0.01051	22.8733	0.0333309
rs145191094	Cervical cancer	8	25541959	G/T	0.01136	-0.4127	0.2154	0.05539	20.3874	0.0113634
HLA DR+ Natural Killer %CD3- lymphocyte
rs1609454	Cervical cancer	19	9110431	G/A	0.15057	0.1347	0.1012	0.1832	21.0882	0.150572
rs62028061	Cervical cancer	16	10961519	C/T	0.64167	0.1229	0.0408	0.00259	22.3703	0.358332
rs2880640	Cervical cancer	1	162879819	C/T	0.3298	0.0496	0.041	0.2264	23.1019	0.329803
rs28816203	Cervical cancer	16	53157625	A/G	0.29737	0.0154	0.0376	0.6819	23.0958	0.29737
rs436053	Cervical cancer	15	67252716	A/G	0.37801	0.0056	0.039	0.8854	20.1302	0.378011
rs1862176	Cervical cancer	5	139730444	A/G	0.70574	0.0046	0.0391	0.9062	29.3235	0.294257
rs74341264	Cervical cancer	1	161561151	A/G	0.08212	0.0043	0.1016	0.9662	81.7048	0.0821211
rs4076588	Cervical cancer	17	70686441	A/C	0.64553	-0.0068	0.0352	0.8477	19.8478	0.354474
rs4684938	Cervical cancer	3	1412674	A/G	0.10359	-0.0296	0.061	0.6277	20.5198	0.103593
rs3135080	Cervical cancer	4	2399058	G/A	0.6063	-0.035	0.0345	0.3098	20.9471	0.393697
rs71639910	Cervical cancer	1	161937774	A/G	0.04047	-0.0483	0.0684	0.4803	30.6876	0.0404686
rs71632979	Cervical cancer	1	161526397	G/A	0.11511	-0.061	0.0741	0.4103	703.454	0.115112
HLA DR+ Natural Killer %Natural Killer
rs72770017	Cervical cancer	16	10973612	A/G	0.62334	0.1411	0.0415	0.00067	21.2133	0.376662
rs865239	Cervical cancer	1	156896164	G/A	0.59734	0.0967	0.039	0.01322	29.8589	0.402655
rs7180804	Cervical cancer	15	80259074	A/G	0.23739	0.0251	0.0399	0.5286	69.9514	0.237385
rs80171191	Cervical cancer	2	69059451	T/C	0.1117	0.0059	0.047	0.8995	22.2406	0.1117
rs1862176	Cervical cancer	5	139730444	A/G	0.70574	0.0046	0.0391	0.9062	25.8609	0.294257
rs74341264	Cervical cancer	1	161561151	A/G	0.08212	0.0043	0.1016	0.9662	74.0659	0.0821211
rs12462814	Cervical cancer	19	29496714	C/T	0.39437	0.0041	0.0336	0.9021	19.8949	0.394365
rs9916257	Cervical cancer	17	33797371	T/G	0.3973	-0.0129	0.0348	0.7111	33.8031	0.3973
rs6833916	Cervical cancer	4	24948155	T/G	0.22429	-0.0134	0.0381	0.7257	21.7389	0.224289
rs3135080	Cervical cancer	4	2399058	G/A	0.6063	-0.035	0.0345	0.3098	22.0561	0.393697
rs4656984	Cervical cancer	1	161078909	C/T	0.67105	-0.038	0.0433	0.3797	27.9353	0.328947
rs71632989	Cervical cancer	1	161533055	G/T	0.11501	-0.062	0.0741	0.4029	610.297	0.115006
IgD+ CD38+ B cell Absolute Count
rs80330977	Cervical cancer	5	158276610	A/G	0.06338	0.0929	0.0732	0.2046	33.9355	0.0633783
rs2395904	Cervical cancer	8	130617819	G/T	0.30257	0.0779	0.0353	0.0274	23.0155	0.302568
rs76660971	Cervical cancer	5	18919526	A/G	0.14794	0.0433	0.0674	0.5213	19.9772	0.147935
rs1294253	Cervical cancer	1	233503875	C/T	0.80674	0.0403	0.0599	0.5013	27.0337	0.193256
rs10821937	Cervical cancer	10	63723909	T/C	0.6801	0.019	0.0348	0.5858	19.8239	0.319905
rs7169431	Cervical cancer	15	56340896	G/A	0.91109	0.0164	0.0523	0.753	20.7306	0.088914
rs1919856	Cervical cancer	1	247700906	G/A	0.07624	0.0041	0.0857	0.9622	19.7819	0.0762424
rs794185	Cervical cancer	3	4437358	C/T	0.39943	-0.0002	0.0348	0.9944	19.7531	0.399431
rs61878035	Cervical cancer	11	15328898	A/G	0.23126	-0.0128	0.0411	0.7554	22.4295	0.231259
rs11159480	Cervical cancer	14	81466662	T/G	0.89966	-0.1065	0.0704	0.1302	22.3205	0.100341
rs10265656	Cervical cancer	7	187171	G/A	0.96167	-0.11	0.1269	0.386	20.5003	0.038327
IgD- CD38+ B cell %B cell
rs10270812	Cervical cancer	7	68026886	C/T	0.37251	0.0641	0.0453	0.1573	23.3875	0.372512
rs13235778	Cervical cancer	7	57550983	A/G	0.29743	0.0445	0.0533	0.4036	20.7374	0.297428
rs478251	Cervical cancer	11	127827727	C/A	0.19884	0.0417	0.0394	0.2898	24.8716	0.198836
rs12636371	Cervical cancer	3	125894785	A/G	0.36054	0.0344	0.0349	0.3243	24.097	0.360543
rs238926	Cervical cancer	11	113975210	A/G	0.41187	-0.0069	0.0339	0.8396	21.1321	0.411867
rs13075403	Cervical cancer	3	28830276	G/A	0.75725	-0.0209	0.043	0.6263	19.8485	0.242748
BAFF-R on IgD+ CD38+ B cell
rs1563991	Cervical cancer	11	37670518	T/G	0.83832	0.0669	0.0482	0.1649	19.5797	0.161676
rs5757678	Cervical cancer	22	39843409	T/C	0.78731	0.0663	0.0479	0.1669	74.7955	0.212686
rs1894588	Cervical cancer	22	40629980	T/C	0.04423	0.0312	0.1263	0.8048	100.901	0.0442251
rs11761810	Cervical cancer	7	152779596	A/C	0.33796	0.0301	0.041	0.4629	19.7882	0.337958
rs1081003	Cervical cancer	22	42525756	A/G	0.09885	0.0263	0.0464	0.5713	120.383	0.0988544
rs149806587	Cervical cancer	22	40774205	G/A	0.01147	0.0257	0.2174	0.9059	70.272	0.0114732
rs117499379	Cervical cancer	18	4343023	C/T	0.02542	0.0147	0.4734	0.9752	23.0392	0.02542
rs73165129	Cervical cancer	22	42315371	T/C	0.07879	-0.0084	0.0637	0.8947	1746.78	0.0787948
rs35631270	Cervical cancer	4	80524348	G/A	0.71621	-0.0366	0.0361	0.3109	20.5803	0.283791
rs10273088	Cervical cancer	7	13005993	G/A	0.07845	-0.0438	0.0847	0.6046	19.6476	0.0784493
rs5759079	Cervical cancer	22	43393437	A/G	0.21031	-0.0442	0.044	0.3152	140.983	0.210314
rs72686437	Cervical cancer	14	22596030	A/G	0.05101	-0.0597	0.1023	0.5591	23.5071	0.051015
CD8+ Natural Killer T %T cell
rs17256404	Cervical cancer	5	9391367	C/A	0.0767	0.1469	0.0754	0.0513	20.3492	0.0767031
rs76161425	Cervical cancer	11	112704995	T/C	0.0238	0.1311	0.1102	0.2342	110.976	0.0238026
rs161249	Cervical cancer	10	31701343	C/T	0.08583	0.0964	0.0505	0.05617	21.8551	0.0858278
rs34994982	Cervical cancer	2	137472168	G/A	0.06751	0.0862	0.0527	0.1018	21.4417	0.0675109
rs2275854	Cervical cancer	6	29976838	G/A	0.81692	0.0737	0.0472	0.1182	20.928	0.183075
rs10276441	Cervical cancer	7	52581385	A/G	0.76137	0.0349	0.0374	0.3506	22.2428	0.238627
rs2074023	Cervical cancer	11	2325581	T/C	0.39336	0.0336	0.0486	0.4897	24.3925	0.393359
rs568739	Cervical cancer	11	128060429	C/T	0.24386	-0.0035	0.0515	0.9465	19.6451	0.243856
rs12499194	Cervical cancer	4	24539202	T/C	0.18173	-0.0178	0.0436	0.6836	19.7554	0.181729
rs11658954	Cervical cancer	17	74953080	G/A	0.67335	-0.0377	0.0344	0.2728	21.2815	0.326653
rs5769842	Cervical cancer	22	49437976	A/G	0.17363	-0.088	0.0405	0.02982	20.6144	0.173631
rs115889733	Cervical cancer	6	44207850	A/G	0.05552	-0.1112	0.1058	0.293	20.7876	0.0555171
PDL-1 on CD14+ CD16- monocyte
rs10281189	Cervical cancer	7	5422545	G/T	0.06492	0.101	0.0687	0.1415	20.0264	0.064922
rs10276990	Cervical cancer	7	16903052	A/C	0.14766	0.0299	0.0436	0.4936	19.9462	0.147661
rs778582	Cervical cancer	5	140004816	T/C	0.27519	0.0136	0.0395	0.7313	30.6382	0.275185
rs62126479	Cervical cancer	2	19062526	T/C	0.12957	0.0091	0.0458	0.8424	21.7534	0.12957
rs140886794	Cervical cancer	10	44984983	C/A	0.18369	-0.0458	0.0436	0.2931	19.7662	0.183691
rs8089422	Cervical cancer	18	54525353	A/G	0.05837	-0.0828	0.061	0.175	21.8087	0.0583747
CD64 on monocyte
rs112755578	Cervical cancer	1	149716369	G/A	0.1944	0.3158	0.19	0.09649	81.2476	0.1944
rs10276990	Cervical cancer	7	16903052	A/C	0.14766	0.0299	0.0436	0.4936	20.5387	0.147661
rs9941795	Cervical cancer	21	19063114	A/C	0.12892	0.0199	0.047	0.6725	23.3484	0.128921
rs58902422	Cervical cancer	14	39342923	G/A	0.07184	0.0181	0.0533	0.7344	25.2392	0.0718392
rs11934532	Cervical cancer	4	182164089	G/A	0.32655	-0.0722	0.0353	0.04064	25.1632	0.326548
rs3007144	Cervical cancer	1	160929890	T/C	0.672	-0.0774	0.037	0.03612	20.9718	0.327999
rs150145799	Cervical cancer	1	149738590	C/T	0.06222	-0.2192	0.3013	0.4669	393.725	0.06222
IgD on IgD+ CD38- unswitched memory B cell
rs539975	Cervical cancer	18	7562317	T/C	0.1652	0.0464	0.0402	0.2489	19.7192	0.165197
rs10823811	Cervical cancer	10	73404650	T/C	0.68973	0.0172	0.041	0.675	21.6522	0.310268
rs10277136	Cervical cancer	7	153304156	C/T	0.68456	0.0019	0.0348	0.9572	20.0811	0.315442
rs919590	Cervical cancer	8	13061713	G/T	0.63461	-0.0048	0.0394	0.9023	19.6932	0.36539
rs111505634	Cervical cancer	7	10147518	C/T	0.0293	-0.0281	0.1372	0.8378	19.6404	0.0292979
rs79841057	Cervical cancer	12	103294260	A/G	0.12476	-0.089	0.0487	0.06785	19.7481	0.124759
rs2040406	Cervical cancer	6	32603007	G/A	0.17578	-0.1169	0.0721	0.1049	37.4832	0.175778
rs568035	Cervical cancer	1	156110167	T/C	0.04959	-0.1306	0.0899	0.1464	20.9122	0.0495902
CD3- lymphocyte %leukocyte
rs12874404	Cervical cancer	13	108993494	G/A	0.04756	0.1676	0.1077	0.1197	20.4051	0.0475566
rs10282551	Cervical cancer	7	135898321	G/A	0.08093	0.0743	0.0929	0.4239	23.3993	0.0809325
rs4796089	Cervical cancer	17	33814758	C/T	0.11843	0.0529	0.0454	0.2442	35.3525	0.118425
rs1649973	Cervical cancer	10	83888949	G/A	0.78833	0.0375	0.0552	0.4972	23.8231	0.211668
rs11870294	Cervical cancer	17	77121593	C/A	0.33259	0.0243	0.0401	0.5448	19.7287	0.332594
rs1874323	Cervical cancer	3	65771684	C/T	0.18796	0.0199	0.0409	0.626	22.4766	0.187962
rs77650974	Cervical cancer	18	12394263	A/G	0.25732	-0.0323	0.038	0.3952	24.7192	0.257318
rs1476462	Cervical cancer	17	2707605	A/G	0.17202	-0.0891	0.0471	0.05863	20.209	0.17202
rs4581669	Cervical cancer	15	24585534	A/C	0.2827	-0.278	0.1548	0.07252	24.4003	0.2827
CD4 regulatory T cell Absolute Count
rs1028334	Cervical cancer	6	18584683	G/A	0.15352	0.0503	0.0538	0.3503	19.7295	0.153521
rs78334049	Cervical cancer	14	93385046	A/G	0.14175	0.0447	0.0464	0.3353	23.8938	0.141748
rs9343914	Cervical cancer	6	80166444	T/C	0.20041	0.0438	0.0404	0.278	20.0079	0.200414
rs72833913	Cervical cancer	17	5713335	A/C	0.16925	0.0338	0.0637	0.5959	21.4293	0.169246
rs7162344	Cervical cancer	15	26030485	A/G	0.35002	0.0266	0.0359	0.4578	23.6857	0.350019
rs61839660	Cervical cancer	10	6094697	T/C	0.08044	0.0136	0.0811	0.8664	23.8197	0.0804403
rs75596315	Cervical cancer	12	122520112	T/C	0.11452	-0.0388	0.053	0.4647	19.6899	0.11452
rs149951966	Cervical cancer	17	41137136	C/T	0.19659	-0.1024	0.0614	0.09511	24.3378	0.196594
IgD on IgD+ CD38+ B cell
rs12436535	Cervical cancer	14	106407257	A/G	0.1755	0.367	0.2042	0.07229	28.328	0.1755
rs28669075	Cervical cancer	15	40856521	T/C	0.35122	0.0761	0.0442	0.08472	44.8927	0.351222
rs2338377	Cervical cancer	14	106671275	A/G	0.2737	0.0498	0.1735	0.7741	33.4685	0.2737
rs2018404	Cervical cancer	14	105695446	T/C	0.17007	0.0494	0.0639	0.4395	52.7121	0.170069
rs7530780	Cervical cancer	1	93130268	T/C	0.69954	0.0225	0.0442	0.6097	21.5803	0.300457
rs56658995	Cervical cancer	14	107056278	A/G	0.22067	0.0173	0.0584	0.7669	24.3495	0.220667
rs73569760	Cervical cancer	16	63997246	A/G	0.18978	0.0117	0.0403	0.7712	20.5873	0.189775
rs793853	Cervical cancer	6	24196925	C/T	0.72116	0.0114	0.036	0.7516	20.3712	0.278838
rs1227420	Cervical cancer	4	93132438	G/A	0.77075	-0.0181	0.0448	0.6856	20.6118	0.229254
rs1037633	Cervical cancer	3	23750521	G/T	0.06546	-0.0188	0.0966	0.8459	28.1138	0.0654596
rs9614208	Cervical cancer	22	44568078	A/G	0.27037	-0.0273	0.0491	0.5782	19.7373	0.270371
rs76714110	Cervical cancer	9	130880041	A/G	0.07486	-0.0372	0.0999	0.7094	21.4868	0.0748632
rs3915868	Cervical cancer	11	8833800	G/A	0.233	-0.0373	0.0453	0.4108	22.9732	0.233005
rs72757668	Cervical cancer	5	67542189	A/G	0.1025	-0.0475	0.0674	0.4811	20.632	0.102496
rs12788641	Cervical cancer	11	57851179	A/G	0.04276	-0.0513	0.1144	0.6537	23.0492	0.0427565
rs74017080	Cervical cancer	16	48816092	A/G	0.21527	-0.0619	0.04	0.1221	19.5915	0.215272
IgD on transitional B cell
rs2018404	Cervical cancer	14	105695446	T/C	0.17007	0.0494	0.0639	0.4395	42.25	0.170069
rs11047379	Cervical cancer	12	24492761	G/A	0.31735	0.044	0.044	0.3182	24.1235	0.317353
rs16852581	Cervical cancer	3	168419832	C/T	0.41727	0.0405	0.0334	0.226	21.1751	0.417268
rs11164796	Cervical cancer	1	93144080	T/C	0.69756	0.0183	0.044	0.6775	22.7371	0.302438
rs2322165	Cervical cancer	3	71895073	G/T	0.85924	0.0035	0.0427	0.9344	20.4904	0.140761
rs6998850	Cervical cancer	8	61848028	G/A	0.30692	-0.0058	0.0357	0.8718	20.5427	0.306923
rs2819081	Cervical cancer	6	156913511	T/C	0.74729	-0.0172	0.0387	0.6572	19.8839	0.252707
rs1037633	Cervical cancer	3	23750521	G/T	0.06546	-0.0188	0.0966	0.8459	37.1919	0.0654596
rs7184473	Cervical cancer	16	17732625	C/T	0.11898	-0.0258	0.0544	0.636	19.6986	0.118982
rs9614208	Cervical cancer	22	44568078	A/G	0.27037	-0.0273	0.0491	0.5782	19.647	0.270371
rs76714110	Cervical cancer	9	130880041	A/G	0.07486	-0.0372	0.0999	0.7094	21.9116	0.0748632
rs3915868	Cervical cancer	11	8833800	G/A	0.233	-0.0373	0.0453	0.4108	21.4308	0.233005
rs79924684	Cervical cancer	6	144315102	C/T	0.1078	-0.0942	0.0498	0.05851	21.8266	0.107803
rs4849052	Cervical cancer	2	112948678	C/T	0.96823	-0.1838	0.1109	0.09748	20.0286	0.031774
CD16-CD56 on Natural Killer T
rs17729025	Cervical cancer	11	110827812	A/C	0.17142	0.1156	0.0578	0.04569	22.811	0.171415
rs36015524	Cervical cancer	18	35141783	A/G	0.12412	0.085	0.0637	0.182	19.8529	0.124116
rs45602031	Cervical cancer	11	113117261	T/C	0.06801	0.0829	0.0676	0.2199	26.6941	0.068014
rs77738700	Cervical cancer	11	112751407	A/G	0.02246	0.0258	0.1175	0.8262	332.987	0.0224639
rs7157523	Cervical cancer	14	93132015	T/C	0.2078	-0.008	0.0416	0.8472	20.9833	0.207797
rs9950268	Cervical cancer	18	4925256	G/A	0.36249	-0.013	0.0387	0.7376	20.5238	0.362488
rs12501477	Cervical cancer	4	182906397	T/G	0.3772	-0.0242	0.0361	0.5027	20.2973	0.377198
rs28411259	Cervical cancer	1	230179351	C/T	0.12694	-0.0492	0.0447	0.2708	22.2695	0.126937
rs10401901	Cervical cancer	19	54956254	C/A	0.29259	-0.0633	0.0363	0.08112	23.0284	0.292591
rs115536607	Cervical cancer	6	101417409	T/C	0.03333	-0.2674	0.1045	0.01051	22.9063	0.0333309
CD28- CD25++ CD8+ T cell %CD8+ T cell
rs9269182	Cervical cancer	6	32447857	C/T	0.03602	0.0503	0.0819	0.5394	25.4802	0.0360168
rs72865317	Cervical cancer	17	69346419	A/G	0.07396	0.0351	0.0909	0.6996	21.6512	0.0739559
rs61383018	Cervical cancer	18	66588419	T/G	0.12484	0.0202	0.0427	0.6356	20.1372	0.124839
rs3919557	Cervical cancer	18	53419914	T/C	0.5881	0.0199	0.0338	0.5555	20.8855	0.411897
rs27905	Cervical cancer	5	50162788	A/G	0.7845	0.017	0.0432	0.6939	19.6187	0.215503
rs220702	Cervical cancer	6	46867717	T/C	0.90259	-0.004	0.0511	0.9382	23.5429	0.097414
rs3010090	Cervical cancer	1	202164837	T/C	0.33849	-0.0053	0.0393	0.893	23.2519	0.338488
rs9380237	Cervical cancer	6	31264392	A/G	0.25413	-0.0147	0.0369	0.6899	23.0313	0.254133
rs10404710	Cervical cancer	19	8751986	T/C	0.65405	-0.0198	0.0341	0.5613	20.8197	0.345949
rs149335969	Cervical cancer	17	1604250	C/T	0.14897	-0.1112	0.0657	0.09042	19.7369	0.148972
CD45 on Monocytic Myeloid-Derived Suppressor Cells
rs11070797	Cervical cancer	15	31376696	T/C	0.04616	0.0929	0.093	0.3176	20.9404	0.0461616
rs41270829	Cervical cancer	1	40011690	T/G	0.18384	0.0308	0.044	0.4833	20.5184	0.183838
rs6696776	Cervical cancer	1	107930205	C/T	0.78033	0.0244	0.0409	0.5514	20.8322	0.219668
rs8091698	Cervical cancer	18	62407267	T/C	0.40487	0.0092	0.0337	0.7851	20.5382	0.404866
rs9566131	Cervical cancer	13	86734039	T/G	0.24482	-0.0103	0.0375	0.7845	23.0975	0.244822
rs139648605	Cervical cancer	2	59488592	G/A	0.11123	-0.0582	0.0589	0.323	22.0507	0.111229
rs10410260	Cervical cancer	19	7150938	T/C	0.90551	-0.0936	0.0893	0.2947	19.875	0.094491
rs7983916	Cervical cancer	13	22642894	G/A	0.08094	-0.0945	0.0687	0.1692	19.9389	0.0809393
HLA DR++ monocyte %monocyte
rs7538058	Cervical cancer	1	166381821	G/T	0.8234	0.059	0.0487	0.2259	19.888	0.176601
rs9271281	Cervical cancer	6	32581059	T/C	0.36561	0.0515	0.035	0.1408	98.8869	0.365613
rs2878953	Cervical cancer	3	180110875	T/C	0.04615	0.0394	0.0862	0.6475	19.6054	0.0461495
rs7624992	Cervical cancer	3	3233271	T/C	0.14009	0.024	0.0545	0.6598	19.6498	0.140093
rs9439731	Cervical cancer	1	19059471	C/T	0.3306	0.0214	0.036	0.5512	21.9749	0.330596
rs76950373	Cervical cancer	1	70942862	C/T	0.07183	0.0155	0.0729	0.8317	19.6399	0.0718252
rs10410907	Cervical cancer	19	41033109	T/C	0.10454	-0.022	0.0793	0.7813	20.6571	0.104536
rs62083470	Cervical cancer	18	35262843	C/T	0.17847	-0.0269	0.0412	0.5142	22.0946	0.178468
rs116322630	Cervical cancer	6	15221128	T/C	0.09476	-0.0395	0.0802	0.6225	24.8051	0.0947607
rs62395272	Cervical cancer	6	31394424	T/C	0.10883	-0.0436	0.0522	0.404	39.3836	0.108831
CD14 on CD14+ CD16- monocyte
rs1041345	Cervical cancer	12	41197785	A/G	0.78199	0.0735	0.0444	0.09747	21.8078	0.218013
rs4660041	Cervical cancer	1	241344611	A/G	0.76997	0.0525	0.037	0.1551	21.1329	0.230032
rs2040433	Cervical cancer	1	7448154	C/T	0.26924	0.0204	0.0388	0.5985	22.7068	0.269237
rs58027502	Cervical cancer	5	139978241	T/C	0.24405	0.0118	0.0383	0.7586	54.8964	0.244053
rs26894	Cervical cancer	5	80417663	C/T	0.28285	0.0064	0.0377	0.8642	25.0608	0.282846
rs79186565	Cervical cancer	14	23677385	T/C	0.17795	0.0027	0.0604	0.964	19.5844	0.177948
rs4128876	Cervical cancer	6	156303873	G/A	0.38658	-0.0166	0.0342	0.6277	19.725	0.386575
rs12663127	Cervical cancer	6	139560140	A/C	0.02167	-0.0758	0.171	0.6576	19.8069	0.0216727
rs9481732	Cervical cancer	6	118124789	C/T	0.97374	-0.0931	0.1386	0.5019	22.3823	0.026263
rs117925981	Cervical cancer	10	112247155	T/C	0.01622	-0.1056	0.1882	0.5749	22.7679	0.0162188
rs139408196	Cervical cancer	12	40575173	T/C	0.04947	-0.2319	0.1093	0.03394	27.8951	0.0494718
Secreting CD4 regulatory T cell Absolute Count
rs7162344	Cervical cancer	15	26030485	A/G	0.35002	0.0266	0.0359	0.4578	21.9931	0.350019
rs61839660	Cervical cancer	10	6094697	T/C	0.08044	0.0136	0.0811	0.8664	35.908	0.0804403
rs75596315	Cervical cancer	12	122520112	T/C	0.11452	-0.0388	0.053	0.4647	20.907	0.11452
rs149951966	Cervical cancer	17	41137136	C/T	0.19659	-0.1024	0.0614	0.09511	23.0374	0.196594
CD19 on IgD- CD38- B cell
rs112978597	Cervical cancer	1	12881809	G/A	0.00714	1.4586	0.8847	0.09921	22.1819	0.007136
rs75663256	Cervical cancer	8	69895735	A/C	0.16096	0.1185	0.0632	0.06079	21.4479	0.160964
rs12346584	Cervical cancer	9	97103437	C/T	0.23485	0.0483	0.0468	0.3023	23.7442	0.234848
rs10420460	Cervical cancer	19	57259311	C/T	0.69808	0.0404	0.037	0.2755	20.0951	0.301918
rs964936	Cervical cancer	8	142522071	T/G	0.39971	0.0109	0.0375	0.7726	20.1176	0.399706
rs1164128	Cervical cancer	13	112057432	C/T	0.41379	-0.0094	0.0361	0.795	19.6314	0.413787
rs4702668	Cervical cancer	5	10081219	G/A	0.66165	-0.0189	0.0345	0.5838	20.5558	0.338347
rs7189927	Cervical cancer	16	28913787	C/T	0.68063	-0.0271	0.0393	0.4904	32.9017	0.319368
rs190416390	Cervical cancer	2	159567199	A/G	0.05027	-0.0301	0.115	0.7938	20.1625	0.0502739
rs5762000	Cervical cancer	22	27530934	T/C	0.21654	-0.0566	0.0446	0.2043	22.0465	0.216542
rs16884870	Cervical cancer	6	75109409	C/T	0.06111	-0.0815	0.0751	0.278	19.6476	0.0611086
rs12554596	Cervical cancer	9	37002142	G/A	0.16902	-0.0845	0.0462	0.06761	20.4057	0.169019
CD38 on IgD- CD38+ B cell
rs10421176	Cervical cancer	19	13425338	A/C	0.22411	0.0612	0.0376	0.1038	23.4417	0.224114
rs17777402	Cervical cancer	20	5256339	T/C	0.19048	0.0231	0.0552	0.6761	19.9983	0.190481
rs6420407	Cervical cancer	16	78856580	A/C	0.61645	0.015	0.0338	0.6572	19.91	0.383551
rs11668091	Cervical cancer	19	51583553	C/T	0.09542	-0.0395	0.0721	0.5839	21.9786	0.0954211
CD39 on CD39+ CD8+ T cell
rs111933386	Cervical cancer	3	119262389	T/C	0.00713	0.1892	0.2668	0.4782	20.8006	0.00712762
rs78933037	Cervical cancer	6	1424645	C/T	0.04323	0.1233	0.122	0.3123	20.4632	0.0432306
rs13070466	Cervical cancer	3	87382102	A/G	0.03628	0.0604	0.129	0.6397	21.7751	0.0362826
rs8178474	Cervical cancer	21	34649337	G/A	0.11491	0.0495	0.058	0.3936	23.8403	0.114911
rs10422831	Cervical cancer	19	2019930	G/T	0.23149	0.0463	0.0582	0.4261	22.9982	0.231493
rs12415115	Cervical cancer	10	82712186	A/G	0.19838	-0.0121	0.0419	0.773	20.7241	0.198379
rs12237839	Cervical cancer	9	135281367	C/A	0.08182	-0.0237	0.0521	0.649	23.5264	0.0818203
rs2901833	Cervical cancer	10	96998591	A/G	0.32278	-0.0284	0.0408	0.4866	44.364	0.322776
rs728713	Cervical cancer	10	105552449	G/A	0.92665	-0.0411	0.0925	0.6564	20.8053	0.07335
FSC-A on Natural Killer T
rs60499622	Cervical cancer	10	126551228	T/C	0.09939	0.0255	0.0538	0.6359	30.3662	0.099395
rs802242	Cervical cancer	6	124532234	T/C	0.82481	0.0131	0.042	0.7545	20.0885	0.175185
rs56310961	Cervical cancer	5	63593803	A/G	0.09217	0.0129	0.0786	0.8695	21.1914	0.0921673
rs4705195	Cervical cancer	5	147171592	G/A	0.81761	-0.0028	0.0523	0.9569	20.5772	0.182392
rs10739941	Cervical cancer	9	95767562	G/A	0.83495	-0.0427	0.0666	0.5213	21.6971	0.165053
rs12442698	Cervical cancer	15	93856756	G/T	0.68498	-0.0529	0.038	0.1638	20.1858	0.315015
rs10425426	Cervical cancer	19	8782089	T/G	0.08354	-0.0653	0.0909	0.4727	19.8894	0.0835354
rs17861816	Cervical cancer	4	118297081	G/T	0.03264	-0.1315	0.1034	0.2033	20.5777	0.032642
CD19 on CD20- CD38- B cell
rs1966917	Cervical cancer	17	72108055	A/G	0.06573	0.0991	0.0927	0.285	23.4597	0.0657337
rs113004536	Cervical cancer	22	18923443	A/G	0.02559	0.0705	0.1589	0.6571	21.8223	0.0255926
rs11161637	Cervical cancer	1	86021169	G/A	0.39676	0.0584	0.0353	0.09806	20.9365	0.396757
rs219712	Cervical cancer	21	27751176	T/C	0.24303	0.0137	0.0373	0.7138	23.3133	0.243027
rs72664677	Cervical cancer	14	32638300	T/C	0.15693	-0.0023	0.0479	0.9619	20.685	0.156931
rs67130681	Cervical cancer	18	71598971	G/A	0.2003	-0.0035	0.04	0.931	23.1192	0.200303
rs10426452	Cervical cancer	19	49907690	A/G	0.27603	-0.0156	0.0359	0.6647	31.1822	0.276033
rs12438058	Cervical cancer	15	39819219	C/T	0.17896	-0.0518	0.0609	0.3954	22.6015	0.17896
rs13391592	Cervical cancer	2	180409011	A/C	0.02974	-0.0727	0.1176	0.5365	22.7008	0.0297386
rs113045391	Cervical cancer	2	201721041	T/C	0.16948	-0.0825	0.0638	0.1957	19.8579	0.169483
CD20 on CD20- CD38- B cell
rs79248632	Cervical cancer	5	158319820	T/C	0.0626	0.0913	0.075	0.2234	20.0154	0.0625954
rs41329345	Cervical cancer	7	48456925	C/T	0.16655	-0.0027	0.0455	0.9524	24.3424	0.166547
rs10426452	Cervical cancer	19	49907690	A/G	0.27603	-0.0156	0.0359	0.6647	21.0588	0.276033
rs35857670	Cervical cancer	10	82607555	A/G	0.08586	-0.0717	0.068	0.2912	19.5889	0.0858589
rs34280838	Cervical cancer	6	32139565	C/T	0.01551	-0.0807	0.1376	0.5575	24.6696	0.0155149
CD27 on Plasma Blast-Plasma Cell
rs115601228	Cervical cancer	1	195070886	A/G	0.03129	0.1833	0.1271	0.1492	20.5907	0.031286
rs56221723	Cervical cancer	14	31280307	T/G	0.22764	0.1484	0.0525	0.0047	19.5775	0.227639
rs10427757	Cervical cancer	22	37419582	G/A	0.04986	0.1158	0.0905	0.201	19.7265	0.0498572
rs960984	Cervical cancer	12	55344683	T/C	0.18638	0.0102	0.0422	0.808	29.7447	0.186375
rs6882346	Cervical cancer	5	121749877	T/G	0.24885	0.0008	0.0438	0.9848	20.3273	0.248847
rs11782223	Cervical cancer	8	139337902	T/C	0.16829	-0.0048	0.046	0.9163	20.6586	0.16829
rs1077349	Cervical cancer	20	57072098	A/G	0.83167	-0.0051	0.0502	0.9184	22.5942	0.168328
rs73202627	Cervical cancer	8	12580949	C/T	0.11738	-0.013	0.0731	0.8589	21.8327	0.117379
rs10910352	Cervical cancer	1	234267536	A/G	0.41402	-0.06	0.0439	0.1717	22.7474	0.414015
rs112481165	Cervical cancer	1	247244688	A/G	0.06111	-0.1213	0.0957	0.2052	21.441	0.0611146
rs34850955	Cervical cancer	7	69588970	T/C	0.02945	-0.1431	0.1554	0.3572	19.5972	0.0294522
CD28 on CD28+ CD45RA+ CD8+ T cell
rs72928038	Cervical cancer	6	90976768	A/G	0.15928	0.1178	0.0624	0.05892	315.156	0.15928
rs4747821	Cervical cancer	10	9270831	C/T	0.0734	0.1051	0.1008	0.2967	22.6829	0.0734048
rs13147958	Cervical cancer	4	187705839	A/G	0.11462	0.0395	0.0519	0.4467	20.2252	0.114617
rs11074594	Cervical cancer	16	23973371	A/G	0.36931	-0.0025	0.0337	0.9405	21.502	0.369307
rs788008	Cervical cancer	2	198232639	T/C	0.21973	-0.0289	0.0401	0.4715	22.9433	0.219732
rs17521485	Cervical cancer	6	91423027	C/A	0.14784	-0.078	0.0702	0.2664	23.1262	0.147837
rs10447212	Cervical cancer	5	155756837	T/C	0.20989	-0.1214	0.0585	0.03807	20.6197	0.209892
rs112581826	Cervical cancer	2	204650296	A/G	0.03418	-0.2132	0.1226	0.08216	32.9556	0.0341847
SSC-A on B cell
rs32475	Cervical cancer	5	171191605	G/A	0.6487	0.0455	0.0346	0.1883	21.2818	0.351299
rs11777012	Cervical cancer	8	51754521	C/T	0.09255	-0.0036	0.0592	0.9511	22.95	0.0925531
rs6763382	Cervical cancer	3	32156283	G/A	0.38583	-0.0044	0.0492	0.9291	20.4025	0.385831
rs72784338	Cervical cancer	5	106222436	A/G	0.06873	-0.0095	0.0984	0.9232	21.0375	0.0687321
rs1635750	Cervical cancer	7	74360068	T/G	0.32308	-0.0393	0.0579	0.4973	20.4822	0.32308
rs10459209	Cervical cancer	12	106623009	A/G	0.23467	-0.0612	0.0376	0.1033	21.6919	0.234668
rs1317900	Cervical cancer	2	131607875	G/A	0.04625	-0.0758	0.1146	0.5086	20.5812	0.0462492
IgD- CD27- B cell Absolute Count
rs12129123	Cervical cancer	1	10083709	T/C	0.08974	0.1208	0.0861	0.1603	20.1482	0.0897446
rs112432445	Cervical cancer	9	4162626	A/G	0.01818	0.0291	0.1701	0.8642	25.0807	0.0181775
rs11661511	Cervical cancer	18	60852258	C/T	0.66792	0.0258	0.0347	0.4582	20.8623	0.332079
rs61786059	Cervical cancer	1	29035758	T/G	0.2599	0.0127	0.0535	0.8123	21.1491	0.259897
rs1047792	Cervical cancer	12	6649099	T/G	0.22258	0.0124	0.0386	0.748	20.3874	0.22258
rs4239702	Cervical cancer	20	44749251	C/T	0.69842	0.0064	0.0353	0.8561	120.043	0.30158
rs117833074	Cervical cancer	12	77551907	C/T	0.06031	0.0061	0.1089	0.9553	19.839	0.0603105
rs35574803	Cervical cancer	3	32533246	C/T	0.02177	0.0035	0.1494	0.9814	27.1102	0.0217652
rs2250246	Cervical cancer	12	6553016	G/A	0.5928	-0.0202	0.0333	0.5444	30.7434	0.407203
rs7518494	Cervical cancer	1	217233446	A/G	0.90895	-0.0401	0.0564	0.4768	21.7549	0.09105
rs9615714	Cervical cancer	22	48376963	G/A	0.08663	-0.0546	0.0617	0.3761	24.714	0.0866335
rs114551034	Cervical cancer	2	66709035	A/G	0.01565	-0.2146	0.1823	0.2392	23.949	0.0156468
CD123 on CD62L+ plasmacytoid Dendritic Cell
rs62447171	Cervical cancer	7	50309890	A/G	0.27914	0.0667	0.0354	0.05937	43.3264	0.279143
rs7658518	Cervical cancer	4	84160279	A/G	0.26906	-0.0062	0.0368	0.8656	97.1411	0.26906
rs17063892	Cervical cancer	5	174168279	C/T	0.10987	-0.0113	0.0563	0.8415	20.3263	0.109869
rs7099805	Cervical cancer	10	97235286	C/T	0.34881	-0.0398	0.0354	0.2602	19.6527	0.348807
rs7334194	Cervical cancer	13	106834880	T/C	0.11182	-0.0418	0.0646	0.5171	19.8001	0.111825
CD123 on plasmacytoid Dendritic Cell
rs62447171	Cervical cancer	7	50309890	A/G	0.27914	0.0667	0.0354	0.05937	43.6444	0.279143
rs7658518	Cervical cancer	4	84160279	A/G	0.26906	-0.0062	0.0368	0.8656	99.5423	0.26906
rs17063892	Cervical cancer	5	174168279	C/T	0.10987	-0.0113	0.0563	0.8415	20.3077	0.109869
rs7099805	Cervical cancer	10	97235286	C/T	0.34881	-0.0398	0.0354	0.2602	19.7043	0.348807
rs7334194	Cervical cancer	13	106834880	T/C	0.11182	-0.0418	0.0646	0.5171	19.6749	0.111825
Central Memory CD4+ T cell %T cell
rs148365679	Cervical cancer	3	194035416	A/G	0.08367	0.0867	0.0722	0.2296	24.9649	0.0836673
rs114753591	Cervical cancer	5	43356042	A/G	0.0671	0.0833	0.0936	0.3734	22.3282	0.0670973
rs73171187	Cervical cancer	3	177034032	G/T	0.05661	0.0398	0.1092	0.7154	23.4683	0.0566058
rs715997	Cervical cancer	4	182072648	T/C	0.32188	0.0375	0.037	0.3099	19.6929	0.321884
rs12409155	Cervical cancer	1	110998348	T/C	0.12403	0.0368	0.043	0.3921	20.9851	0.124028
rs17230697	Cervical cancer	4	55480792	T/C	0.3544	0.0326	0.0372	0.3813	20.7538	0.354403
rs13233481	Cervical cancer	7	130980127	G/A	0.39852	0.0156	0.0338	0.6451	20.3943	0.398518
rs10495355	Cervical cancer	1	235018206	T/C	0.26853	0.0031	0.0385	0.9351	19.782	0.268534
rs10846286	Cervical cancer	12	16252521	G/A	0.12931	-0.0121	0.0438	0.7825	19.6273	0.129306
rs1983285	Cervical cancer	7	131783062	C/T	0.11271	-0.0192	0.0595	0.7473	19.9205	0.112715
rs13041294	Cervical cancer	20	48024935	T/G	0.22413	-0.0196	0.0424	0.6444	20.6418	0.224134
rs10485474	Cervical cancer	20	59473649	A/G	0.30079	-0.0454	0.0364	0.2128	19.7441	0.300795
SSC-A on CD14+ monocyte
rs62026668	Cervical cancer	15	79868517	T/C	0.3452	0.0499	0.0349	0.1531	19.7816	0.345203
rs10774278	Cervical cancer	12	629655	T/C	0.71804	0.0331	0.0386	0.3914	22.4967	0.281961
rs11554159	Cervical cancer	19	18285944	A/G	0.22674	0.0261	0.0448	0.5606	110.694	0.226739
rs4947752	Cervical cancer	7	52979778	C/T	0.3232	0.0234	0.0371	0.5293	25.5279	0.323201
rs11228503	Cervical cancer	11	68879044	T/C	0.25628	0.0201	0.0393	0.6096	24.0474	0.25628
rs12276856	Cervical cancer	11	122628500	T/C	0.14892	0.0125	0.0582	0.83	22.6025	0.148924
rs73175542	Cervical cancer	13	47478865	A/G	0.04404	-0.0271	0.0748	0.717	26.8276	0.0440431
rs9616832	Cervical cancer	22	51219387	C/T	0.07313	-0.0731	0.0909	0.4215	22.9601	0.0731345
rs445	Cervical cancer	7	92408370	T/C	0.12986	-0.0789	0.0424	0.06279	48.0969	0.129857
rs7309974	Cervical cancer	12	93519967	A/G	0.11365	-0.0809	0.0451	0.07302	22.0339	0.113649
rs1800973	Cervical cancer	12	69744014	A/C	0.05756	-0.1247	0.1004	0.2139	561.421	0.0575563
rs75994780	Cervical cancer	12	70949085	A/G	0.01969	-0.2277	0.1826	0.2125	43.6902	0.0196881
FSC-A on CD14+ monocyte
rs115639631	Cervical cancer	4	157594374	A/C	0.02916	0.1169	0.1153	0.3106	20.2291	0.0291632
rs3787953	Cervical cancer	21	43175027	C/T	0.10024	0.0512	0.0641	0.425	21.0304	0.10024
rs34880703	Cervical cancer	6	102985583	T/C	0.07719	0.032	0.0889	0.7186	20.6633	0.0771854
rs72843128	Cervical cancer	17	65761112	G/A	0.09774	0.0114	0.079	0.8857	20.1693	0.0977401
rs142456232	Cervical cancer	11	4960640	T/C	0.01986	-0.0124	0.1594	0.9378	32.162	0.0198551
rs28659991	Cervical cancer	11	68878311	C/A	0.26821	-0.0224	0.0567	0.693	26.3808	0.268213
rs72801520	Cervical cancer	16	84971669	G/A	0.15282	-0.0433	0.0666	0.5156	21.058	0.152816
rs7894142	Cervical cancer	10	15158267	C/T	0.14479	-0.0667	0.0544	0.2203	19.8764	0.144789
rs192378299	Cervical cancer	2	40719499	G/A	0.07566	-0.2359	0.0926	0.0108	21.3442	0.0756575
CD4+CD8+ T cell %T cell
rs28459093	Cervical cancer	4	13725129	T/C	0.02677	0.2634	0.1085	0.01522	23.9706	0.0267676
rs111582587	Cervical cancer	6	32649176	T/C	0.01036	0.0541	0.1486	0.7157	20.3967	0.0103596
rs74197595	Cervical cancer	2	231492412	G/T	0.18084	0.0204	0.0397	0.6068	20.3728	0.18084
rs73095609	Cervical cancer	1	226673287	T/C	0.24785	0.0016	0.0545	0.976	22.4121	0.247848
rs16987794	Cervical cancer	2	20748761	C/T	0.11046	-0.0111	0.063	0.8595	19.7416	0.110461
rs10490700	Cervical cancer	2	106615183	G/A	0.33106	-0.0707	0.0366	0.05323	21.0664	0.331065
CD3 on CD39+ activated CD4 regulatory T cell
rs4685239	Cervical cancer	3	15202886	G/A	0.26359	0.0744	0.0359	0.03827	22.2904	0.263586
rs74377561	Cervical cancer	12	103510349	G/A	0.07609	0.0247	0.0854	0.7726	19.709	0.0760938
rs2240626	Cervical cancer	7	151089130	C/T	0.14296	0.0079	0.0525	0.881	20.1059	0.142956
rs55772918	Cervical cancer	8	101654508	A/G	0.0833	-0.0042	0.0635	0.9468	19.662	0.0832967
rs12138291	Cervical cancer	1	166464476	A/G	0.22997	-0.0106	0.0419	0.8004	46.0192	0.229969
rs1389168	Cervical cancer	4	108801664	C/T	0.62013	-0.0325	0.0347	0.3486	20.6879	0.379868
rs2949661	Cervical cancer	1	167424924	T/C	0.29818	-0.0428	0.0429	0.3186	530.445	0.298178
rs12401936	Cervical cancer	1	163328756	G/A	0.18244	-0.052	0.047	0.2693	19.6448	0.182443
rs73063535	Cervical cancer	19	49422652	T/C	0.08158	-0.061	0.0642	0.342	19.6371	0.0815833
rs10491313	Cervical cancer	5	141216310	G/A	0.09365	-0.0636	0.0505	0.2075	20.8064	0.0936467
rs552999	Cervical cancer	1	168700134	A/C	0.74955	-0.0708	0.0581	0.2231	33.899	0.250447
IgD+ CD38- B cell Absolute Count
rs12874404	Cervical cancer	13	108993494	G/A	0.04756	0.1676	0.1077	0.1197	26.0792	0.0475566
rs79207264	Cervical cancer	3	96406408	A/G	0.09352	0.1669	0.0781	0.03259	22.0752	0.0935214
rs12216018	Cervical cancer	6	130514590	T/C	0.18061	0.0328	0.0645	0.6108	21.8971	0.180612
rs10493766	Cervical cancer	1	85945660	G/A	0.29508	-0.0029	0.0358	0.9349	20.7486	0.295082
rs1529727	Cervical cancer	19	11164067	G/T	0.5959	-0.029	0.0366	0.4289	21.7605	0.404096
rs7909504	Cervical cancer	10	32174610	A/G	0.24718	-0.046	0.0368	0.2106	19.8117	0.247175
rs7809268	Cervical cancer	7	96302607	C/T	0.18254	-0.0939	0.0434	0.03047	20.8751	0.182542
CD33+ HLA DR+ CD14- %CD33+ HLA DR+
rs12033128	Cervical cancer	1	85552939	C/T	0.12853	0.0423	0.0446	0.3428	29.8058	0.128527
rs10799466	Cervical cancer	1	228317685	A/G	0.35336	0.0398	0.0348	0.2525	19.7414	0.353363
rs11982860	Cervical cancer	7	67501241	A/G	0.21605	0.0303	0.0392	0.4389	19.794	0.216051
rs2529690	Cervical cancer	17	12239004	A/G	0.27838	0.0273	0.037	0.4613	25.0685	0.278376
rs7245846	Cervical cancer	19	51731176	A/G	0.33265	0.0139	0.0374	0.7106	63.609	0.332655
rs62197298	Cervical cancer	20	61646108	T/C	0.12767	0.0064	0.0749	0.9323	21.3875	0.127674
rs16865573	Cervical cancer	2	6895049	C/T	0.21932	0.0016	0.0398	0.9678	22.4461	0.219324
rs218773	Cervical cancer	4	14437080	G/A	0.88833	-0.0059	0.0555	0.9148	24.1805	0.111671
rs10494422	Cervical cancer	1	164781015	C/A	0.09002	-0.0219	0.084	0.7941	20.2726	0.0900195
rs2501720	Cervical cancer	6	90899561	A/G	0.31126	-0.0385	0.0346	0.2661	20.6988	0.311264
rs115205981	Cervical cancer	4	36025181	A/G	0.03783	-0.0848	0.1218	0.4863	20.8933	0.0378328
rs111695695	Cervical cancer	19	51897760	A/C	0.02774	-0.3754	0.4384	0.3918	20.1634	0.02774
CD20 on switched memory B cell
rs111369841	Cervical cancer	6	32921104	T/C	0.02722	0.3314	0.1504	0.0276	23.3006	0.0272203
rs35039517	Cervical cancer	10	94522438	A/G	0.14448	0.0993	0.0542	0.06703	36.1525	0.144479
rs12480920	Cervical cancer	20	3862580	A/G	0.1832	0.0937	0.0485	0.05342	20.1191	0.183201
rs55809481	Cervical cancer	19	49872521	C/T	0.25384	0.019	0.0392	0.6288	125.925	0.253839
rs9650093	Cervical cancer	8	127984089	G/A	0.17826	0.0061	0.0459	0.8948	26.5381	0.178257
rs12030328	Cervical cancer	1	24051614	G/A	0.60236	0.0001	0.0339	0.9984	25.6065	0.397642
rs13134942	Cervical cancer	4	181179470	T/C	0.23887	-0.0138	0.0383	0.7186	20.368	0.23887
rs10501383	Cervical cancer	11	60164527	T/C	0.07576	-0.0149	0.0631	0.8135	53.2448	0.0757638
rs9271146	Cervical cancer	6	32577282	C/A	0.73831	-0.0171	0.042	0.6841	31.8684	0.261689
rs179206	Cervical cancer	16	19303610	T/C	0.09998	-0.0201	0.046	0.6619	25.2218	0.0999802
rs7128035	Cervical cancer	11	268078	C/T	0.68467	-0.0209	0.0354	0.5537	20.9819	0.315333
rs74446027	Cervical cancer	1	202171923	T/C	0.12414	-0.0255	0.0637	0.6894	21.5035	0.124137
rs61731791	Cervical cancer	19	50940778	T/C	0.03684	-0.0302	0.1211	0.8028	30.9575	0.0368429
rs1569590	Cervical cancer	6	15898884	G/A	0.86764	-0.0406	0.0437	0.3529	30.914	0.132356
rs112898596	Cervical cancer	22	42039509	T/C	0.04702	-0.1551	0.1168	0.1843	20.3415	0.0470176
CD20 on IgD- CD38- B cell
rs111369841	Cervical cancer	6	32921104	T/C	0.02722	0.3314	0.1504	0.0276	20.0357	0.0272203
rs1838178	Cervical cancer	8	92858976	G/A	0.33252	0.0335	0.0361	0.3536	21.0927	0.332523
rs7179991	Cervical cancer	15	31811797	G/A	0.05477	0.0208	0.0967	0.83	22.2228	0.0547662
rs2578469	Cervical cancer	12	4101401	A/G	0.24658	0.019	0.0463	0.6819	20.3875	0.246576
rs55809481	Cervical cancer	19	49872521	C/T	0.25384	0.019	0.0392	0.6288	70.8895	0.253839
rs140120241	Cervical cancer	1	166021518	A/G	0.06874	0.0092	0.0964	0.9243	20.7343	0.068742
rs4716010	Cervical cancer	6	15898371	A/G	0.79999	-0.0086	0.0393	0.8272	28.6287	0.200007
rs57271503	Cervical cancer	3	119244593	A/G	0.196	-0.0147	0.0389	0.7065	25.8435	0.196004
rs10501383	Cervical cancer	11	60164527	T/C	0.07576	-0.0149	0.0631	0.8135	38.7201	0.0757638
rs2868177	Cervical cancer	7	75589903	G/A	0.34458	-0.0164	0.0341	0.6305	21.2507	0.344585
rs9271146	Cervical cancer	6	32577282	C/A	0.73831	-0.0171	0.042	0.6841	24.9503	0.261689
rs179206	Cervical cancer	16	19303610	T/C	0.09998	-0.0201	0.046	0.6619	23.1147	0.0999802
rs61731791	Cervical cancer	19	50940778	T/C	0.03684	-0.0302	0.1211	0.8028	30.3464	0.0368429
rs9842470	Cervical cancer	3	184221260	T/C	0.90161	-0.0777	0.0668	0.2446	19.6901	0.098388
rs62194499	Cervical cancer	2	207417460	A/G	0.04314	-0.168	0.1245	0.1773	20.5621	0.04314
rs11751198	Cervical cancer	6	31753526	A/G	0.03552	-0.3133	0.0763	4e-05	30.1381	0.0355152
CD39 on CD39+ secreting CD4 regulatory T cell
rs80146165	Cervical cancer	15	68273646	T/C	0.01831	0.0059	0.1751	0.9733	25.016	0.0183094
rs7259646	Cervical cancer	19	53873606	C/A	0.82028	-0.0028	0.0447	0.9504	21.4429	0.179722
rs10788360	Cervical cancer	10	86499074	T/C	0.28084	-0.0038	0.0367	0.9165	20.1035	0.280837
rs62142767	Cervical cancer	2	60359556	A/G	0.10825	-0.0097	0.056	0.8627	22.094	0.10825
rs12778797	Cervical cancer	10	96998688	C/T	0.37956	-0.0218	0.0485	0.6521	100.919	0.379565
rs1410600	Cervical cancer	10	97070694	T/C	0.59648	-0.0342	0.0425	0.4208	75.148	0.403524
rs61858556	Cervical cancer	10	98340476	A/C	0.11861	-0.0357	0.0628	0.5705	22.3418	0.118605
rs17782405	Cervical cancer	17	31751232	G/A	0.09873	-0.0447	0.0659	0.4979	22.9623	0.0987282
rs557334	Cervical cancer	10	99765397	C/T	0.31157	-0.0527	0.0371	0.1551	23.8178	0.311569
rs10882793	Cervical cancer	10	98217526	C/T	0.20704	-0.0737	0.0399	0.0651	20.2267	0.20704
rs116180260	Cervical cancer	2	127180882	G/A	0.02583	-0.0828	0.1492	0.5792	20.1666	0.0258274
rs141018090	Cervical cancer	10	98169221	T/G	0.01066	-0.1766	0.2126	0.4063	32.0419	0.010655
CD8 on CD8+ T cell
rs392871	Cervical cancer	20	15228544	A/C	0.19261	0.0865	0.0481	0.07219	20.6511	0.192613
rs17389736	Cervical cancer	2	8286509	A/C	0.0425	0.0565	0.1188	0.6344	19.7078	0.042498
rs9405084	Cervical cancer	6	31326251	T/C	0.38083	0.0552	0.0342	0.1065	27.4462	0.380829
rs3020726	Cervical cancer	2	87016506	G/A	0.122	0.0194	0.0553	0.7249	194.574	0.122002
rs6538668	Cervical cancer	12	96128771	T/C	0.2631	0.0192	0.0429	0.6539	19.9187	0.263096
rs750126	Cervical cancer	16	88813371	A/G	0.40734	0.0104	0.0346	0.7635	23.6168	0.407344
rs11126482	Cervical cancer	2	75977801	C/A	0.30375	-0.0001	0.0351	0.9978	22.2482	0.303748
rs1050420	Cervical cancer	6	31239518	T/C	0.36176	-0.0148	0.0354	0.6767	64.1882	0.361761
rs9987823	Cervical cancer	9	38394541	T/G	0.11895	-0.049	0.0443	0.2693	22.0641	0.118946
rs2395041	Cervical cancer	6	31461795	A/C	0.61248	-0.0616	0.0346	0.07473	20.5079	0.387515
CD24+ CD27+ B cell %B cell
rs72844588	Cervical cancer	2	138420154	A/G	0.12148	0.0733	0.0652	0.261	22.8503	0.12148
rs116844769	Cervical cancer	14	65713895	A/G	0.04237	0.0396	0.1287	0.7586	23.8901	0.0423692
rs10743163	Cervical cancer	11	11033950	A/G	0.3767	0.0076	0.034	0.8233	22.4887	0.376701
rs55710170	Cervical cancer	3	16416145	A/G	0.10981	0.0056	0.0628	0.9292	20.3309	0.109806
rs265612	Cervical cancer	12	130112732	T/C	0.30442	0.0025	0.038	0.9473	19.7033	0.304422
rs4658141	Cervical cancer	1	89814066	C/T	0.3408	-0.0311	0.0363	0.3913	23.9692	0.340802
rs7221794	Cervical cancer	17	76979729	A/G	0.18009	-0.0462	0.0528	0.3812	21.1952	0.18009
rs10505439	Cervical cancer	8	124662104	T/C	0.09319	-0.053	0.0488	0.2775	19.6775	0.0931894
rs145442262	Cervical cancer	3	186702869	A/G	0.02894	-0.0645	0.158	0.683	23.7303	0.028939
rs72758947	Cervical cancer	1	207087053	G/A	0.1338	-0.0889	0.0512	0.08255	21.4957	0.133801
CD33 on CD66b++ myeloid cell
rs139876813	Cervical cancer	17	2689271	T/C	0.10282	0.0564	0.0576	0.3272	21.3985	0.102815
rs7853685	Cervical cancer	9	77507034	G/A	0.73809	0.0384	0.0369	0.2973	21.2598	0.261905
rs76026141	Cervical cancer	1	88174972	A/G	0.08377	0.0357	0.0523	0.4945	22.402	0.0837656
rs3865444	Cervical cancer	19	51727962	A/C	0.30883	0.0114	0.0378	0.7636	581.006	0.308825
rs7351079	Cervical cancer	19	51574038	G/A	0.14134	0.0087	0.0554	0.8746	51.6893	0.141337
rs12459503	Cervical cancer	19	52161035	C/T	0.64482	-0.047	0.0362	0.1934	41.3506	0.355177
rs4802858	Cervical cancer	19	52253150	C/T	0.63656	-0.06	0.0407	0.1405	25.5366	0.363437
rs10510189	Cervical cancer	3	1316884	G/A	0.05253	-0.0624	0.094	0.5068	19.7066	0.0525272
Natural Killer %lymphocyte
rs281414	Cervical cancer	19	10450285	A/G	0.16098	0.0664	0.0526	0.2067	20.6528	0.160984
rs3787412	Cervical cancer	20	60481054	A/C	0.20463	0.0421	0.0401	0.2943	22.1494	0.204626
rs10512469	Cervical cancer	17	33770802	T/C	0.30388	0.0313	0.0394	0.4259	63.6111	0.30388
rs9916257	Cervical cancer	17	33797371	T/G	0.3973	-0.0129	0.0348	0.7111	101.48	0.3973
rs2546701	Cervical cancer	5	168938336	G/A	0.38717	-0.015	0.0337	0.6553	19.9638	0.387173
rs10948071	Cervical cancer	6	43280713	T/C	0.62748	-0.0212	0.0342	0.5345	22.6834	0.372523
rs281407	Cervical cancer	19	49233335	A/G	0.38073	-0.0367	0.0359	0.3063	22.4847	0.380733
rs2269705	Cervical cancer	6	30656847	C/T	0.05127	-0.0527	0.0764	0.4904	21.4354	0.0512742
rs57576269	Cervical cancer	21	42516902	A/C	0.12631	-0.0634	0.0471	0.1779	20.2409	0.126308
T cell %lymphocyte
rs34147569	Cervical cancer	6	71753094	C/T	0.24985	0.0402	0.0375	0.2835	19.6655	0.249848
rs10512469	Cervical cancer	17	33770802	T/C	0.30388	0.0313	0.0394	0.4259	52.7412	0.30388
rs11870294	Cervical cancer	17	77121593	C/A	0.33259	0.0243	0.0401	0.5448	20.6581	0.332594
rs1874323	Cervical cancer	3	65771684	C/T	0.18796	0.0199	0.0409	0.626	20.7693	0.187962
rs735609	Cervical cancer	15	57644456	T/G	0.07587	0.0099	0.0628	0.8752	28.0449	0.0758692
rs10868215	Cervical cancer	9	87234111	C/T	0.34805	-0.0014	0.035	0.9692	23.066	0.348053
rs9916257	Cervical cancer	17	33797371	T/G	0.3973	-0.0129	0.0348	0.7111	64.3484	0.3973
rs17615220	Cervical cancer	6	32677413	G/A	0.04508	-0.0222	0.1189	0.8521	23.3258	0.0450797
rs55972028	Cervical cancer	9	134712997	T/C	0.06396	-0.0253	0.0696	0.716	20.8215	0.0639649
rs6904670	Cervical cancer	6	31192797	G/A	0.40663	-0.027	0.034	0.4268	21.1587	0.406634
IgD+ CD24+ B cell Absolute Count
rs12874404	Cervical cancer	13	108993494	G/A	0.04756	0.1676	0.1077	0.1197	56.9587	0.0475566
rs11047113	Cervical cancer	12	23968609	C/A	0.13495	0.065	0.0451	0.1499	20.653	0.134952
rs880312	Cervical cancer	16	8963501	A/G	0.079	0.0459	0.0871	0.5983	21.0291	0.0789989
rs4702913	Cervical cancer	5	4700587	C/A	0.78762	0.0394	0.0377	0.2965	21.8443	0.212382
rs11653761	Cervical cancer	17	2716535	T/G	0.58725	0.0297	0.0339	0.381	26.4829	0.412747
rs10513789	Cervical cancer	3	182760073	G/T	0.28275	0.0017	0.0374	0.9638	20.1129	0.28275
rs144607178	Cervical cancer	7	63248560	T/C	0.08788	-0.0014	0.0827	0.9866	19.6226	0.0878761
rs7586359	Cervical cancer	2	237195419	G/T	0.81302	-0.0015	0.0609	0.9799	23.7012	0.186977
rs12595433	Cervical cancer	15	63290645	A/G	0.36269	-0.0066	0.0341	0.8464	20.6209	0.362689
rs9314892	Cervical cancer	13	114873368	G/A	0.76603	-0.0094	0.039	0.8086	21.3753	0.233967
rs10942726	Cervical cancer	5	74257985	G/A	0.3865	-0.0179	0.0364	0.6227	20.0246	0.386496
CD28+ CD45RA- CD8+ T cell %CD8+ T cell
rs12663276	Cervical cancer	6	29906010	G/A	0.03611	0.0733	0.1296	0.5718	25.6374	0.0361136
rs1051488	Cervical cancer	6	31322911	T/C	0.37077	0.0515	0.0358	0.151	51.48	0.370772
rs3896278	Cervical cancer	7	134137705	T/C	0.34405	0.0489	0.0384	0.2038	20.889	0.344054
rs8051285	Cervical cancer	16	7862725	C/T	0.11056	0.0372	0.0666	0.5764	19.8289	0.110561
rs17230697	Cervical cancer	4	55480792	T/C	0.3544	0.0326	0.0372	0.3813	20.2925	0.354403
rs6812204	Cervical cancer	4	181208931	C/T	0.72582	0.0199	0.0382	0.6034	20.7974	0.274177
rs2892496	Cervical cancer	13	30488990	G/A	0.33226	0.013	0.0346	0.7067	20.1344	0.332263
rs79222153	Cervical cancer	12	43252206	C/T	0.02486	0.0079	0.118	0.9467	20.2322	0.0248592
rs28800474	Cervical cancer	4	116872471	C/T	0.36189	-0.0296	0.0499	0.5536	21.4656	0.361889
rs7863844	Cervical cancer	9	38410242	G/T	0.19966	-0.0475	0.0504	0.3465	20.3114	0.199664
rs77336134	Cervical cancer	7	22504488	C/T	0.07942	-0.0554	0.0554	0.3176	20.3203	0.0794213
rs7948625	Cervical cancer	11	43997280	A/G	0.31068	-0.0838	0.039	0.0315	20.1423	0.310684
Activated CD4 regulatory T cell Absolute Count
rs34596162	Cervical cancer	2	195102952	C/T	0.03769	0.0589	0.1242	0.6352	19.7148	0.0376929
rs12626270	Cervical cancer	21	34223997	T/C	0.16381	0.0109	0.0412	0.791	21.5731	0.16381
rs8064831	Cervical cancer	17	10150766	T/C	0.27704	0.0041	0.0379	0.9142	19.8743	0.277045
rs10515986	Cervical cancer	18	60125602	G/A	0.13659	-0.0154	0.0555	0.7821	20.096	0.136593
rs17509082	Cervical cancer	7	120927706	A/C	0.17564	-0.0746	0.0493	0.1298	19.798	0.17564
CD28+ CD45RA- CD8dim T cell %CD8dim T cell
rs4796089	Cervical cancer	17	33814758	C/T	0.11843	0.0529	0.0454	0.2442	29.5349	0.118425
rs7649029	Cervical cancer	3	46753355	G/A	0.18725	0.0477	0.0409	0.2428	25.9277	0.187247
rs55711612	Cervical cancer	2	111845422	G/A	0.30152	0.0223	0.035	0.5243	25.9067	0.301525
rs12231396	Cervical cancer	12	100112638	G/A	0.41273	0.0213	0.0333	0.5216	19.6093	0.412728
rs12576570	Cervical cancer	11	8243002	A/G	0.17515	0.0126	0.0402	0.7544	20.407	0.175151
rs72774994	Cervical cancer	10	2957054	T/C	0.16883	-0.0046	0.0465	0.9204	19.5897	0.16883
rs56206359	Cervical cancer	19	35329974	G/A	0.29951	-0.0056	0.036	0.8759	20.3457	0.299511
rs2085746	Cervical cancer	11	61924407	T/C	0.76919	-0.0155	0.04	0.6989	23.2485	0.230809
rs10517119	Cervical cancer	4	44859711	G/A	0.30192	-0.0748	0.0359	0.03721	19.7125	0.30192
rs137931178	Cervical cancer	6	32329150	G/A	0.00476	-0.737	0.3392	0.02978	21.6585	0.00475868
CD19 on IgD+ B cell
rs17433679	Cervical cancer	7	78097255	G/A	0.09098	0.1044	0.0847	0.2175	20.0263	0.0909767
rs79856590	Cervical cancer	1	205241642	A/G	0.03827	0.0709	0.1156	0.54	28.5042	0.0382675
rs34798965	Cervical cancer	10	71647692	A/C	0.09387	0.0407	0.0632	0.5193	20.091	0.0938736
rs1862061	Cervical cancer	2	16800618	T/C	0.28231	0.0368	0.0379	0.3315	20.2893	0.282314
rs8109226	Cervical cancer	19	710050	G/T	0.33309	0.0165	0.0377	0.6612	20.6379	0.333092
rs1449311	Cervical cancer	3	100703124	A/G	0.35028	0.0037	0.0343	0.9153	21.1892	0.350282
rs34589185	Cervical cancer	19	50761130	T/G	0.37336	-0.0033	0.0352	0.9253	19.5814	0.373361
rs2903728	Cervical cancer	19	56408295	C/T	0.18773	-0.0124	0.0494	0.8014	20.6868	0.187729
rs754067	Cervical cancer	16	17323672	C/T	0.2221	-0.0593	0.039	0.1281	23.7776	0.222097
rs12216684	Cervical cancer	7	56291533	A/G	0.04567	-0.0829	0.0961	0.3882	25.3279	0.0456667
Naive CD8+ T cell %CD8+ T cell
rs9260902	Cervical cancer	6	29947740	C/T	0.79605	0.0817	0.047	0.08225	25.6563	0.203949
rs8067835	Cervical cancer	17	31363767	G/A	0.181	0.0554	0.0595	0.3519	21.184	0.181002
rs8057009	Cervical cancer	16	85990923	G/T	0.24811	0.0454	0.0375	0.2261	19.8998	0.248106
rs1064086	Cervical cancer	2	237034061	A/G	0.34528	0.0354	0.0392	0.3674	30.0601	0.345275
rs117111088	Cervical cancer	7	8319424	T/C	0.0412	0.0259	0.1295	0.8416	21.5853	0.0411985
rs9577271	Cervical cancer	13	114096507	G/A	0.14788	0.0163	0.0498	0.7429	21.0533	0.147879
rs2629824	Cervical cancer	1	114687316	G/A	0.61921	-0.0135	0.0343	0.6945	27.0348	0.380789
rs1533299	Cervical cancer	2	111616141	T/C	0.38817	-0.0574	0.0338	0.0898	24.3012	0.388173
rs205358	Cervical cancer	16	28114995	T/C	0.08583	-0.1051	0.0838	0.2097	20.3278	0.085834
rs9792050	Cervical cancer	7	31164655	T/G	0.91403	-0.1376	0.0698	0.04885	22.1075	0.085973
CD127 on CD28+ CD45RA+ CD8+ T cell
rs2304993	Cervical cancer	15	79312330	A/G	0.20541	0.0551	0.0608	0.3654	21.379	0.205413
rs1069981	Cervical cancer	3	64102768	G/A	0.78338	0.0235	0.0391	0.548	20.0469	0.216623
rs9826381	Cervical cancer	3	72079577	A/G	0.30738	-0.0078	0.0372	0.8336	19.5776	0.307375
rs1424885	Cervical cancer	14	45250418	G/A	0.12801	-0.0217	0.0528	0.681	20.3456	0.128012
rs112984211	Cervical cancer	6	32617889	T/G	0.13126	-0.0273	0.0579	0.6369	29.1159	0.131264
rs4999658	Cervical cancer	2	117820115	C/T	0.60101	-0.0413	0.0348	0.2353	20.4965	0.398986
rs3776565	Cervical cancer	5	36631653	C/T	0.15391	-0.0816	0.0511	0.1107	20.4174	0.153907
rs111837808	Cervical cancer	7	137927280	A/G	0.12615	-0.0879	0.0781	0.2604	19.9417	0.126153
[truncated: 5,930 more rows]
