# Supplementary material for: Exploring the celecoxib–cervical cancer relationship using in vitro, network pharmacology, and Mendelian randomization approaches
Source: Front Med (Lausanne). 2026 May 19;13:1777235. doi: 10.3389/fmed.2026.1777235 (PMC13226506; doi:10.3389/fmed.2026.1777235)
Supplement: Supplementary file 4 [file Table_4.XLSX]

## Sheet: Table3 MR results
Exposure	Trait Type	Panel	Outcome	Nsnp	MR		Heterogeneity			Horizontal pleiotropy
					Drug_OR(95%CI)	P value	I2(%)	Cochran's Q	P value	Egger intercept	SE	P value	MR-PRESSO Pvalue
NEU1 inhibitor	Absolute count	B cell	Switched memory B cell Absolute Count	14	0.736(0.564-0.962)	0.0247935	0	3.59596	0.994779	-0.0178359	0.0482498	0.718079	0.996
	Absolute count	B cell	IgD- CD38dim B cell Absolute Count	14	0.722(0.554-0.940)	0.0155097	0	3.91773	0.992035	-0.050767	0.0477275	0.308409	0.992
	MFI	B cell	BAFF-R on CD20- CD38- B cell	14	1.523(1.121-2.069)	0.00709512	40	21.6998	0.060192	0.0889515	0.0520965	0.113458	0.077
	MFI	B cell	BAFF-R on IgD+ CD38dim B cell	14	1.332(1.026-1.731)	0.0315281	0	8.45661	0.812634	0.08726	0.0476063	0.0917234	0.832
	MFI	B cell	BAFF-R on IgD+ B cell	14	1.362(1.049-1.769)	0.0203417	0	7.97875	0.844982	0.0819839	0.0475578	0.110371	0.862
	MFI	B cell	CD19 on CD24+ CD27+ B cell	14	1.472(1.146-1.890)	0.00247045	0	7.43573	0.878324	0.0803373	0.0455526	0.103216	0.896
	MFI	B cell	CD19 on IgD+ CD24+ B cell	14	1.670(1.300-2.147)	<0.001	0	10.2023	0.677316	0.0862527	0.045662	0.0833021	0.717
	MFI	B cell	CD19 on IgD+ CD24- B cell	13	1.719(1.266-2.335)	0.0005247	24	15.7683	0.202081	0.0865293	0.0470713	0.0931565	0.219
	MFI	B cell	CD19 on IgD+ CD38- B cell	14	1.388(1.085-1.777)	0.00920116	0	12.0624	0.522535	0.0791446	0.044938	0.10364	0.503
	MFI	B cell	CD19 on IgD+ CD38- naive B cell	13	1.646(1.135-2.387)	0.00854703	10	13.2876	0.348486	0.0286344	0.0642299	0.664381	0.346
	MFI	B cell	CD19 on IgD+ CD38- unswitched memory B cell	14	1.577(1.134-2.193)	0.00676464	0	8.56857	0.804691	0.0696268	0.0597272	0.266364	0.827
	MFI	B cell	CD19 on IgD+ CD38dim B cell	13	1.874(1.375-2.555)	<0.001	25	15.9469	0.193679	0.0679679	0.0504941	0.205369	0.215
	MFI	B cell	CD19 on memory B cell	14	1.447(1.127-1.858)	0.00377079	0	7.59253	0.869097	0.0741272	0.0454921	0.129168	0.89
	MFI	B cell	CD19 on unswitched memory B cell	14	1.635(1.275-2.098)	<0.001	0	9.97127	0.696282	0.0945434	0.0453446	0.0590972	0.76
	MFI	B cell	CD19 on Plasma Blast-Plasma Cell	14	1.642(1.184-2.278)	0.00293531	47	24.4807	0.0269859	0.0780419	0.0578141	0.201969	0.037
	MFI	B cell	CD19 on IgD+ B cell	13	1.834(1.345-2.501)	<0.001	25	15.9633	0.192924	0.0879637	0.0476398	0.0918868	0.217
	MFI	B cell	CD20 on B cell	12	0.506(0.370-0.693)	<0.001	21	13.8757	0.239947	-0.0721359	0.0546359	0.216155	0.287
	MFI	B cell	CD20 on CD24+ CD27+ B cell	12	0.569(0.427-0.758)	<0.001	5	11.5607	0.397551	-0.0413199	0.0524762	0.449306	0.432
	MFI	B cell	CD20 on IgD+ CD24+ B cell	12	0.645(0.488-0.853)	0.00210595	0	5.76393	0.888642	-0.0114398	0.050243	0.824475	0.882
	MFI	B cell	CD20 on IgD+ CD24- B cell	12	0.651(0.493-0.860)	0.00254313	0	8.60817	0.658009	-0.0186761	0.0501287	0.717249	0.657
	MFI	B cell	CD20 on IgD+ CD38- B cell	12	0.661(0.501-0.871)	0.00330414	0	7.97484	0.715556	-0.0144405	0.0497135	0.777389	0.716
	MFI	B cell	CD20 on IgD+ CD38- unswitched memory B cell	12	0.512(0.316-0.829)	0.00655913	43	19.3156	0.0556576	-0.065734	0.0886055	0.475227	0.082
	MFI	B cell	CD20 on IgD+ CD38+ B cell	13	0.705(0.543-0.914)	0.00824616	0	9.67913	0.644087	-0.0591666	0.0493362	0.255625	0.622
	MFI	B cell	CD20 on IgD+ CD38dim B cell	12	0.582(0.399-0.848)	0.00483359	45	19.9533	0.045985	-0.0847458	0.0658805	0.227302	0.053
	MFI	B cell	CD20 on IgD- CD24- B cell	10	0.498(0.305-0.813)	0.00528584	63	24.0875	0.00416504	-0.178166	0.0600351	0.0179343	0.006
	MFI	B cell	CD20 on IgD- CD38- B cell	11	0.594(0.373-0.945)	0.0279357	61	25.7079	0.00415351	-0.155863	0.0669615	0.04492	0.011
	MFI	B cell	CD20 on IgD- CD38dim B cell	11	0.556(0.333-0.928)	0.0246261	67	30.4553	0.000721383	-0.148309	0.0790838	0.0934985	0.001
	MFI	B cell	CD20 on memory B cell	12	0.571(0.415-0.785)	0.00055224	23	14.2765	0.218069	-0.0534533	0.057597	0.375235	0.257
	MFI	B cell	CD20 on naive-mature B cell	12	0.584(0.416-0.819)	0.00186073	33	16.4241	0.126101	-0.0751568	0.0594531	0.234852	0.169
	MFI	B cell	CD20 on unswitched memory B cell	12	0.650(0.491-0.859)	0.00250214	0	10.8957	0.45204	-0.022064	0.0520362	0.680533	0.458
	MFI	B cell	CD20 on switched memory B cell	11	0.585(0.384-0.893)	0.0129114	51	20.4639	0.0251581	-0.125087	0.0646038	0.0848225	0.032
	MFI	B cell	CD20 on IgD+ B cell	12	0.602(0.455-0.797)	<0.001	0	10.4876	0.487131	-0.0346964	0.0504022	0.506861	0.496
	MFI	B cell	CD27 on CD20- CD38- B cell	14	0.670(0.533-0.842)	0.00059267	0	12.7044	0.470891	-0.0342328	0.0418531	0.429342	0.479
	MFI	B cell	CD38 on IgD- CD38+ B cell	14	1.391(1.096-1.767)	0.00675744	5	13.6812	0.39667	0.0752021	0.0424966	0.102175	0.444
	MFI	B cell	CD38 on Plasma Blast-Plasma Cell	14	1.364(1.056-1.762)	0.0174712	21	16.4937	0.223496	0.0337244	0.0477491	0.493497	0.275
	MFI	B cell	IgD on IgD+ CD24- B cell	11	0.681(0.504-0.921)	0.0124632	0	9.37072	0.497319	-0.116403	0.0496985	0.0438627	0.549
	MFI	B cell	IgD on unswitched memory B cell	12	1.473(1.020-2.128)	0.0388185	35	16.8387	0.11274	-0.132329	0.0478167	0.0198752	0.14
	MFI	B cell	IgD on transitional B cell	14	0.579(0.426-0.787)	<0.001	33	19.3043	0.113966	-0.12395	0.0458311	0.0191492	0.159
	MFI	B cell	BAFF-R on CD20- B cell	14	1.394(1.002-1.939)	0.0483696	49	25.6683	0.01883	0.0941696	0.0563703	0.120665	0.019
	Relative count	B cell	IgD+ B cell %B cell	14	1.370(1.048-1.791)	0.0213072	0	4.71335	0.980973	0.0584238	0.0484173	0.250809	0.979
	Relative count	B cell	Switched memory B cell %B cell	14	0.746(0.567-0.983)	0.0374176	0	3.24655	0.996889	-0.0148242	0.0498052	0.771065	0.998
	Relative count	B cell	IgD- CD38dim B cell %lymphocyte	14	0.760(0.578-0.998)	0.0484926	0	5.62329	0.958796	-0.0196441	0.0494036	0.697889	0.954
	Relative count	B cell	IgD- CD38dim B cell %B cell	14	0.728(0.552-0.958)	0.0236391	0	3.64822	0.99439	-0.0609697	0.0498012	0.244346	0.995
	Relative count	B cell	Switched memory B cell %lymphocyte	14	0.754(0.571-0.996)	0.0465407	0	7.94008	0.847482	0.0172386	0.0502713	0.737597	0.856
	Absolute count	cDC	CD62L- monocyte Absolute Count	14	0.618(0.464-0.823)	0.0010033	0	7.22309	0.890292	0.00866312	0.0516697	0.86964	0.899
	Absolute count	cDC	CD62L- HLA DR++ monocyte Absolute Count	14	0.710(0.544-0.927)	0.0118023	0	6.51172	0.925534	-0.00501755	0.0481552	0.918736	0.921
	Relative count	cDC	CD62L- monocyte %monocyte	14	0.667(0.503-0.884)	0.00488731	0	6.82083	0.911147	0.0219068	0.0508811	0.674428	0.923
	Absolute count	Maturation stages of T cell	Terminally Differentiated CD4+ T cell Absolute Count	13	0.673(0.463-0.979)	0.0383002	44	21.3689	0.045232	-0.0473001	0.0714316	0.521491	0.056
	Absolute count	Maturation stages of T cell	Central Memory CD8+ T cell Absolute Count	14	1.526(1.190-1.957)	0.00086457	0	4.1149	0.989907	0.0494087	0.0444779	0.288391	0.989
	Absolute count	Maturation stages of T cell	Naive CD8+ T cell Absolute Count	14	1.207(1.005-1.450)	0.0438073	0	10.9151	0.617929	0.0201606	0.0327801	0.550023	0.654
	Absolute count	Maturation stages of T cell	Naive CD4-CD8- T cell Absolute Count	14	1.447(1.132-1.850)	0.00321177	24	16.9946	0.199551	0.0357477	0.0446054	0.43847	0.228
	MFI	Maturation stages of T cell	CD3 on Effector Memory CD8+ T cell	14	1.675(1.203-2.331)	0.00224624	29	18.427	0.141969	0.0363217	0.0616682	0.566794	0.154
	MFI	Maturation stages of T cell	CD3 on Terminally Differentiated CD8+ T cell	12	2.009(1.471-2.742)	<0.001	0	6.7555	0.818524	0.0519026	0.0499158	0.322919	0.863
	MFI	Maturation stages of T cell	CD3 on Central Memory CD4+ T cell	14	1.629(1.109-2.392)	0.012831	46	24.078	0.0304197	0.11716	0.0642273	0.0931159	0.049
	MFI	Maturation stages of T cell	CD3 on Naive CD4+ T cell	14	1.404(1.039-1.896)	0.0272289	11	14.6373	0.330539	0.0417524	0.0555135	0.466481	0.384
	MFI	Maturation stages of T cell	CD3 on CD45RA- CD4+ T cell	14	1.543(1.010-2.358)	0.0448373	57	30.1644	0.00445938	0.137559	0.0695545	0.0713878	0.006
	MFI	Maturation stages of T cell	HVEM on Terminally Differentiated CD4+ T cell	14	1.979(1.240-3.159)	0.00419538	32	19.1267	0.119229	0.212221	0.0699951	0.010429	0.16
	MFI	Maturation stages of T cell	CD8 on naive CD8+ T cell	9	0.517(0.311-0.859)	0.0108279	54	17.4424	0.0258181	-0.167585	0.0692312	0.0460478	0.033
	MFI	Maturation stages of T cell	CD45RA on Terminally Differentiated CD8+ T cell	14	0.583(0.448-0.759)	<0.001	0	10.6325	0.641575	-0.00704382	0.0480546	0.885898	0.661
	Relative count	Maturation stages of T cell	Effector Memory CD4+ T cell %T cell	14	0.704(0.519-0.956)	0.0243988	28	18.0279	0.156463	-0.00316614	0.0569895	0.956609	0.183
	Relative count	Maturation stages of T cell	Terminally Differentiated CD4+ T cell %CD4+ T cell	13	0.712(0.508-0.998)	0.0486095	39	19.666	0.073674	-0.0358994	0.064883	0.591129	0.067
	Relative count	Maturation stages of T cell	Terminally Differentiated CD4+ T cell %T cell	13	0.693(0.503-0.956)	0.0253603	34	18.0643	0.113753	-0.0356664	0.0616898	0.574804	0.119
	Relative count	Maturation stages of T cell	Central Memory CD8+ T cell %T cell	14	1.674(1.294-2.165)	<0.001	0	8.45581	0.81269	0.0693596	0.0460256	0.157681	0.839
	Relative count	Maturation stages of T cell	Naive CD8+ T cell %T cell	14	1.259(1.046-1.516)	0.0147429	0	10.4797	0.654318	0.0457776	0.0331967	0.193061	0.686
	Relative count	Maturation stages of T cell	CD45RA+ CD8+ T cell %T cell	14	1.299(1.019-1.656)	0.0350268	5	13.6422	0.399512	0.0500316	0.0429441	0.26664	0.41
	Relative count	Maturation stages of T cell	Naive CD4-CD8- T cell %CD4-CD8- T cell	14	1.334(1.023-1.738)	0.0331398	23	16.9208	0.202949	0.0449971	0.0476681	0.363805	0.211
	Relative count	Maturation stages of T cell	Naive CD4-CD8- T cell %T cell	14	1.454(1.073-1.970)	0.0156584	49	25.521	0.0196994	0.0561016	0.0542224	0.32123	0.028
	MFI	Monocyte	HLA DR on CD14- CD16+ monocyte	11	3.449(2.153-5.524)	<0.001	56	22.7432	0.0117351	0.0749751	0.0778371	0.360597	0.044
	MFI	Monocyte	HLA DR on CD14+ CD16- monocyte	7	0.455(0.235-0.879)	0.0190887	61	15.2226	0.0185942	-0.0664473	0.105396	0.556086	0.047
	MFI	Monocyte	CD40 on CD14- CD16+ monocyte	14	0.729(0.563-0.944)	0.0164274	0	10.2028	0.677269	-0.0525578	0.0469786	0.285138	0.701
	MFI	Monocyte	HLA DR on CD14+ monocyte	7	0.461(0.238-0.895)	0.0221358	61	15.3767	0.017521	-0.0585741	0.10701	0.607659	0.042
	MFI	Monocyte	CX3CR1 on CD14+ CD16+ monocyte	14	1.351(1.052-1.735)	0.0182068	0	10.1114	0.684797	-0.00750298	0.0455068	0.871786	0.681
	MFI	Monocyte	CCR2 on CD14- CD16-	14	0.743(0.582-0.947)	0.0165338	0	8.79418	0.788305	-0.0500361	0.04432	0.280974	0.811
	MFI	Monocyte	HLA DR on CD14+ CD16+ monocyte	9	3.402(2.255-5.131)	<0.001	23	10.4315	0.236033	-0.0565078	0.0663435	0.422535	0.365
	MFI	Monocyte	HLA DR on CD14- CD16-	10	1.951(1.128-3.374)	0.0168482	64	25.0332	0.00293465	-0.0999647	0.0842529	0.269469	0.004
	MFI	Myeloid cell	CD33 on CD14+ monocyte	14	1.769(1.230-2.545)	0.00210487	0	3.38037	0.996176	-0.0221485	0.0670293	0.746773	0.991
	MFI	Myeloid cell	CD33 on CD33+ HLA DR+ CD14dim	14	1.601(1.106-2.316)	0.0125833	0	3.19229	0.997147	0.00157438	0.0679077	0.981884	0.995
	MFI	Myeloid cell	CD33 on CD33dim HLA DR+ CD11b+	14	2.065(1.432-2.976)	<0.001	0	5.60655	0.959309	-0.00298016	0.0673894	0.965454	0.957
	MFI	Myeloid cell	CD33 on CD33dim HLA DR+ CD11b-	14	2.038(1.416-2.933)	<0.001	0	5.61899	0.958928	0.00927732	0.0670643	0.89227	0.955
	MFI	Myeloid cell	CD33 on Granulocytic Myeloid-Derived Suppressor Cells	15	1.850(1.262-2.711)	0.00160599	0	10.2061	0.746964	-0.0481453	0.0656657	0.476458	0.752
	MFI	Myeloid cell	CD33 on CD66b++ myeloid cell	14	1.622(1.110-2.370)	0.0125275	0	5.39178	0.965526	0.00733808	0.0698103	0.918021	0.963
	MFI	Myeloid cell	CD33 on CD33dim HLA DR-	14	1.853(1.279-2.685)	0.00111051	0	5.40177	0.965252	0.0128155	0.0680627	0.853797	0.961
	MFI	Myeloid cell	CD33 on basophil	14	1.815(1.252-2.631)	0.00165296	0	6.21359	0.938032	0.0155819	0.0681357	0.822962	0.937
	MFI	Myeloid cell	CD33 on Immature Myeloid-Derived Suppressor Cells	14	1.638(1.131-2.372)	0.00896358	0	6.51494	0.925391	0.0463146	0.0679479	0.508421	0.927
	MFI	Myeloid cell	CD33 on CD33+ HLA DR+	14	1.681(1.162-2.433)	0.0058464	0	3.8719	0.992479	0.0151556	0.0679161	0.827171	0.991
	MFI	Myeloid cell	CD33 on CD33+ HLA DR+ CD14-	14	1.685(1.164-2.441)	0.00575385	0	4.3676	0.986616	0.0217326	0.0680922	0.75509	0.987
	MFI	Myeloid cell	CD14 on Monocytic Myeloid-Derived Suppressor Cells	14	0.673(0.469-0.964)	0.0310178	0	5.23079	0.969755	0.0619529	0.0665198	0.370034	0.964
	MFI	Myeloid cell	CD45 on CD33- HLA DR+	14	0.571(0.401-0.811)	0.00176331	0	10.8339	0.624731	-0.0429622	0.0650967	0.521737	0.615
	MFI	Myeloid cell	CD45 on Immature Myeloid-Derived Suppressor Cells	14	0.596(0.415-0.857)	0.00513693	0	10.6558	0.639625	0.0463836	0.0666066	0.499457	0.635
	MFI	Myeloid cell	HLA DR on CD33+ HLA DR+ CD14-	9	3.001(1.696-5.313)	<0.001	25	10.7033	0.219083	-0.044326	0.0897702	0.636582	0.267
	MFI	Myeloid cell	HLA DR on CD33+ HLA DR+ CD14dim	12	2.188(1.237-3.873)	0.00716851	44	19.7956	0.0482235	-0.0735477	0.0937985	0.451153	0.055
	MFI	Myeloid cell	HLA DR on CD33dim HLA DR+ CD11b+	12	4.339(2.481-7.588)	<0.001	41	18.7365	0.0659909	-0.023476	0.0946246	0.80908	0.115
	MFI	Myeloid cell	HLA DR on CD33dim HLA DR+ CD11b-	12	4.244(2.456-7.333)	<0.001	40	18.4866	0.0709543	0.0666535	0.0904108	0.477924	0.126
	Absolute count	TBNK	CD8+ T cell Absolute Count	13	1.354(1.006-1.821)	0.0453009	21	15.1579	0.232916	0.0413135	0.0548458	0.467106	0.283
	Absolute count	TBNK	CD4+CD8+ T cell Absolute Count	14	1.298(1.004-1.679)	0.0464921	0	10.5145	0.651421	-0.00526006	0.0459882	0.910829	0.692
	Absolute count	TBNK	CD4+ CD8dim T cell Absolute Count	12	0.587(0.388-0.890)	0.012177	50	22.187	0.0229642	-0.0315235	0.0853945	0.719711	0.03
	Absolute count	TBNK	HLA DR+ T cell Absolute Count	13	0.689(0.510-0.931)	0.0152036	21	15.2698	0.227012	-0.0315264	0.0561564	0.585778	0.249
	Absolute count	TBNK	HLA DR+ CD4+ T cell Absolute Count	13	0.606(0.403-0.913)	0.0165095	57	27.6758	0.00616878	-0.0314724	0.0768661	0.690073	0.005
	MFI	TBNK	CD3 on Natural Killer T	14	1.563(1.151-2.122)	0.00418761	29	18.3297	0.145399	0.0191631	0.0576162	0.745176	0.146
	MFI	TBNK	CD45 on B cell	13	1.499(1.099-2.045)	0.0105515	18	14.6755	0.259664	0.0332335	0.0535225	0.547298	0.241
	MFI	TBNK	CD4 on monocyte	14	0.746(0.567-0.980)	0.0353656	0	5.65605	0.95778	-0.0292174	0.0496007	0.56675	0.954
	MFI	TBNK	CD19 on B cell	13	2.217(1.504-3.270)	<0.001	44	21.3403	0.0456136	0.120965	0.0575478	0.0593952	0.064
	MFI	TBNK	CD8 on CD8+ T cell	12	0.425(0.265-0.683)	<0.001	61	28.4259	0.00278461	-0.045888	0.0831719	0.593251	0.002
	MFI	TBNK	CD8 on HLA DR+ CD8+ T cell	12	0.575(0.430-0.770)	<0.001	0	7.82717	0.728697	-0.0461737	0.0494069	0.372033	0.762
	MFI	TBNK	HLA DR on HLA DR+ Natural Killer	9	2.196(1.141-4.228)	0.0185547	71	27.7552	0.000523101	0.0656232	0.124401	0.614139	0.001
	Morphological parameter	TBNK	FSC-A on CD14+ monocyte	14	0.653(0.500-0.853)	0.00179911	0	11.8208	0.542387	-0.0448281	0.04861	0.374595	0.528
	Morphological parameter	TBNK	FSC-A on CD4+ T cell	12	0.669(0.505-0.888)	0.00538785	0	9.68725	0.558719	-0.0248129	0.0506959	0.635084	0.534
	Morphological parameter	TBNK	FSC-A on Natural Killer T	14	0.722(0.559-0.933)	0.0127645	0	5.1686	0.971292	-0.0480144	0.0465184	0.322352	0.976
	Morphological parameter	TBNK	FSC-A on HLA DR+ CD4+ T cell	14	0.745(0.581-0.955)	0.0202995	0	11.0585	0.60592	-0.104527	0.0451877	0.0392502	0.623
	Morphological parameter	TBNK	SSC-A on HLA DR+ Natural Killer	14	0.749(0.577-0.972)	0.0294576	0	6.31373	0.933986	-0.0160581	0.047364	0.740441	0.93
	Morphological parameter	TBNK	SSC-A on CD4+ T cell	12	0.599(0.443-0.809)	<0.001	6	11.646	0.390829	0.0581058	0.053599	0.303772	0.411
	Morphological parameter	TBNK	SSC-A on HLA DR+ T cell	13	0.638(0.446-0.912)	0.0136559	37	18.9821	0.0889605	-0.0774935	0.0579802	0.208357	0.094
	Morphological parameter	TBNK	SSC-A on HLA DR+ CD4+ T cell	14	0.723(0.546-0.958)	0.023825	19	16.0585	0.245985	-0.0870265	0.0469507	0.0885357	0.251
	Morphological parameter	TBNK	SSC-A on HLA DR+ CD8+ T cell	14	0.575(0.390-0.849)	0.00542953	57	30.2415	0.00434645	-0.0200664	0.0735815	0.789712	0.007
	Relative count	TBNK	CD4+/CD8+ T cell	14	0.582(0.401-0.843)	0.00421016	45	23.8337	0.0326949	-0.00651561	0.069204	0.926543	0.053
	Relative count	TBNK	CD4+ T cell %T cell	13	0.631(0.481-0.827)	<0.001	0	11.4496	0.490832	0.0266636	0.047407	0.585096	0.483
	Relative count	TBNK	CD8+ T cell %T cell	14	1.792(1.257-2.554)	0.00126956	45	23.6602	0.0344033	0.0210255	0.0658383	0.754951	0.059
	Relative count	TBNK	CD4+CD8+ T cell %T cell	14	1.309(1.013-1.690)	0.0391529	0	6.13489	0.941106	0.000717848	0.0457482	0.987739	0.947
	Relative count	TBNK	CD8+ T cell %leukocyte	14	1.754(1.271-2.420)	<0.001	33	19.5347	0.107436	-0.00881047	0.0599438	0.885589	0.153
	Relative count	TBNK	CD4+CD8+ T cell %leukocyte	14	1.324(1.026-1.710)	0.0311542	0	6.59938	0.921601	-0.0126151	0.0457216	0.787311	0.933
	Relative count	TBNK	CD4+ CD8dim T cell %lymphocyte	13	0.514(0.357-0.739)	<0.001	46	22.0675	0.0367705	-0.0814404	0.0664431	0.2459	0.051
	Relative count	TBNK	CD4+ CD8dim T cell %leukocyte	13	0.517(0.354-0.756)	<0.001	50	23.8682	0.0211971	-0.0926339	0.0684668	0.203217	0.037
	Relative count	TBNK	CD8+ and CD8dim T cell %leukocyte	14	1.634(1.151-2.318)	0.00600861	44	23.1285	0.0401597	-0.0312532	0.0646414	0.637453	0.062
	Relative count	TBNK	HLA DR+ T cell%T cell	14	0.768(0.595-0.991)	0.0427398	9	14.3359	0.350624	-0.0839503	0.0434533	0.0773172	0.348
	Relative count	TBNK	HLA DR+ CD4+ T cell %T cell	14	0.666(0.492-0.901)	0.00838131	45	23.5175	0.0358692	-0.0806422	0.0512626	0.141673	0.047
	Relative count	TBNK	HLA DR+ CD4+ T cell %lymphocyte	14	0.678(0.483-0.950)	0.0239511	53	27.6532	0.0101126	-0.104214	0.0551251	0.0830783	0.009
	Absolute count	Treg	CD28+ CD45RA+ CD8dim T cell Absolute Count	14	1.312(1.036-1.660)	0.0240074	2	13.3079	0.424317	0.0673014	0.0416746	0.132297	0.452
	Absolute count	Treg	CD28+ CD45RA- CD8dim T cell Absolute Count	14	0.739(0.579-0.944)	0.0152876	0	12.698	0.471402	-0.022218	0.0444958	0.626577	0.442
	Absolute count	Treg	CD28+ CD45RA+ CD8+ T cell Absolute Count	14	1.245(1.032-1.501)	0.0219066	0	10.542	0.649122	0.0187722	0.0335194	0.585755	0.677
	Absolute count	Treg	CD45RA+ CD28- CD8+ T cell Absolute Count	13	50756070441210467066244.000(276782.125-9307604979132309329886288080806060600684.000)	0.009941	0	10.8723	0.539897	-1.03421	6.92221	0.883938	0.549
	MFI	Treg	CD3 on CD39+ secreting CD4 regulatory T cell	14	0.729(0.556-0.956)	0.022406	0	6.58503	0.922253	-0.0329739	0.0493461	0.516643	0.908
	MFI	Treg	CD3 on CD45RA+ CD4+ T cell	14	1.387(1.046-1.839)	0.0230569	0	11.5929	0.561273	0.0815984	0.0512086	0.137043	0.593
	MFI	Treg	CD3 on CD28+ CD4+ T cell	14	1.455(1.053-2.009)	0.0228946	26	17.603	0.173183	0.0999703	0.0537651	0.0876545	0.204
	MFI	Treg	CD3 on CD28+ CD45RA- CD8+ T cell	14	1.339(1.012-1.773)	0.041077	7	13.9153	0.379835	0.0409023	0.0516958	0.444178	0.351
	MFI	Treg	CD3 on CD28- CD8+ T cell	13	1.583(1.116-2.247)	0.0101074	31	17.2798	0.139373	0.0843739	0.0560686	0.160528	0.129
	MFI	Treg	CD3 on CD4+ T cell	14	1.418(1.020-1.970)	0.0374807	30	18.5797	0.136724	0.114507	0.0526165	0.0502301	0.157
	MFI	Treg	CD28 on CD39+ activated CD4 regulatory T cell	14	1.306(1.007-1.694)	0.0438098	0	10.4492	0.65685	0.0141116	0.0472785	0.770444	0.624
	MFI	Treg	CD28 on CD28+ CD45RA+ CD8+ T cell	14	0.681(0.514-0.900)	0.00706623	0	12.7195	0.469702	-0.0674633	0.0508899	0.209632	0.479
	MFI	Treg	CD127 on T cell	14	0.700(0.525-0.932)	0.0146832	17	15.6267	0.269876	0.0351364	0.0534819	0.523596	0.234
	MFI	Treg	CD127 on CD8+ T cell	14	0.582(0.453-0.748)	<0.001	0	12.8289	0.461113	0.0454018	0.045846	0.341571	0.456
	MFI	Treg	CD127 on CD28+ CD45RA+ CD8+ T cell	13	0.753(0.575-0.987)	0.0395379	3	12.3638	0.416926	-0.0620511	0.0492363	0.23365	0.373
	MFI	Treg	CD127 on CD28- CD8+ T cell	14	0.605(0.463-0.792)	<0.001	0	7.29311	0.886421	0.0535165	0.0489955	0.296156	0.891
	MFI	Treg	CD25 on CD45RA+ CD4 not regulatory T cell	14	1.588(1.248-2.021)	<0.001	0	9.52269	0.732422	0.0051825	0.043487	0.90711	0.764
	MFI	Treg	CD25 on CD39+ activated CD4 regulatory T cell	14	1.349(1.013-1.797)	0.0406338	25	17.383	0.182382	0.0788962	0.0488539	0.132294	0.207
	MFI	Treg	CD25 on secreting CD4 regulatory T cell	14	1.397(1.089-1.792)	0.00861462	0	12.4675	0.489733	0.0546754	0.0450185	0.247913	0.484
	MFI	Treg	CD39 on CD39+ CD8+ T cell	14	0.720(0.555-0.934)	0.0134301	0	9.37452	0.744106	-0.0292962	0.0476129	0.549849	0.75
	MFI	Treg	CD4 on CD28+ CD4+ T cell	13	0.642(0.451-0.915)	0.0142397	30	17.1803	0.142941	-0.0619628	0.0594266	0.319472	0.152
	MFI	Treg	CD4 on CD39+ resting CD4 regulatory T cell	13	0.592(0.424-0.827)	0.00207352	29	16.8629	0.154828	-0.0871835	0.0522485	0.123372	0.181
	MFI	Treg	CD8 on CD28+ CD45RA+ CD8+ T cell	9	0.380(0.262-0.549)	<0.001	0	4.75956	0.782939	-0.0338836	0.0598655	0.589073	0.812
	Relative count	Treg	CD39+ secreting CD4 regulatory T cell %secreting CD4 regulatory T cell	14	0.734(0.548-0.984)	0.0385655	0	9.16416	0.760435	-0.00952694	0.0526126	0.85933	0.753
	Relative count	Treg	CD39+ secreting CD4 regulatory T cell %CD4 regulatory T cell	14	0.692(0.519-0.924)	0.0126575	0	6.09006	0.942814	7.80399e-05	0.0519607	0.998826	0.94
	Relative count	Treg	CD25++ CD45RA+ CD4 not regulatory T cell %CD4+ T cell	14	1.342(1.010-1.784)	0.042455	9	14.2557	0.356088	-0.0178685	0.05272	0.740519	0.363
	Relative count	Treg	CD28+ CD45RA+ CD8dim T cell %T cell	14	1.399(1.087-1.799)	0.00904555	0	12.3812	0.496664	0.0887203	0.0450974	0.0726993	0.508
	Relative count	Treg	CD28+ CD45RA+ CD8dim T cell %CD8dim T cell	14	1.413(1.038-1.922)	0.0279207	29	18.2783	0.147236	0.0907862	0.0510689	0.100779	0.159
	Relative count	Treg	CD28+ CD45RA- CD8dim T cell %T cell	14	0.713(0.523-0.972)	0.0322415	32	19.1552	0.118371	-0.002629	0.0577586	0.964444	0.117
	Relative count	Treg	CD28+ CD45RA- CD8dim T cell %CD8dim T cell	14	0.739(0.570-0.958)	0.0224113	0	10.7598	0.630931	-0.00853697	0.0464207	0.85716	0.646
	Relative count	Treg	CD28- CD127- CD25++ CD8+ T cell %CD8+ T cell	14	0.765(0.593-0.987)	0.0390664	0	9.6764	0.720158	-0.0508685	0.0457724	0.288194	0.724
	Relative count	Treg	CD28- CD25++ CD8+ T cell %CD8+ T cell	14	0.706(0.547-0.909)	0.00705911	12	14.7264	0.324743	-0.00617976	0.0474444	0.898525	0.323
	Relative count	Treg	CD127- CD8+ T cell %T cell	14	1.455(1.090-1.943)	0.010981	20	16.1634	0.240416	-0.00409974	0.0538956	0.940618	0.28
	Relative count	Treg	CD28- CD8+ T cell %T cell	14	1.496(1.019-2.197)	0.03964	54	28.0699	0.00884896	-0.0138653	0.0714221	0.84932	0.01
	Relative count	Treg	CD28+ CD45RA+ CD8+ T cell %T cell	14	1.274(1.055-1.539)	0.0120433	0	9.57284	0.728435	0.0437052	0.0338611	0.221114	0.758
	Relative count	Treg	CD28+ CD45RA- CD8+ T cell %CD8+ T cell	13	0.679(0.514-0.898)	0.00655474	0	7.49389	0.823327	-0.05676	0.0506352	0.286181	0.835
