# Supplementary material for: Exploring the celecoxib–cervical cancer relationship using in vitro, network pharmacology, and Mendelian randomization approaches
Source: Front Med (Lausanne). 2026 May 19;13:1777235. doi: 10.3389/fmed.2026.1777235 (PMC13226506; doi:10.3389/fmed.2026.1777235)
Supplement: Supplementary file 5 [file Table_5.XLSX]

## Sheet: Table3 MR results
Exposure	Trait Type	Panel	Outcome	Nsnp	MR		Heterogeneity			Horizontal pleiotropy
					OR(95%CI)	P value	I2(%)	Cochran's Q	P value	Egger intercept	SE	P value	MR-PRESSO Pvalue
CD20 on IgD+ CD38- unswitched memory B cell	MFI	B cell	Cervical cancer	15	0.848(0.732-0.982)	0.0272327	39	22.9307	0.0614073	-0.0517442	0.0818892	0.538419	0.096
CD24+ CD27+ B cell %B cell	Relative count	B cell	Cervical cancer	10	1.238(1.019-1.504)	0.0319266	0	2.67905	0.975674	-0.0701276	0.0596795	0.273753	0.973
CD25 on IgD+ CD24- B cell	MFI	B cell	Cervical cancer	6	0.755(0.609-0.936)	0.0104379	0	4.98732	0.417429	-0.0533429	0.0521316	0.36404	0.4
CD25 on IgD+ CD38dim B cell	MFI	B cell	Cervical cancer	7	0.695(0.539-0.896)	0.00501307	19	7.41113	0.284492	-0.0875188	0.0583147	0.193704	0.292
CD25 on memory B cell	MFI	B cell	Cervical cancer	11	0.818(0.697-0.959)	0.0133304	33	14.9635	0.133398	-0.0554774	0.0366416	0.16431	0.208
CD25 on switched memory B cell	MFI	B cell	Cervical cancer	14	0.812(0.690-0.956)	0.0124218	26	17.6437	0.171523	-0.0118933	0.037457	0.756307	0.229
IgD+ B cell Absolute Count	Absolute count	B cell	Cervical cancer	8	0.790(0.637-0.979)	0.031446	0	3.63542	0.820681	0.0279188	0.0729652	0.715181	0.863
IgD+ CD24- B cell %B cell	Relative count	B cell	Cervical cancer	8	0.798(0.640-0.996)	0.0455073	0	5.25349	0.629059	0.0732905	0.0888401	0.440946	0.63
IgD+ CD24- B cell %lymphocyte	Relative count	B cell	Cervical cancer	10	0.818(0.671-0.997)	0.0463697	13	10.3389	0.323755	0.0650785	0.0995827	0.531756	0.321
IgD+ CD24- B cell Absolute Count	Absolute count	B cell	Cervical cancer	9	0.752(0.607-0.932)	0.00916446	0	4.97863	0.759858	0.0413269	0.0961342	0.680201	0.76
IgD+ CD38dim B cell Absolute Count	Absolute count	B cell	Cervical cancer	9	0.691(0.550-0.867)	0.00139261	0	3.26521	0.916629	-0.00318858	0.0768868	0.968078	0.928
Naive-mature B cell Absolute Count	Absolute count	B cell	Cervical cancer	11	0.755(0.610-0.935)	0.0101093	0	6.42835	0.778083	-0.0484281	0.0802865	0.561272	0.81
CD80 on myeloid Dendritic Cell	MFI	cDC	Cervical cancer	11	0.861(0.742-0.999)	0.0485616	0	9.39641	0.494941	0.0401339	0.0492367	0.436042	0.512
Naive CD4-CD8- T cell Absolute Count	Absolute count	Maturation stages of T cell	Cervical cancer	9	1.338(1.003-1.783)	0.0473066	40	13.2252	0.104332	-0.0291965	0.0761039	0.712631	0.108
CCR2 on CD14+ CD16+ monocyte	MFI	Monocyte	Cervical cancer	9	0.794(0.658-0.957)	0.0155133	0	5.60475	0.691409	0.0267067	0.0539608	0.635805	0.674
HLA DR on CD14+ CD16- monocyte	MFI	Monocyte	Cervical cancer	9	0.747(0.570-0.979)	0.0347323	48	15.5333	0.0495688	0.0522563	0.0735145	0.500182	0.078
HLA DR on CD14+ monocyte	MFI	Monocyte	Cervical cancer	10	0.745(0.577-0.962)	0.0241407	43	15.8815	0.0693974	0.0414343	0.0681191	0.559882	0.098
CD66b on CD66b++ myeloid cell	MFI	Myeloid cell	Cervical cancer	10	1.171(1.025-1.337)	0.0197416	0	6.62198	0.67641	-0.0604182	0.0909403	0.525135	0.708
CD16-CD56 on Natural Killer T	MFI	TBNK	Cervical cancer	10	0.783(0.665-0.921)	0.00322135	6	9.53674	0.389272	-0.0151844	0.0348533	0.674595	0.454
CD3 on HLA DR+ T cell	MFI	TBNK	Cervical cancer	15	0.865(0.756-0.989)	0.0333932	23	18.3003	0.193442	0.00196216	0.037919	0.959518	0.207
CD4+ T cell %leukocyte	Relative count	TBNK	Cervical cancer	7	0.762(0.595-0.974)	0.0302746	0	1.42197	0.964509	0.0406471	0.116636	0.741662	0.966
CD8+ T cell %T cell	Relative count	TBNK	Cervical cancer	10	1.209(1.000-1.461)	0.0495874	0	6.71274	0.666999	-0.0668274	0.0805156	0.430612	0.694
CD8dim Natural Killer T %lymphocyte	Relative count	TBNK	Cervical cancer	13	0.835(0.700-0.997)	0.0457081	0	10.7437	0.551003	0.0423709	0.0471281	0.387879	0.559
Granulocyte Absolute Count	Absolute count	TBNK	Cervical cancer	11	0.822(0.677-1.000)	0.049463	19	12.3921	0.259672	0.0586348	0.049451	0.266095	0.304
HLA DR on HLA DR+ Natural Killer	MFI	TBNK	Cervical cancer	16	1.149(1.024-1.289)	0.0183326	25	19.9168	0.175147	0.000290617	0.0383315	0.994058	0.19
HLA DR+ CD8+ T cell %lymphocyte	Relative count	TBNK	Cervical cancer	14	0.814(0.719-0.921)	0.00106416	2	13.2759	0.426732	-0.00480232	0.0321302	0.88367	0.411
HLA DR+ CD8+ T cell %T cell	Relative count	TBNK	Cervical cancer	11	0.745(0.649-0.855)	<0.001	0	5.76415	0.834674	-0.0206697	0.0312092	0.524376	0.879
HLA DR+ CD8+ T cell Absolute Count	Absolute count	TBNK	Cervical cancer	19	0.855(0.760-0.963)	0.00983417	10	20.0897	0.327793	0.0208819	0.0294628	0.488083	0.31
HLA DR+ T cell Absolute Count	Absolute count	TBNK	Cervical cancer	15	0.777(0.682-0.886)	<0.001	0	12.6972	0.550492	0.0338236	0.0306082	0.289171	0.59
Lymphocyte Absolute Count	Absolute count	TBNK	Cervical cancer	8	0.785(0.633-0.974)	0.0275209	0	5.50521	0.598556	0.122199	0.0846099	0.198783	0.534
CD25 on CD39+ CD4 regulatory T cell	MFI	Treg	Cervical cancer	6	0.752(0.608-0.930)	0.00869672	0	0.460887	0.993486	0.00311853	0.0892738	0.973808	0.992
CD25 on CD45RA+ CD4 not regulatory T cell	MFI	Treg	Cervical cancer	10	0.828(0.690-0.994)	0.0432241	0	7.24903	0.61121	0.00963146	0.049883	0.851707	0.676
CD25 on secreting CD4 regulatory T cell	MFI	Treg	Cervical cancer	4	1.493(1.109-2.009)	0.00822971	0	1.63542	0.651385	0.14577	0.223227	0.580783	0.709
CD28 on CD39+ activated CD4 regulatory T cell	MFI	Treg	Cervical cancer	3	1.440(1.106-1.874)	0.00667622	0	0.730333	0.694081	0.0588845	0.0700616	0.555045	-
CD28 on CD4 regulatory T cell	MFI	Treg	Cervical cancer	8	1.269(1.047-1.539)	0.0152528	5	7.37491	0.390915	-0.0615601	0.0435305	0.20704	0.419
CD28 on CD45RA- CD4 not regulatory T cell	MFI	Treg	Cervical cancer	7	1.282(1.094-1.502)	0.00212869	0	3.92742	0.686498	-0.0117587	0.0385369	0.772561	0.784
CD28 on CD45RA+ CD4+ T cell	MFI	Treg	Cervical cancer	8	1.265(1.073-1.491)	0.00503444	8	7.63194	0.366164	-0.0247429	0.0472067	0.618972	0.454
CD28+ CD4-CD8- T cell Absolute Count	Absolute count	Treg	Cervical cancer	7	0.737(0.566-0.960)	0.0234877	23	7.77011	0.255434	-0.0150145	0.0758098	0.850802	0.357
CD3 on CD39+ resting CD4 regulatory T cell	MFI	Treg	Cervical cancer	6	0.809(0.691-0.949)	0.00899345	0	2.09717	0.835543	-0.0196924	0.0547307	0.737186	0.861
CD39 on granulocyte	MFI	Treg	Cervical cancer	15	0.887(0.793-0.993)	0.0372363	0	13.241	0.507642	-0.00614834	0.0478633	0.899754	0.536
Resting CD4 regulatory T cell %CD4+ T cell	Relative count	Treg	Cervical cancer	14	1.235(1.003-1.522)	0.047153	23	16.8486	0.20632	-0.0382689	0.0978621	0.702615	0.197
