# Supplementary material for: Exploring the celecoxib–cervical cancer relationship using in vitro, network pharmacology, and Mendelian randomization approaches
Source: Front Med (Lausanne). 2026 May 19;13:1777235. doi: 10.3389/fmed.2026.1777235 (PMC13226506; doi:10.3389/fmed.2026.1777235)
Supplement: Supplementary file 6 [file Table_6.XLSX]

## Sheet: Supplementary Table 1
	id.exposure	Gene	exposure	id.outcome	outcome	SNP	F statistic
1	eqtl-a-ENSG00000073756	PTGS2	ENSG00000073756 || id:eqtl-a-ENSG00000073756	ebi-a-GCST90018817	Cervical cancer || id:ebi-a-GCST90018817	rs10798066	23.7713753999043
2	eqtl-a-ENSG00000073756	PTGS2	ENSG00000073756 || id:eqtl-a-ENSG00000073756	ebi-a-GCST90018817	Cervical cancer || id:ebi-a-GCST90018817	rs11577826	83.0492128429368
3	eqtl-a-ENSG00000073756	PTGS2	ENSG00000073756 || id:eqtl-a-ENSG00000073756	ebi-a-GCST90018817	Cervical cancer || id:ebi-a-GCST90018817	rs12088010	27.7686071025646
4	eqtl-a-ENSG00000073756	PTGS2	ENSG00000073756 || id:eqtl-a-ENSG00000073756	ebi-a-GCST90018817	Cervical cancer || id:ebi-a-GCST90018817	rs12143166	150.922097538418
5	eqtl-a-ENSG00000073756	PTGS2	ENSG00000073756 || id:eqtl-a-ENSG00000073756	ebi-a-GCST90018817	Cervical cancer || id:ebi-a-GCST90018817	rs12563152	51.8487930376321
6	eqtl-a-ENSG00000073756	PTGS2	ENSG00000073756 || id:eqtl-a-ENSG00000073756	ebi-a-GCST90018817	Cervical cancer || id:ebi-a-GCST90018817	rs12757858	68.7029644398175
7	eqtl-a-ENSG00000073756	PTGS2	ENSG00000073756 || id:eqtl-a-ENSG00000073756	ebi-a-GCST90018817	Cervical cancer || id:ebi-a-GCST90018817	rs140070970	64.0831257684237
8	eqtl-a-ENSG00000073756	PTGS2	ENSG00000073756 || id:eqtl-a-ENSG00000073756	ebi-a-GCST90018817	Cervical cancer || id:ebi-a-GCST90018817	rs17591814	50.5420389055583
9	eqtl-a-ENSG00000073756	PTGS2	ENSG00000073756 || id:eqtl-a-ENSG00000073756	ebi-a-GCST90018817	Cervical cancer || id:ebi-a-GCST90018817	rs3131551	22.7013839862485
10	eqtl-a-ENSG00000073756	PTGS2	ENSG00000073756 || id:eqtl-a-ENSG00000073756	ebi-a-GCST90018817	Cervical cancer || id:ebi-a-GCST90018817	rs4648268	129.099472278872
11	eqtl-a-ENSG00000073756	PTGS2	ENSG00000073756 || id:eqtl-a-ENSG00000073756	ebi-a-GCST90018817	Cervical cancer || id:ebi-a-GCST90018817	rs4648308	141.201268349927
12	eqtl-a-ENSG00000073756	PTGS2	ENSG00000073756 || id:eqtl-a-ENSG00000073756	ebi-a-GCST90018817	Cervical cancer || id:ebi-a-GCST90018817	rs6683416	130.676829194915
13	eqtl-a-ENSG00000073756	PTGS2	ENSG00000073756 || id:eqtl-a-ENSG00000073756	ebi-a-GCST90018817	Cervical cancer || id:ebi-a-GCST90018817	rs7339969	26.073225554749
14	eqtl-a-ENSG00000073756	PTGS2	ENSG00000073756 || id:eqtl-a-ENSG00000073756	ebi-a-GCST90018817	Cervical cancer || id:ebi-a-GCST90018817	rs74482962	61.1692821040204
15	eqtl-a-ENSG00000073756	PTGS2	ENSG00000073756 || id:eqtl-a-ENSG00000073756	ebi-a-GCST90018817	Cervical cancer || id:ebi-a-GCST90018817	rs7514491	22.1625462349289
16	eqtl-a-ENSG00000073756	PTGS2	ENSG00000073756 || id:eqtl-a-ENSG00000073756	ebi-a-GCST90018817	Cervical cancer || id:ebi-a-GCST90018817	rs7535176	42.2250061011288
17	eqtl-a-ENSG00000073756	PTGS2	ENSG00000073756 || id:eqtl-a-ENSG00000073756	ebi-a-GCST90018817	Cervical cancer || id:ebi-a-GCST90018817	rs75537706	80.7802754808462
18	eqtl-a-ENSG00000204386	NEU1	ENSG00000204386 || id:eqtl-a-ENSG00000204386	ebi-a-GCST90018817	Cervical cancer || id:ebi-a-GCST90018817	rs1270942	69.5022635068134
19	eqtl-a-ENSG00000204386	NEU1	ENSG00000204386 || id:eqtl-a-ENSG00000204386	ebi-a-GCST90018817	Cervical cancer || id:ebi-a-GCST90018817	rs17200816	20.973606864951
20	eqtl-a-ENSG00000204386	NEU1	ENSG00000204386 || id:eqtl-a-ENSG00000204386	ebi-a-GCST90018817	Cervical cancer || id:ebi-a-GCST90018817	rs2471960	26.2053478860352
21	eqtl-a-ENSG00000204386	NEU1	ENSG00000204386 || id:eqtl-a-ENSG00000204386	ebi-a-GCST90018817	Cervical cancer || id:ebi-a-GCST90018817	rs3130486	39.5026339715363
22	eqtl-a-ENSG00000204386	NEU1	ENSG00000204386 || id:eqtl-a-ENSG00000204386	ebi-a-GCST90018817	Cervical cancer || id:ebi-a-GCST90018817	rs3130490	76.4790559362186
23	eqtl-a-ENSG00000204386	NEU1	ENSG00000204386 || id:eqtl-a-ENSG00000204386	ebi-a-GCST90018817	Cervical cancer || id:ebi-a-GCST90018817	rs3135041	30.8357746511077
24	eqtl-a-ENSG00000204386	NEU1	ENSG00000204386 || id:eqtl-a-ENSG00000204386	ebi-a-GCST90018817	Cervical cancer || id:ebi-a-GCST90018817	rs367364	68.4196712046982
25	eqtl-a-ENSG00000204386	NEU1	ENSG00000204386 || id:eqtl-a-ENSG00000204386	ebi-a-GCST90018817	Cervical cancer || id:ebi-a-GCST90018817	rs521977	27.3956328129132
26	eqtl-a-ENSG00000204386	NEU1	ENSG00000204386 || id:eqtl-a-ENSG00000204386	ebi-a-GCST90018817	Cervical cancer || id:ebi-a-GCST90018817	rs542418	54.0926983222257
27	eqtl-a-ENSG00000204386	NEU1	ENSG00000204386 || id:eqtl-a-ENSG00000204386	ebi-a-GCST90018817	Cervical cancer || id:ebi-a-GCST90018817	rs652888	41.2521669310482
28	eqtl-a-ENSG00000204386	NEU1	ENSG00000204386 || id:eqtl-a-ENSG00000204386	ebi-a-GCST90018817	Cervical cancer || id:ebi-a-GCST90018817	rs7769158	20.5326861208718
29	eqtl-a-ENSG00000204386	NEU1	ENSG00000204386 || id:eqtl-a-ENSG00000204386	ebi-a-GCST90018817	Cervical cancer || id:ebi-a-GCST90018817	rs805297	37.2490169928177
30	eqtl-a-ENSG00000204386	NEU1	ENSG00000204386 || id:eqtl-a-ENSG00000204386	ebi-a-GCST90018817	Cervical cancer || id:ebi-a-GCST90018817	rs9267531	63.2959819386167
